# Supplementary material for: Barley ABI5 (Abscisic Acid INSENSITIVE 5) Is Involved in Abscisic Acid-Dependent Drought Response
Source: Front Plant Sci. 2020 Jul 29;11:1138. doi: 10.3389/fpls.2020.01138 (PMC7405899; doi:10.3389/fpls.2020.01138)
Supplement: Supplementary file 4 [file DataSheet_4.xlsx]

## Sheet: Supplementary Material S4
Supplementary Material S4. Percentage identity matrix between HvABI5 and its homologs. Percentage identity matrix was obtained using Clustal Omega software (https://www.ebi.ac.uk/Tools/msa/clustalo/).
	HvABI5	HvABF1	HvABF2	HvABF3	AtABI5	AtABF4	AtABF2	AtABF3	AtABF1	AtAREB3	StABI5	TRAB1	OsABI5	wABI5	ZmABI5	TaABI5	TaABF1	OsABF1	OsABF2	OsABF4
HvABI5	100	37.22	55.85	34.81	41.61	52.68	51.27	50.15	47.64	43.56	45.1	62.41	40.2	94.33	56.35	37.62	36.66	30.99	56.71	73.15
HvABF1	37.22	100	36.93	29.82	42.67	37.22	39.06	35.06	35.88	36.09	42.33	38.49	68.12	37.38	32.9	88.34	87.82	34.14	36.62	36.1
HvABF2	55.85	36.93	100	35.83	40.78	51.86	54.48	48.87	47.7	43.03	42.81	53.53	39.85	54.82	64.17	38.08	37.01	35.02	76.42	53.59
HvABF3	34.81	29.82	35.83	100	32.62	31	36.07	31.23	32.38	47.9	32.17	38.53	34.07	34.57	33.58	29.3	28.94	29.82	36.8	36.63
AtABI5	41.61	42.67	40.78	32.62	100	35.82	42.82	34.96	37.85	42.8	56.14	41.67	42.78	42.09	40.18	41.51	41.13	31.76	44.82	41.82
AtABF4	52.68	37.22	51.86	31	35.82	100	49.19	53.92	64.19	40.42	37.67	55.02	38.14	54.98	52.72	36.71	35.76	33.19	51.37	53.09
AtABF2	51.27	39.06	54.48	36.07	42.82	49.19	100	48.42	45.58	42.55	42.13	53.9	41.45	53.59	52.48	38.49	38.36	32.92	56.75	53.58
AtABF3	50.15	35.06	48.87	31.23	34.96	53.92	48.42	100	46.2	40.69	36.29	53.41	36.28	50.78	52.04	34.15	33.54	32.08	50.17	49.4
AtABF1	47.64	35.88	47.7	32.38	37.85	64.19	45.58	46.2	100	42.22	36.55	46.88	41.16	49.14	48.79	35.76	35.43	32.03	48.56	48.01
AtAREB3	43.56	36.09	43.03	47.9	42.8	40.42	42.55	40.69	42.22	100	41.73	48	41.86	41.83	41.98	36.23	35.47	32.57	44.94	42.16
StABI5	45.1	42.33	42.81	32.17	56.14	37.67	42.13	36.29	36.55	41.73	100	43.54	43.95	46.15	40.72	44.54	42.69	29.96	43.94	42.63
TRAB1	62.41	38.49	53.53	38.53	41.67	55.02	53.9	53.41	46.88	48	43.54	100	41	63.1	53.52	37.87	37.5	34.6	55.19	65.99
OsABI5	40.2	68.12	39.85	34.07	42.78	38.14	41.45	36.28	41.16	41.86	43.95	41	100	41.3	37.12	67.21	66.12	34.78	41.42	40.26
wABI5	94.33	37.38	54.82	34.57	42.09	54.98	53.59	50.78	49.14	41.83	46.15	63.1	41.3	100	56.79	38.28	37.62	28.93	56	76.55
ZmABI5	56.35	32.9	64.17	33.58	40.18	52.72	52.48	52.04	48.79	41.98	40.72	53.52	37.12	56.79	100	33.88	33.55	31.82	64.69	56.5
TaABI5	37.62	88.34	38.08	29.3	41.51	36.71	38.49	34.15	35.76	36.23	44.54	37.87	67.21	38.28	33.88	100	93.08	32.79	38.49	35.56
TaABF1	36.66	87.82	37.01	28.94	41.13	35.76	38.36	33.54	35.43	35.47	42.69	37.5	66.12	37.62	33.55	93.08	100	32.39	37.05	35.24
OsABF1	30.99	34.14	35.02	29.82	31.76	33.19	32.92	32.08	32.03	32.57	29.96	34.6	34.78	28.93	31.82	32.79	32.39	100	35.29	29.27
OsABF2	56.71	36.62	76.42	36.8	44.82	51.37	56.75	50.17	48.56	44.94	43.94	55.19	41.42	56	64.69	38.49	37.05	35.29	100	56.39
OsABF4	73.15	36.1	53.59	36.63	41.82	53.09	53.58	49.4	48.01	42.16	42.63	65.99	40.26	76.55	56.5	35.56	35.24	29.27	56.39	100
