# Supplementary material for: Barley ABI5 (Abscisic Acid INSENSITIVE 5) Is Involved in Abscisic Acid-Dependent Drought Response
Source: Front Plant Sci. 2020 Jul 29;11:1138. doi: 10.3389/fpls.2020.01138 (PMC7405899; doi:10.3389/fpls.2020.01138)
Supplement: Supplementary file 10 [file DataSheet_10.xlsx]

## Sheet: Supplementary Material 
Supplementary Material S10
Gene Ontology categories (Biological Processes) over-represented in ‘Sebastian’-specific and hvabi5.d-specific subsets of genes, up- or down-regulated after drought in comparison to control conditions (corrected P<0.01).

## Sheet: hvabi5d_25 DAS-10 DAS_U_GO
GO categories (Biological Processes) that were over-represented in the hvabi5.d mutant among specifically up-regulated genes after drought in comparison to control conditions (corrected P<0.01).
GO term	Ontology	Description	Number in input list	Number in BG/Ref	p-value	FDR
GO:0043603	P	cellular amide metabolic process	65	878	1.8e-17	2.4e-15
GO:0006518	P	peptide metabolic process	64	869	4.1e-17	5.5e-15
GO:0043043	P	peptide biosynthetic process	63	856	7.7e-17	1e-14
GO:0043604	P	amide biosynthetic process	63	856	7.7e-17	1e-14
GO:0006412	P	translation	62	849	2e-16	2.6e-14
GO:1901564	P	organonitrogen compound metabolic process	80	1564	8e-13	1.1e-10
GO:1901566	P	organonitrogen compound biosynthetic process	68	1231	2.1e-12	2.9e-10
GO:0010467	P	gene expression	93	2276	1.2e-09	1.6e-07
GO:0034645	P	cellular macromolecule biosynthetic process	91	2248	3e-09	4e-07
GO:0009059	P	macromolecule biosynthetic process	91	2248	3e-09	4e-07
GO:1901576	P	organic substance biosynthetic process	105	2929	7.3e-08	9.7e-06
GO:0044249	P	cellular biosynthetic process	104	2926	1.3e-07	1.7e-05
GO:0044271	P	cellular nitrogen compound biosynthetic process	86	2275	1.8e-07	2.4e-05
GO:0009058	P	biosynthetic process	105	3072	7.1e-07	9.5e-05
GO:0006807	P	nitrogen compound metabolic process	112	3360	9e-07	0.00012
GO:0034641	P	cellular nitrogen compound metabolic process	102	3076	4.1e-06	0.00055
GO:0016192	P	vesicle-mediated transport	14	166	2.7e-05	0.0036
GO:0044267	P	cellular protein metabolic process	91	2855	6.8e-05	0.009

## Sheet: hvabi5d_25 DAS-10 DAS_U_Genes
GO categories (Biological Processes) that were over-represented in the hvabi5.d mutant among specifically up-regulated genes after drought in comparison to control conditions (corrected P<0.01). List of genes.
GO term	Description	Gene ID	FC	Description IPK
GO:0043603	cellular amide metabolic process	HORVU6Hr1G032710	2.1309	50S ribosomal protein L7/L12
GO:0043603	cellular amide metabolic process	HORVU5Hr1G109480	2.37022	elongation factor P (EF-P) family protein
GO:0043603	cellular amide metabolic process	HORVU7Hr1G104300	2.61983	60S ribosomal protein L44
GO:0043603	cellular amide metabolic process	HORVU5Hr1G027730	3.11843	Phenylalanine--tRNA ligase beta subunit
GO:0043603	cellular amide metabolic process	HORVU2Hr1G073150	2.11052	30S ribosomal protein S11
GO:0043603	cellular amide metabolic process	HORVU2Hr1G028510	2.93657	Ribosomal protein S4
GO:0043603	cellular amide metabolic process	HORVU7Hr1G054010	3.24775	60S ribosomal protein L17-2
GO:0043603	cellular amide metabolic process	HORVU5Hr1G106440	2.42611	Eukaryotic translation initiation factor 3 subunit B
GO:0043603	cellular amide metabolic process	HORVU7Hr1G075250	3.0121	40S ribosomal protein S13-1
GO:0043603	cellular amide metabolic process	HORVU5Hr1G075420	2.24406	60S ribosomal protein L32-1
GO:0043603	cellular amide metabolic process	HORVU3Hr1G087090	2.09556	Microsomal signal peptidase 12 kDa subunit (SPC12)
GO:0043603	cellular amide metabolic process	HORVU4Hr1G084420	3.48584	60S ribosomal protein L21-2
GO:0043603	cellular amide metabolic process	HORVU4Hr1G074270	2.77505	40S ribosomal protein S27
GO:0043603	cellular amide metabolic process	HORVU2Hr1G089070	2.5438	60S ribosomal protein L14-1
GO:0043603	cellular amide metabolic process	HORVU3Hr1G038360	2.34962	Glutamine--tRNA ligase
GO:0043603	cellular amide metabolic process	HORVU2Hr1G099230	3.7321	40S ribosomal protein S11
GO:0043603	cellular amide metabolic process	HORVU2Hr1G089090	2.5438	60S ribosomal protein L14-1
GO:0043603	cellular amide metabolic process	HORVU2Hr1G053290	2.15218	40S ribosomal protein S12
GO:0043603	cellular amide metabolic process	HORVU3Hr1G086410	2.44135	60S ribosomal protein L36-3
GO:0043603	cellular amide metabolic process	HORVU1Hr1G028820	3.00088	50S ribosomal protein L5
GO:0043603	cellular amide metabolic process	HORVU0Hr1G004130	2.11052	30S ribosomal protein S11
GO:0043603	cellular amide metabolic process	HORVU3Hr1G001140	2.16556	Ribosomal protein L6 family
GO:0043603	cellular amide metabolic process	HORVU7Hr1G063280	3.33223	60S ribosomal protein L27-3
GO:0043603	cellular amide metabolic process	HORVU5Hr1G036630	5.7896	ribosomal protein 1
GO:0043603	cellular amide metabolic process	HORVU5Hr1G009600	2.60039	60S ribosomal protein L36-3
GO:0043603	cellular amide metabolic process	HORVU5Hr1G061970	3.34385	Phenylalanine--tRNA ligase alpha subunit
GO:0043603	cellular amide metabolic process	HORVU0Hr1G021230	3.86226	Tyrosine--tRNA ligase
GO:0043603	cellular amide metabolic process	HORVU4Hr1G054130	2.30528	Peptide chain release factor 2
GO:0043603	cellular amide metabolic process	HORVU1Hr1G072270	2.44739	60S ribosomal protein L36-2
GO:0043603	cellular amide metabolic process	HORVU2Hr1G029890	2.4374	40S ribosomal protein S6
GO:0043603	cellular amide metabolic process	HORVU6Hr1G090070	3.26545	60S ribosomal protein L37-2
GO:0043603	cellular amide metabolic process	HORVU7Hr1G087050	2.95182	Elongation factor 1-gamma 2
GO:0043603	cellular amide metabolic process	HORVU2Hr1G080340	5.1792	60S ribosomal protein L34
GO:0043603	cellular amide metabolic process	HORVU6Hr1G090170	2.12258	50S ribosomal protein L14
GO:0043603	cellular amide metabolic process	HORVU7Hr1G052800	2.57491	60S ribosomal protein L32-1
GO:0043603	cellular amide metabolic process	HORVU5Hr1G103330	2.94798	40S ribosomal protein S12
GO:0043603	cellular amide metabolic process	HORVU5Hr1G104720	2.93178	30S ribosomal protein S13
GO:0043603	cellular amide metabolic process	HORVU6Hr1G044840	4.9527	40S ribosomal protein S24-2
GO:0043603	cellular amide metabolic process	HORVU3Hr1G113940	2.13443	eukaryotic translation initiation factor 4E
GO:0043603	cellular amide metabolic process	HORVU4Hr1G083840	2.6488	50S ribosomal protein L14
GO:0043603	cellular amide metabolic process	HORVU4Hr1G005780	2.60386	Alkaline ceramidase 3
GO:0043603	cellular amide metabolic process	HORVU3Hr1G015190	3.53106	30S ribosomal protein S7
GO:0043603	cellular amide metabolic process	HORVU4Hr1G058360	2.26377	60S ribosomal protein L15
GO:0043603	cellular amide metabolic process	HORVU5Hr1G111820	2.27604	40S ribosomal protein S26
GO:0043603	cellular amide metabolic process	HORVU7Hr1G082910	2.96573	Elongation factor G 1
GO:0043603	cellular amide metabolic process	HORVU1Hr1G078370	2.34962	Glutamine--tRNA ligase
GO:0043603	cellular amide metabolic process	HORVU1Hr1G042220	2.75134	40S ribosomal protein S17-4
GO:0043603	cellular amide metabolic process	HORVU7Hr1G050170	3.12667	60S ribosomal protein L31
GO:0043603	cellular amide metabolic process	HORVU2Hr1G068270	2.29558	3-oxoacyl-[acyl-carrier-protein] reductase 4
GO:0043603	cellular amide metabolic process	HORVU7Hr1G029860	2.57994	60S ribosomal protein L39-1
GO:0043603	cellular amide metabolic process	HORVU4Hr1G049670	3.82344	60S ribosomal protein L19-1
GO:0043603	cellular amide metabolic process	HORVU2Hr1G068120	4.12522	60S ribosomal protein L35-4
GO:0043603	cellular amide metabolic process	HORVU1Hr1G039260	2.22878	eukaryotic translation initiation factor 4E
GO:0043603	cellular amide metabolic process	HORVU1Hr1G021700	2.58634	Histidine--tRNA ligase
GO:0043603	cellular amide metabolic process	HORVU7Hr1G080630	2.96197	60S ribosomal protein L22-2
GO:0043603	cellular amide metabolic process	HORVU6Hr1G041750	3.26085	60S ribosomal protein L6
GO:0043603	cellular amide metabolic process	HORVU2Hr1G018700	2.1101	60S ribosomal protein L19-2
GO:0043603	cellular amide metabolic process	HORVU5Hr1G025320	2.25273	Tryptophan--tRNA ligase
GO:0043603	cellular amide metabolic process	HORVU3Hr1G115820	4.13119	40S ribosomal protein S28
GO:0043603	cellular amide metabolic process	HORVU3Hr1G051530	3.92733	50S ribosomal protein L25
GO:0043603	cellular amide metabolic process	HORVU5Hr1G009610	2.75301	60S ribosomal protein L36-3
GO:0043603	cellular amide metabolic process	HORVU6Hr1G058560	4.08207	60S ribosomal protein L14-1
GO:0043603	cellular amide metabolic process	HORVU7Hr1G028050	3.3424	30S ribosomal protein S10
GO:0043603	cellular amide metabolic process	HORVU3Hr1G084310	3.43214	60S ribosomal protein L1-A
GO:0043603	cellular amide metabolic process	HORVU2Hr1G037940	2.51705	40S ribosomal protein S13-1
GO:0006518	peptide metabolic process	HORVU6Hr1G032710	2.1309	50S ribosomal protein L7/L12
GO:0006518	peptide metabolic process	HORVU5Hr1G109480	2.37022	elongation factor P (EF-P) family protein
GO:0006518	peptide metabolic process	HORVU7Hr1G104300	2.61983	60S ribosomal protein L44
GO:0006518	peptide metabolic process	HORVU5Hr1G027730	3.11843	Phenylalanine--tRNA ligase beta subunit
GO:0006518	peptide metabolic process	HORVU2Hr1G073150	2.11052	30S ribosomal protein S11
GO:0006518	peptide metabolic process	HORVU2Hr1G028510	2.93657	Ribosomal protein S4
GO:0006518	peptide metabolic process	HORVU7Hr1G054010	3.24775	60S ribosomal protein L17-2
GO:0006518	peptide metabolic process	HORVU5Hr1G106440	2.42611	Eukaryotic translation initiation factor 3 subunit B
GO:0006518	peptide metabolic process	HORVU7Hr1G075250	3.0121	40S ribosomal protein S13-1
GO:0006518	peptide metabolic process	HORVU5Hr1G075420	2.24406	60S ribosomal protein L32-1
GO:0006518	peptide metabolic process	HORVU3Hr1G087090	2.09556	Microsomal signal peptidase 12 kDa subunit (SPC12)
GO:0006518	peptide metabolic process	HORVU4Hr1G084420	3.48584	60S ribosomal protein L21-2
GO:0006518	peptide metabolic process	HORVU4Hr1G074270	2.77505	40S ribosomal protein S27
GO:0006518	peptide metabolic process	HORVU2Hr1G089070	2.5438	60S ribosomal protein L14-1
GO:0006518	peptide metabolic process	HORVU3Hr1G038360	2.34962	Glutamine--tRNA ligase
GO:0006518	peptide metabolic process	HORVU2Hr1G099230	3.7321	40S ribosomal protein S11
GO:0006518	peptide metabolic process	HORVU2Hr1G089090	2.5438	60S ribosomal protein L14-1
GO:0006518	peptide metabolic process	HORVU2Hr1G053290	2.15218	40S ribosomal protein S12
GO:0006518	peptide metabolic process	HORVU3Hr1G086410	2.44135	60S ribosomal protein L36-3
GO:0006518	peptide metabolic process	HORVU1Hr1G028820	3.00088	50S ribosomal protein L5
GO:0006518	peptide metabolic process	HORVU0Hr1G004130	2.11052	30S ribosomal protein S11
GO:0006518	peptide metabolic process	HORVU3Hr1G001140	2.16556	Ribosomal protein L6 family
GO:0006518	peptide metabolic process	HORVU7Hr1G063280	3.33223	60S ribosomal protein L27-3
GO:0006518	peptide metabolic process	HORVU5Hr1G036630	5.7896	ribosomal protein 1
GO:0006518	peptide metabolic process	HORVU5Hr1G009600	2.60039	60S ribosomal protein L36-3
GO:0006518	peptide metabolic process	HORVU5Hr1G061970	3.34385	Phenylalanine--tRNA ligase alpha subunit
GO:0006518	peptide metabolic process	HORVU0Hr1G021230	3.86226	Tyrosine--tRNA ligase
GO:0006518	peptide metabolic process	HORVU4Hr1G054130	2.30528	Peptide chain release factor 2
GO:0006518	peptide metabolic process	HORVU1Hr1G072270	2.44739	60S ribosomal protein L36-2
GO:0006518	peptide metabolic process	HORVU2Hr1G029890	2.4374	40S ribosomal protein S6
GO:0006518	peptide metabolic process	HORVU6Hr1G090070	3.26545	60S ribosomal protein L37-2
GO:0006518	peptide metabolic process	HORVU7Hr1G087050	2.95182	Elongation factor 1-gamma 2
GO:0006518	peptide metabolic process	HORVU2Hr1G080340	5.1792	60S ribosomal protein L34
GO:0006518	peptide metabolic process	HORVU6Hr1G090170	2.12258	50S ribosomal protein L14
GO:0006518	peptide metabolic process	HORVU7Hr1G052800	2.57491	60S ribosomal protein L32-1
GO:0006518	peptide metabolic process	HORVU5Hr1G103330	2.94798	40S ribosomal protein S12
GO:0006518	peptide metabolic process	HORVU5Hr1G104720	2.93178	30S ribosomal protein S13
GO:0006518	peptide metabolic process	HORVU6Hr1G044840	4.9527	40S ribosomal protein S24-2
GO:0006518	peptide metabolic process	HORVU3Hr1G113940	2.13443	eukaryotic translation initiation factor 4E
GO:0006518	peptide metabolic process	HORVU4Hr1G083840	2.6488	50S ribosomal protein L14
GO:0006518	peptide metabolic process	HORVU3Hr1G015190	3.53106	30S ribosomal protein S7
GO:0006518	peptide metabolic process	HORVU4Hr1G058360	2.26377	60S ribosomal protein L15
GO:0006518	peptide metabolic process	HORVU5Hr1G111820	2.27604	40S ribosomal protein S26
GO:0006518	peptide metabolic process	HORVU7Hr1G082910	2.96573	Elongation factor G 1
GO:0006518	peptide metabolic process	HORVU1Hr1G078370	2.34962	Glutamine--tRNA ligase
GO:0006518	peptide metabolic process	HORVU1Hr1G042220	2.75134	40S ribosomal protein S17-4
GO:0006518	peptide metabolic process	HORVU7Hr1G050170	3.12667	60S ribosomal protein L31
GO:0006518	peptide metabolic process	HORVU2Hr1G068270	2.29558	3-oxoacyl-[acyl-carrier-protein] reductase 4
GO:0006518	peptide metabolic process	HORVU7Hr1G029860	2.57994	60S ribosomal protein L39-1
GO:0006518	peptide metabolic process	HORVU4Hr1G049670	3.82344	60S ribosomal protein L19-1
GO:0006518	peptide metabolic process	HORVU2Hr1G068120	4.12522	60S ribosomal protein L35-4
GO:0006518	peptide metabolic process	HORVU1Hr1G039260	2.22878	eukaryotic translation initiation factor 4E
GO:0006518	peptide metabolic process	HORVU1Hr1G021700	2.58634	Histidine--tRNA ligase
GO:0006518	peptide metabolic process	HORVU7Hr1G080630	2.96197	60S ribosomal protein L22-2
GO:0006518	peptide metabolic process	HORVU6Hr1G041750	3.26085	60S ribosomal protein L6
GO:0006518	peptide metabolic process	HORVU2Hr1G018700	2.1101	60S ribosomal protein L19-2
GO:0006518	peptide metabolic process	HORVU5Hr1G025320	2.25273	Tryptophan--tRNA ligase
GO:0006518	peptide metabolic process	HORVU3Hr1G115820	4.13119	40S ribosomal protein S28
GO:0006518	peptide metabolic process	HORVU3Hr1G051530	3.92733	50S ribosomal protein L25
GO:0006518	peptide metabolic process	HORVU5Hr1G009610	2.75301	60S ribosomal protein L36-3
GO:0006518	peptide metabolic process	HORVU6Hr1G058560	4.08207	60S ribosomal protein L14-1
GO:0006518	peptide metabolic process	HORVU7Hr1G028050	3.3424	30S ribosomal protein S10
GO:0006518	peptide metabolic process	HORVU3Hr1G084310	3.43214	60S ribosomal protein L1-A
GO:0006518	peptide metabolic process	HORVU2Hr1G037940	2.51705	40S ribosomal protein S13-1
GO:0043043	peptide biosynthetic process	HORVU6Hr1G032710	2.1309	50S ribosomal protein L7/L12
GO:0043043	peptide biosynthetic process	HORVU5Hr1G109480	2.37022	elongation factor P (EF-P) family protein
GO:0043043	peptide biosynthetic process	HORVU7Hr1G104300	2.61983	60S ribosomal protein L44
GO:0043043	peptide biosynthetic process	HORVU5Hr1G027730	3.11843	Phenylalanine--tRNA ligase beta subunit
GO:0043043	peptide biosynthetic process	HORVU2Hr1G073150	2.11052	30S ribosomal protein S11
GO:0043043	peptide biosynthetic process	HORVU2Hr1G028510	2.93657	Ribosomal protein S4
GO:0043043	peptide biosynthetic process	HORVU7Hr1G054010	3.24775	60S ribosomal protein L17-2
GO:0043043	peptide biosynthetic process	HORVU5Hr1G106440	2.42611	Eukaryotic translation initiation factor 3 subunit B
GO:0043043	peptide biosynthetic process	HORVU7Hr1G075250	3.0121	40S ribosomal protein S13-1
GO:0043043	peptide biosynthetic process	HORVU5Hr1G075420	2.24406	60S ribosomal protein L32-1
GO:0043043	peptide biosynthetic process	HORVU4Hr1G084420	3.48584	60S ribosomal protein L21-2
GO:0043043	peptide biosynthetic process	HORVU4Hr1G074270	2.77505	40S ribosomal protein S27
GO:0043043	peptide biosynthetic process	HORVU2Hr1G089070	2.5438	60S ribosomal protein L14-1
GO:0043043	peptide biosynthetic process	HORVU3Hr1G038360	2.34962	Glutamine--tRNA ligase
GO:0043043	peptide biosynthetic process	HORVU2Hr1G099230	3.7321	40S ribosomal protein S11
GO:0043043	peptide biosynthetic process	HORVU2Hr1G089090	2.5438	60S ribosomal protein L14-1
GO:0043043	peptide biosynthetic process	HORVU2Hr1G053290	2.15218	40S ribosomal protein S12
GO:0043043	peptide biosynthetic process	HORVU3Hr1G086410	2.44135	60S ribosomal protein L36-3
GO:0043043	peptide biosynthetic process	HORVU1Hr1G028820	3.00088	50S ribosomal protein L5
GO:0043043	peptide biosynthetic process	HORVU0Hr1G004130	2.11052	30S ribosomal protein S11
GO:0043043	peptide biosynthetic process	HORVU3Hr1G001140	2.16556	Ribosomal protein L6 family
GO:0043043	peptide biosynthetic process	HORVU7Hr1G063280	3.33223	60S ribosomal protein L27-3
GO:0043043	peptide biosynthetic process	HORVU5Hr1G036630	5.7896	ribosomal protein 1
GO:0043043	peptide biosynthetic process	HORVU5Hr1G009600	2.60039	60S ribosomal protein L36-3
GO:0043043	peptide biosynthetic process	HORVU5Hr1G061970	3.34385	Phenylalanine--tRNA ligase alpha subunit
GO:0043043	peptide biosynthetic process	HORVU0Hr1G021230	3.86226	Tyrosine--tRNA ligase
GO:0043043	peptide biosynthetic process	HORVU4Hr1G054130	2.30528	Peptide chain release factor 2
GO:0043043	peptide biosynthetic process	HORVU1Hr1G072270	2.44739	60S ribosomal protein L36-2
GO:0043043	peptide biosynthetic process	HORVU2Hr1G029890	2.4374	40S ribosomal protein S6
GO:0043043	peptide biosynthetic process	HORVU6Hr1G090070	3.26545	60S ribosomal protein L37-2
GO:0043043	peptide biosynthetic process	HORVU7Hr1G087050	2.95182	Elongation factor 1-gamma 2
GO:0043043	peptide biosynthetic process	HORVU2Hr1G080340	5.1792	60S ribosomal protein L34
GO:0043043	peptide biosynthetic process	HORVU6Hr1G090170	2.12258	50S ribosomal protein L14
GO:0043043	peptide biosynthetic process	HORVU7Hr1G052800	2.57491	60S ribosomal protein L32-1
GO:0043043	peptide biosynthetic process	HORVU5Hr1G103330	2.94798	40S ribosomal protein S12
GO:0043043	peptide biosynthetic process	HORVU5Hr1G104720	2.93178	30S ribosomal protein S13
GO:0043043	peptide biosynthetic process	HORVU6Hr1G044840	4.9527	40S ribosomal protein S24-2
GO:0043043	peptide biosynthetic process	HORVU3Hr1G113940	2.13443	eukaryotic translation initiation factor 4E
GO:0043043	peptide biosynthetic process	HORVU4Hr1G083840	2.6488	50S ribosomal protein L14
GO:0043043	peptide biosynthetic process	HORVU3Hr1G015190	3.53106	30S ribosomal protein S7
GO:0043043	peptide biosynthetic process	HORVU4Hr1G058360	2.26377	60S ribosomal protein L15
GO:0043043	peptide biosynthetic process	HORVU5Hr1G111820	2.27604	40S ribosomal protein S26
GO:0043043	peptide biosynthetic process	HORVU7Hr1G082910	2.96573	Elongation factor G 1
GO:0043043	peptide biosynthetic process	HORVU1Hr1G078370	2.34962	Glutamine--tRNA ligase
GO:0043043	peptide biosynthetic process	HORVU1Hr1G042220	2.75134	40S ribosomal protein S17-4
GO:0043043	peptide biosynthetic process	HORVU7Hr1G050170	3.12667	60S ribosomal protein L31
GO:0043043	peptide biosynthetic process	HORVU2Hr1G068270	2.29558	3-oxoacyl-[acyl-carrier-protein] reductase 4
GO:0043043	peptide biosynthetic process	HORVU7Hr1G029860	2.57994	60S ribosomal protein L39-1
GO:0043043	peptide biosynthetic process	HORVU4Hr1G049670	3.82344	60S ribosomal protein L19-1
GO:0043043	peptide biosynthetic process	HORVU2Hr1G068120	4.12522	60S ribosomal protein L35-4
GO:0043043	peptide biosynthetic process	HORVU1Hr1G039260	2.22878	eukaryotic translation initiation factor 4E
GO:0043043	peptide biosynthetic process	HORVU1Hr1G021700	2.58634	Histidine--tRNA ligase
GO:0043043	peptide biosynthetic process	HORVU7Hr1G080630	2.96197	60S ribosomal protein L22-2
GO:0043043	peptide biosynthetic process	HORVU6Hr1G041750	3.26085	60S ribosomal protein L6
GO:0043043	peptide biosynthetic process	HORVU2Hr1G018700	2.1101	60S ribosomal protein L19-2
GO:0043043	peptide biosynthetic process	HORVU5Hr1G025320	2.25273	Tryptophan--tRNA ligase
GO:0043043	peptide biosynthetic process	HORVU3Hr1G115820	4.13119	40S ribosomal protein S28
GO:0043043	peptide biosynthetic process	HORVU3Hr1G051530	3.92733	50S ribosomal protein L25
GO:0043043	peptide biosynthetic process	HORVU5Hr1G009610	2.75301	60S ribosomal protein L36-3
GO:0043043	peptide biosynthetic process	HORVU6Hr1G058560	4.08207	60S ribosomal protein L14-1
GO:0043043	peptide biosynthetic process	HORVU7Hr1G028050	3.3424	30S ribosomal protein S10
GO:0043043	peptide biosynthetic process	HORVU3Hr1G084310	3.43214	60S ribosomal protein L1-A
GO:0043043	peptide biosynthetic process	HORVU2Hr1G037940	2.51705	40S ribosomal protein S13-1
GO:0043604	amide biosynthetic process	HORVU6Hr1G032710	2.1309	50S ribosomal protein L7/L12
GO:0043604	amide biosynthetic process	HORVU5Hr1G109480	2.37022	elongation factor P (EF-P) family protein
GO:0043604	amide biosynthetic process	HORVU7Hr1G104300	2.61983	60S ribosomal protein L44
GO:0043604	amide biosynthetic process	HORVU5Hr1G027730	3.11843	Phenylalanine--tRNA ligase beta subunit
GO:0043604	amide biosynthetic process	HORVU2Hr1G073150	2.11052	30S ribosomal protein S11
GO:0043604	amide biosynthetic process	HORVU2Hr1G028510	2.93657	Ribosomal protein S4
GO:0043604	amide biosynthetic process	HORVU7Hr1G054010	3.24775	60S ribosomal protein L17-2
GO:0043604	amide biosynthetic process	HORVU5Hr1G106440	2.42611	Eukaryotic translation initiation factor 3 subunit B
GO:0043604	amide biosynthetic process	HORVU7Hr1G075250	3.0121	40S ribosomal protein S13-1
GO:0043604	amide biosynthetic process	HORVU5Hr1G075420	2.24406	60S ribosomal protein L32-1
GO:0043604	amide biosynthetic process	HORVU4Hr1G084420	3.48584	60S ribosomal protein L21-2
GO:0043604	amide biosynthetic process	HORVU4Hr1G074270	2.77505	40S ribosomal protein S27
GO:0043604	amide biosynthetic process	HORVU2Hr1G089070	2.5438	60S ribosomal protein L14-1
GO:0043604	amide biosynthetic process	HORVU3Hr1G038360	2.34962	Glutamine--tRNA ligase
GO:0043604	amide biosynthetic process	HORVU2Hr1G099230	3.7321	40S ribosomal protein S11
GO:0043604	amide biosynthetic process	HORVU2Hr1G089090	2.5438	60S ribosomal protein L14-1
GO:0043604	amide biosynthetic process	HORVU2Hr1G053290	2.15218	40S ribosomal protein S12
GO:0043604	amide biosynthetic process	HORVU3Hr1G086410	2.44135	60S ribosomal protein L36-3
GO:0043604	amide biosynthetic process	HORVU1Hr1G028820	3.00088	50S ribosomal protein L5
GO:0043604	amide biosynthetic process	HORVU0Hr1G004130	2.11052	30S ribosomal protein S11
GO:0043604	amide biosynthetic process	HORVU3Hr1G001140	2.16556	Ribosomal protein L6 family
GO:0043604	amide biosynthetic process	HORVU7Hr1G063280	3.33223	60S ribosomal protein L27-3
GO:0043604	amide biosynthetic process	HORVU5Hr1G036630	5.7896	ribosomal protein 1
GO:0043604	amide biosynthetic process	HORVU5Hr1G009600	2.60039	60S ribosomal protein L36-3
GO:0043604	amide biosynthetic process	HORVU5Hr1G061970	3.34385	Phenylalanine--tRNA ligase alpha subunit
GO:0043604	amide biosynthetic process	HORVU0Hr1G021230	3.86226	Tyrosine--tRNA ligase
GO:0043604	amide biosynthetic process	HORVU4Hr1G054130	2.30528	Peptide chain release factor 2
GO:0043604	amide biosynthetic process	HORVU1Hr1G072270	2.44739	60S ribosomal protein L36-2
GO:0043604	amide biosynthetic process	HORVU2Hr1G029890	2.4374	40S ribosomal protein S6
GO:0043604	amide biosynthetic process	HORVU6Hr1G090070	3.26545	60S ribosomal protein L37-2
GO:0043604	amide biosynthetic process	HORVU7Hr1G087050	2.95182	Elongation factor 1-gamma 2
GO:0043604	amide biosynthetic process	HORVU2Hr1G080340	5.1792	60S ribosomal protein L34
GO:0043604	amide biosynthetic process	HORVU6Hr1G090170	2.12258	50S ribosomal protein L14
GO:0043604	amide biosynthetic process	HORVU7Hr1G052800	2.57491	60S ribosomal protein L32-1
GO:0043604	amide biosynthetic process	HORVU5Hr1G103330	2.94798	40S ribosomal protein S12
GO:0043604	amide biosynthetic process	HORVU5Hr1G104720	2.93178	30S ribosomal protein S13
GO:0043604	amide biosynthetic process	HORVU6Hr1G044840	4.9527	40S ribosomal protein S24-2
GO:0043604	amide biosynthetic process	HORVU3Hr1G113940	2.13443	eukaryotic translation initiation factor 4E
GO:0043604	amide biosynthetic process	HORVU4Hr1G083840	2.6488	50S ribosomal protein L14
GO:0043604	amide biosynthetic process	HORVU3Hr1G015190	3.53106	30S ribosomal protein S7
GO:0043604	amide biosynthetic process	HORVU4Hr1G058360	2.26377	60S ribosomal protein L15
GO:0043604	amide biosynthetic process	HORVU5Hr1G111820	2.27604	40S ribosomal protein S26
GO:0043604	amide biosynthetic process	HORVU7Hr1G082910	2.96573	Elongation factor G 1
GO:0043604	amide biosynthetic process	HORVU1Hr1G078370	2.34962	Glutamine--tRNA ligase
GO:0043604	amide biosynthetic process	HORVU1Hr1G042220	2.75134	40S ribosomal protein S17-4
GO:0043604	amide biosynthetic process	HORVU7Hr1G050170	3.12667	60S ribosomal protein L31
GO:0043604	amide biosynthetic process	HORVU2Hr1G068270	2.29558	3-oxoacyl-[acyl-carrier-protein] reductase 4
GO:0043604	amide biosynthetic process	HORVU7Hr1G029860	2.57994	60S ribosomal protein L39-1
GO:0043604	amide biosynthetic process	HORVU4Hr1G049670	3.82344	60S ribosomal protein L19-1
GO:0043604	amide biosynthetic process	HORVU2Hr1G068120	4.12522	60S ribosomal protein L35-4
GO:0043604	amide biosynthetic process	HORVU1Hr1G039260	2.22878	eukaryotic translation initiation factor 4E
GO:0043604	amide biosynthetic process	HORVU1Hr1G021700	2.58634	Histidine--tRNA ligase
GO:0043604	amide biosynthetic process	HORVU7Hr1G080630	2.96197	60S ribosomal protein L22-2
GO:0043604	amide biosynthetic process	HORVU6Hr1G041750	3.26085	60S ribosomal protein L6
GO:0043604	amide biosynthetic process	HORVU2Hr1G018700	2.1101	60S ribosomal protein L19-2
GO:0043604	amide biosynthetic process	HORVU5Hr1G025320	2.25273	Tryptophan--tRNA ligase
GO:0043604	amide biosynthetic process	HORVU3Hr1G115820	4.13119	40S ribosomal protein S28
GO:0043604	amide biosynthetic process	HORVU3Hr1G051530	3.92733	50S ribosomal protein L25
GO:0043604	amide biosynthetic process	HORVU5Hr1G009610	2.75301	60S ribosomal protein L36-3
GO:0043604	amide biosynthetic process	HORVU6Hr1G058560	4.08207	60S ribosomal protein L14-1
GO:0043604	amide biosynthetic process	HORVU7Hr1G028050	3.3424	30S ribosomal protein S10
GO:0043604	amide biosynthetic process	HORVU3Hr1G084310	3.43214	60S ribosomal protein L1-A
GO:0043604	amide biosynthetic process	HORVU2Hr1G037940	2.51705	40S ribosomal protein S13-1
GO:0006412	translation	HORVU6Hr1G032710	2.1309	50S ribosomal protein L7/L12
GO:0006412	translation	HORVU5Hr1G109480	2.37022	elongation factor P (EF-P) family protein
GO:0006412	translation	HORVU7Hr1G104300	2.61983	60S ribosomal protein L44
GO:0006412	translation	HORVU5Hr1G027730	3.11843	Phenylalanine--tRNA ligase beta subunit
GO:0006412	translation	HORVU2Hr1G073150	2.11052	30S ribosomal protein S11
GO:0006412	translation	HORVU2Hr1G028510	2.93657	Ribosomal protein S4
GO:0006412	translation	HORVU7Hr1G054010	3.24775	60S ribosomal protein L17-2
GO:0006412	translation	HORVU5Hr1G106440	2.42611	Eukaryotic translation initiation factor 3 subunit B
GO:0006412	translation	HORVU7Hr1G075250	3.0121	40S ribosomal protein S13-1
GO:0006412	translation	HORVU5Hr1G075420	2.24406	60S ribosomal protein L32-1
GO:0006412	translation	HORVU4Hr1G084420	3.48584	60S ribosomal protein L21-2
GO:0006412	translation	HORVU4Hr1G074270	2.77505	40S ribosomal protein S27
GO:0006412	translation	HORVU2Hr1G089070	2.5438	60S ribosomal protein L14-1
GO:0006412	translation	HORVU3Hr1G038360	2.34962	Glutamine--tRNA ligase
GO:0006412	translation	HORVU2Hr1G099230	3.7321	40S ribosomal protein S11
GO:0006412	translation	HORVU2Hr1G089090	2.5438	60S ribosomal protein L14-1
GO:0006412	translation	HORVU2Hr1G053290	2.15218	40S ribosomal protein S12
GO:0006412	translation	HORVU3Hr1G086410	2.44135	60S ribosomal protein L36-3
GO:0006412	translation	HORVU1Hr1G028820	3.00088	50S ribosomal protein L5
GO:0006412	translation	HORVU0Hr1G004130	2.11052	30S ribosomal protein S11
GO:0006412	translation	HORVU3Hr1G001140	2.16556	Ribosomal protein L6 family
GO:0006412	translation	HORVU7Hr1G063280	3.33223	60S ribosomal protein L27-3
GO:0006412	translation	HORVU5Hr1G036630	5.7896	ribosomal protein 1
GO:0006412	translation	HORVU5Hr1G009600	2.60039	60S ribosomal protein L36-3
GO:0006412	translation	HORVU5Hr1G061970	3.34385	Phenylalanine--tRNA ligase alpha subunit
GO:0006412	translation	HORVU0Hr1G021230	3.86226	Tyrosine--tRNA ligase
GO:0006412	translation	HORVU4Hr1G054130	2.30528	Peptide chain release factor 2
GO:0006412	translation	HORVU1Hr1G072270	2.44739	60S ribosomal protein L36-2
GO:0006412	translation	HORVU2Hr1G029890	2.4374	40S ribosomal protein S6
GO:0006412	translation	HORVU6Hr1G090070	3.26545	60S ribosomal protein L37-2
GO:0006412	translation	HORVU7Hr1G087050	2.95182	Elongation factor 1-gamma 2
GO:0006412	translation	HORVU2Hr1G080340	5.1792	60S ribosomal protein L34
GO:0006412	translation	HORVU6Hr1G090170	2.12258	50S ribosomal protein L14
GO:0006412	translation	HORVU7Hr1G052800	2.57491	60S ribosomal protein L32-1
GO:0006412	translation	HORVU5Hr1G103330	2.94798	40S ribosomal protein S12
GO:0006412	translation	HORVU5Hr1G104720	2.93178	30S ribosomal protein S13
GO:0006412	translation	HORVU6Hr1G044840	4.9527	40S ribosomal protein S24-2
GO:0006412	translation	HORVU3Hr1G113940	2.13443	eukaryotic translation initiation factor 4E
GO:0006412	translation	HORVU4Hr1G083840	2.6488	50S ribosomal protein L14
GO:0006412	translation	HORVU3Hr1G015190	3.53106	30S ribosomal protein S7
GO:0006412	translation	HORVU4Hr1G058360	2.26377	60S ribosomal protein L15
GO:0006412	translation	HORVU5Hr1G111820	2.27604	40S ribosomal protein S26
GO:0006412	translation	HORVU7Hr1G082910	2.96573	Elongation factor G 1
GO:0006412	translation	HORVU1Hr1G078370	2.34962	Glutamine--tRNA ligase
GO:0006412	translation	HORVU1Hr1G042220	2.75134	40S ribosomal protein S17-4
GO:0006412	translation	HORVU7Hr1G050170	3.12667	60S ribosomal protein L31
GO:0006412	translation	HORVU7Hr1G029860	2.57994	60S ribosomal protein L39-1
GO:0006412	translation	HORVU4Hr1G049670	3.82344	60S ribosomal protein L19-1
GO:0006412	translation	HORVU2Hr1G068120	4.12522	60S ribosomal protein L35-4
GO:0006412	translation	HORVU1Hr1G039260	2.22878	eukaryotic translation initiation factor 4E
GO:0006412	translation	HORVU1Hr1G021700	2.58634	Histidine--tRNA ligase
GO:0006412	translation	HORVU7Hr1G080630	2.96197	60S ribosomal protein L22-2
GO:0006412	translation	HORVU6Hr1G041750	3.26085	60S ribosomal protein L6
GO:0006412	translation	HORVU2Hr1G018700	2.1101	60S ribosomal protein L19-2
GO:0006412	translation	HORVU5Hr1G025320	2.25273	Tryptophan--tRNA ligase
GO:0006412	translation	HORVU3Hr1G115820	4.13119	40S ribosomal protein S28
GO:0006412	translation	HORVU3Hr1G051530	3.92733	50S ribosomal protein L25
GO:0006412	translation	HORVU5Hr1G009610	2.75301	60S ribosomal protein L36-3
GO:0006412	translation	HORVU6Hr1G058560	4.08207	60S ribosomal protein L14-1
GO:0006412	translation	HORVU7Hr1G028050	3.3424	30S ribosomal protein S10
GO:0006412	translation	HORVU3Hr1G084310	3.43214	60S ribosomal protein L1-A
GO:0006412	translation	HORVU2Hr1G037940	2.51705	40S ribosomal protein S13-1
GO:1901564	organonitrogen compound metabolic process	HORVU6Hr1G032710	2.1309	50S ribosomal protein L7/L12
GO:1901564	organonitrogen compound metabolic process	HORVU5Hr1G109480	2.37022	elongation factor P (EF-P) family protein
GO:1901564	organonitrogen compound metabolic process	HORVU7Hr1G104300	2.61983	60S ribosomal protein L44
GO:1901564	organonitrogen compound metabolic process	HORVU5Hr1G027730	3.11843	Phenylalanine--tRNA ligase beta subunit
GO:1901564	organonitrogen compound metabolic process	HORVU2Hr1G073150	2.11052	30S ribosomal protein S11
GO:1901564	organonitrogen compound metabolic process	HORVU0Hr1G008740	2.58548	Chorismate synthase
GO:1901564	organonitrogen compound metabolic process	HORVU1Hr1G021700	2.58634	Histidine--tRNA ligase
GO:1901564	organonitrogen compound metabolic process	HORVU2Hr1G028510	2.93657	Ribosomal protein S4
GO:1901564	organonitrogen compound metabolic process	HORVU7Hr1G054010	3.24775	60S ribosomal protein L17-2
GO:1901564	organonitrogen compound metabolic process	HORVU5Hr1G106440	2.42611	Eukaryotic translation initiation factor 3 subunit B
GO:1901564	organonitrogen compound metabolic process	HORVU7Hr1G075250	3.0121	40S ribosomal protein S13-1
GO:1901564	organonitrogen compound metabolic process	HORVU5Hr1G075420	2.24406	60S ribosomal protein L32-1
GO:1901564	organonitrogen compound metabolic process	HORVU6Hr1G041750	3.26085	60S ribosomal protein L6
GO:1901564	organonitrogen compound metabolic process	HORVU3Hr1G087090	2.09556	Microsomal signal peptidase 12 kDa subunit (SPC12)
GO:1901564	organonitrogen compound metabolic process	HORVU4Hr1G084420	3.48584	60S ribosomal protein L21-2
GO:1901564	organonitrogen compound metabolic process	HORVU3Hr1G088570	3.33741	fructose-bisphosphate aldolase 2
GO:1901564	organonitrogen compound metabolic process	HORVU4Hr1G074270	2.77505	40S ribosomal protein S27
GO:1901564	organonitrogen compound metabolic process	HORVU2Hr1G089070	2.5438	60S ribosomal protein L14-1
GO:1901564	organonitrogen compound metabolic process	HORVU3Hr1G038360	2.34962	Glutamine--tRNA ligase
GO:1901564	organonitrogen compound metabolic process	HORVU4Hr1G064790	3.02004	glutamate decarboxylase
GO:1901564	organonitrogen compound metabolic process	HORVU2Hr1G099230	3.7321	40S ribosomal protein S11
GO:1901564	organonitrogen compound metabolic process	HORVU2Hr1G089090	2.5438	60S ribosomal protein L14-1
GO:1901564	organonitrogen compound metabolic process	HORVU2Hr1G053290	2.15218	40S ribosomal protein S12
GO:1901564	organonitrogen compound metabolic process	HORVU3Hr1G086410	2.44135	60S ribosomal protein L36-3
GO:1901564	organonitrogen compound metabolic process	HORVU1Hr1G028820	3.00088	50S ribosomal protein L5
GO:1901564	organonitrogen compound metabolic process	HORVU0Hr1G004130	2.11052	30S ribosomal protein S11
GO:1901564	organonitrogen compound metabolic process	HORVU3Hr1G001140	2.16556	Ribosomal protein L6 family
GO:1901564	organonitrogen compound metabolic process	HORVU7Hr1G063280	3.33223	60S ribosomal protein L27-3
GO:1901564	organonitrogen compound metabolic process	HORVU5Hr1G036630	5.7896	ribosomal protein 1
GO:1901564	organonitrogen compound metabolic process	HORVU5Hr1G009600	2.60039	60S ribosomal protein L36-3
GO:1901564	organonitrogen compound metabolic process	HORVU5Hr1G061970	3.34385	Phenylalanine--tRNA ligase alpha subunit
GO:1901564	organonitrogen compound metabolic process	HORVU1Hr1G093480	2.58011	tryptophan synthase alpha chain
GO:1901564	organonitrogen compound metabolic process	HORVU4Hr1G054060	2.33036	Argininosuccinate lyase
GO:1901564	organonitrogen compound metabolic process	HORVU4Hr1G054130	2.30528	Peptide chain release factor 2
GO:1901564	organonitrogen compound metabolic process	HORVU0Hr1G021230	3.86226	Tyrosine--tRNA ligase
GO:1901564	organonitrogen compound metabolic process	HORVU1Hr1G072270	2.44739	60S ribosomal protein L36-2
GO:1901564	organonitrogen compound metabolic process	HORVU2Hr1G029890	2.4374	40S ribosomal protein S6
GO:1901564	organonitrogen compound metabolic process	HORVU5Hr1G009610	2.75301	60S ribosomal protein L36-3
GO:1901564	organonitrogen compound metabolic process	HORVU6Hr1G090070	3.26545	60S ribosomal protein L37-2
GO:1901564	organonitrogen compound metabolic process	HORVU7Hr1G087050	2.95182	Elongation factor 1-gamma 2
GO:1901564	organonitrogen compound metabolic process	HORVU1Hr1G075550	2.19062	ATP-dependent 6-phosphofructokinase 3
GO:1901564	organonitrogen compound metabolic process	HORVU2Hr1G080340	5.1792	60S ribosomal protein L34
GO:1901564	organonitrogen compound metabolic process	HORVU6Hr1G090170	2.12258	50S ribosomal protein L14
GO:1901564	organonitrogen compound metabolic process	HORVU7Hr1G052800	2.57491	60S ribosomal protein L32-1
GO:1901564	organonitrogen compound metabolic process	HORVU5Hr1G103330	2.94798	40S ribosomal protein S12
GO:1901564	organonitrogen compound metabolic process	HORVU5Hr1G104720	2.93178	30S ribosomal protein S13
GO:1901564	organonitrogen compound metabolic process	HORVU3Hr1G096050	2.40738	Transaldolase 1
GO:1901564	organonitrogen compound metabolic process	HORVU6Hr1G044840	4.9527	40S ribosomal protein S24-2
GO:1901564	organonitrogen compound metabolic process	HORVU3Hr1G113940	2.13443	eukaryotic translation initiation factor 4E
GO:1901564	organonitrogen compound metabolic process	HORVU4Hr1G083840	2.6488	50S ribosomal protein L14
GO:1901564	organonitrogen compound metabolic process	HORVU4Hr1G005780	2.60386	Alkaline ceramidase 3
GO:1901564	organonitrogen compound metabolic process	HORVU3Hr1G015190	3.53106	30S ribosomal protein S7
GO:1901564	organonitrogen compound metabolic process	HORVU4Hr1G058360	2.26377	60S ribosomal protein L15
GO:1901564	organonitrogen compound metabolic process	HORVU4Hr1G052090	2.78379	Guanylate kinase
GO:1901564	organonitrogen compound metabolic process	HORVU5Hr1G111820	2.27604	40S ribosomal protein S26
GO:1901564	organonitrogen compound metabolic process	HORVU7Hr1G082910	2.96573	Elongation factor G 1
GO:1901564	organonitrogen compound metabolic process	HORVU1Hr1G078370	2.34962	Glutamine--tRNA ligase
GO:1901564	organonitrogen compound metabolic process	HORVU1Hr1G042220	2.75134	40S ribosomal protein S17-4
GO:1901564	organonitrogen compound metabolic process	HORVU7Hr1G050170	3.12667	60S ribosomal protein L31
GO:1901564	organonitrogen compound metabolic process	HORVU2Hr1G068270	2.29558	3-oxoacyl-[acyl-carrier-protein] reductase 4
GO:1901564	organonitrogen compound metabolic process	HORVU7Hr1G029860	2.57994	60S ribosomal protein L39-1
GO:1901564	organonitrogen compound metabolic process	HORVU4Hr1G049670	3.82344	60S ribosomal protein L19-1
GO:1901564	organonitrogen compound metabolic process	HORVU6Hr1G022170	2.57467	Diaminopimelate decarboxylase
GO:1901564	organonitrogen compound metabolic process	HORVU2Hr1G068120	4.12522	60S ribosomal protein L35-4
GO:1901564	organonitrogen compound metabolic process	HORVU1Hr1G039260	2.22878	eukaryotic translation initiation factor 4E
GO:1901564	organonitrogen compound metabolic process	HORVU2Hr1G093030	2.68604	glutamate dehydrogenase 2
GO:1901564	organonitrogen compound metabolic process	HORVU7Hr1G080630	2.96197	60S ribosomal protein L22-2
GO:1901564	organonitrogen compound metabolic process	HORVU2Hr1G089440	3.49708	phenylalanine ammonia-lyase 2
GO:1901564	organonitrogen compound metabolic process	HORVU2Hr1G018700	2.1101	60S ribosomal protein L19-2
GO:1901564	organonitrogen compound metabolic process	HORVU5Hr1G025320	2.25273	Tryptophan--tRNA ligase
GO:1901564	organonitrogen compound metabolic process	HORVU3Hr1G115820	4.13119	40S ribosomal protein S28
GO:1901564	organonitrogen compound metabolic process	HORVU3Hr1G051530	3.92733	50S ribosomal protein L25
GO:1901564	organonitrogen compound metabolic process	HORVU6Hr1G031830	2.00201	phosphoglycerate kinase
GO:1901564	organonitrogen compound metabolic process	HORVU6Hr1G058560	4.08207	60S ribosomal protein L14-1
GO:1901564	organonitrogen compound metabolic process	HORVU1Hr1G084370	2.15623	Asparagine synthetase [glutamine-hydrolyzing] 2
GO:1901564	organonitrogen compound metabolic process	HORVU2Hr1G089540	3.49708	phenylalanine ammonia-lyase 2
GO:1901564	organonitrogen compound metabolic process	HORVU7Hr1G028050	3.3424	30S ribosomal protein S10
GO:1901564	organonitrogen compound metabolic process	HORVU3Hr1G084310	3.43214	60S ribosomal protein L1-A
GO:1901564	organonitrogen compound metabolic process	HORVU1Hr1G062900	3.16391	Argininosuccinate synthase
GO:1901564	organonitrogen compound metabolic process	HORVU2Hr1G037940	2.51705	40S ribosomal protein S13-1
GO:1901566	organonitrogen compound biosynthetic process	HORVU6Hr1G032710	2.1309	50S ribosomal protein L7/L12
GO:1901566	organonitrogen compound biosynthetic process	HORVU5Hr1G109480	2.37022	elongation factor P (EF-P) family protein
GO:1901566	organonitrogen compound biosynthetic process	HORVU7Hr1G104300	2.61983	60S ribosomal protein L44
GO:1901566	organonitrogen compound biosynthetic process	HORVU5Hr1G027730	3.11843	Phenylalanine--tRNA ligase beta subunit
GO:1901566	organonitrogen compound biosynthetic process	HORVU2Hr1G073150	2.11052	30S ribosomal protein S11
GO:1901566	organonitrogen compound biosynthetic process	HORVU0Hr1G008740	2.58548	Chorismate synthase
GO:1901566	organonitrogen compound biosynthetic process	HORVU2Hr1G028510	2.93657	Ribosomal protein S4
GO:1901566	organonitrogen compound biosynthetic process	HORVU7Hr1G054010	3.24775	60S ribosomal protein L17-2
GO:1901566	organonitrogen compound biosynthetic process	HORVU5Hr1G106440	2.42611	Eukaryotic translation initiation factor 3 subunit B
GO:1901566	organonitrogen compound biosynthetic process	HORVU7Hr1G075250	3.0121	40S ribosomal protein S13-1
GO:1901566	organonitrogen compound biosynthetic process	HORVU5Hr1G075420	2.24406	60S ribosomal protein L32-1
GO:1901566	organonitrogen compound biosynthetic process	HORVU4Hr1G084420	3.48584	60S ribosomal protein L21-2
GO:1901566	organonitrogen compound biosynthetic process	HORVU4Hr1G074270	2.77505	40S ribosomal protein S27
GO:1901566	organonitrogen compound biosynthetic process	HORVU2Hr1G089070	2.5438	60S ribosomal protein L14-1
GO:1901566	organonitrogen compound biosynthetic process	HORVU3Hr1G038360	2.34962	Glutamine--tRNA ligase
GO:1901566	organonitrogen compound biosynthetic process	HORVU2Hr1G099230	3.7321	40S ribosomal protein S11
GO:1901566	organonitrogen compound biosynthetic process	HORVU2Hr1G089090	2.5438	60S ribosomal protein L14-1
GO:1901566	organonitrogen compound biosynthetic process	HORVU2Hr1G053290	2.15218	40S ribosomal protein S12
GO:1901566	organonitrogen compound biosynthetic process	HORVU3Hr1G086410	2.44135	60S ribosomal protein L36-3
GO:1901566	organonitrogen compound biosynthetic process	HORVU1Hr1G028820	3.00088	50S ribosomal protein L5
GO:1901566	organonitrogen compound biosynthetic process	HORVU0Hr1G004130	2.11052	30S ribosomal protein S11
GO:1901566	organonitrogen compound biosynthetic process	HORVU3Hr1G001140	2.16556	Ribosomal protein L6 family
GO:1901566	organonitrogen compound biosynthetic process	HORVU7Hr1G063280	3.33223	60S ribosomal protein L27-3
GO:1901566	organonitrogen compound biosynthetic process	HORVU5Hr1G036630	5.7896	ribosomal protein 1
GO:1901566	organonitrogen compound biosynthetic process	HORVU5Hr1G009600	2.60039	60S ribosomal protein L36-3
GO:1901566	organonitrogen compound biosynthetic process	HORVU5Hr1G061970	3.34385	Phenylalanine--tRNA ligase alpha subunit
GO:1901566	organonitrogen compound biosynthetic process	HORVU0Hr1G021230	3.86226	Tyrosine--tRNA ligase
GO:1901566	organonitrogen compound biosynthetic process	HORVU4Hr1G054060	2.33036	Argininosuccinate lyase
GO:1901566	organonitrogen compound biosynthetic process	HORVU4Hr1G054130	2.30528	Peptide chain release factor 2
GO:1901566	organonitrogen compound biosynthetic process	HORVU1Hr1G072270	2.44739	60S ribosomal protein L36-2
GO:1901566	organonitrogen compound biosynthetic process	HORVU2Hr1G029890	2.4374	40S ribosomal protein S6
GO:1901566	organonitrogen compound biosynthetic process	HORVU6Hr1G090070	3.26545	60S ribosomal protein L37-2
GO:1901566	organonitrogen compound biosynthetic process	HORVU7Hr1G087050	2.95182	Elongation factor 1-gamma 2
GO:1901566	organonitrogen compound biosynthetic process	HORVU2Hr1G080340	5.1792	60S ribosomal protein L34
GO:1901566	organonitrogen compound biosynthetic process	HORVU6Hr1G090170	2.12258	50S ribosomal protein L14
GO:1901566	organonitrogen compound biosynthetic process	HORVU7Hr1G052800	2.57491	60S ribosomal protein L32-1
GO:1901566	organonitrogen compound biosynthetic process	HORVU5Hr1G103330	2.94798	40S ribosomal protein S12
GO:1901566	organonitrogen compound biosynthetic process	HORVU5Hr1G104720	2.93178	30S ribosomal protein S13
GO:1901566	organonitrogen compound biosynthetic process	HORVU6Hr1G044840	4.9527	40S ribosomal protein S24-2
GO:1901566	organonitrogen compound biosynthetic process	HORVU3Hr1G113940	2.13443	eukaryotic translation initiation factor 4E
GO:1901566	organonitrogen compound biosynthetic process	HORVU4Hr1G083840	2.6488	50S ribosomal protein L14
GO:1901566	organonitrogen compound biosynthetic process	HORVU3Hr1G015190	3.53106	30S ribosomal protein S7
GO:1901566	organonitrogen compound biosynthetic process	HORVU4Hr1G058360	2.26377	60S ribosomal protein L15
GO:1901566	organonitrogen compound biosynthetic process	HORVU5Hr1G111820	2.27604	40S ribosomal protein S26
GO:1901566	organonitrogen compound biosynthetic process	HORVU7Hr1G082910	2.96573	Elongation factor G 1
GO:1901566	organonitrogen compound biosynthetic process	HORVU1Hr1G078370	2.34962	Glutamine--tRNA ligase
GO:1901566	organonitrogen compound biosynthetic process	HORVU1Hr1G042220	2.75134	40S ribosomal protein S17-4
GO:1901566	organonitrogen compound biosynthetic process	HORVU7Hr1G050170	3.12667	60S ribosomal protein L31
GO:1901566	organonitrogen compound biosynthetic process	HORVU2Hr1G068270	2.29558	3-oxoacyl-[acyl-carrier-protein] reductase 4
GO:1901566	organonitrogen compound biosynthetic process	HORVU7Hr1G029860	2.57994	60S ribosomal protein L39-1
GO:1901566	organonitrogen compound biosynthetic process	HORVU4Hr1G049670	3.82344	60S ribosomal protein L19-1
GO:1901566	organonitrogen compound biosynthetic process	HORVU6Hr1G022170	2.57467	Diaminopimelate decarboxylase
GO:1901566	organonitrogen compound biosynthetic process	HORVU2Hr1G068120	4.12522	60S ribosomal protein L35-4
GO:1901566	organonitrogen compound biosynthetic process	HORVU1Hr1G039260	2.22878	eukaryotic translation initiation factor 4E
GO:1901566	organonitrogen compound biosynthetic process	HORVU1Hr1G021700	2.58634	Histidine--tRNA ligase
GO:1901566	organonitrogen compound biosynthetic process	HORVU7Hr1G080630	2.96197	60S ribosomal protein L22-2
GO:1901566	organonitrogen compound biosynthetic process	HORVU6Hr1G041750	3.26085	60S ribosomal protein L6
GO:1901566	organonitrogen compound biosynthetic process	HORVU2Hr1G018700	2.1101	60S ribosomal protein L19-2
GO:1901566	organonitrogen compound biosynthetic process	HORVU5Hr1G025320	2.25273	Tryptophan--tRNA ligase
GO:1901566	organonitrogen compound biosynthetic process	HORVU3Hr1G115820	4.13119	40S ribosomal protein S28
GO:1901566	organonitrogen compound biosynthetic process	HORVU3Hr1G051530	3.92733	50S ribosomal protein L25
GO:1901566	organonitrogen compound biosynthetic process	HORVU5Hr1G009610	2.75301	60S ribosomal protein L36-3
GO:1901566	organonitrogen compound biosynthetic process	HORVU6Hr1G058560	4.08207	60S ribosomal protein L14-1
GO:1901566	organonitrogen compound biosynthetic process	HORVU1Hr1G084370	2.15623	Asparagine synthetase [glutamine-hydrolyzing] 2
GO:1901566	organonitrogen compound biosynthetic process	HORVU7Hr1G028050	3.3424	30S ribosomal protein S10
GO:1901566	organonitrogen compound biosynthetic process	HORVU3Hr1G084310	3.43214	60S ribosomal protein L1-A
GO:1901566	organonitrogen compound biosynthetic process	HORVU1Hr1G062900	3.16391	Argininosuccinate synthase
GO:1901566	organonitrogen compound biosynthetic process	HORVU2Hr1G037940	2.51705	40S ribosomal protein S13-1
GO:0010467	gene expression	HORVU1Hr1G022720	2.23773	DNA-directed RNA polymerase III subunit RPC4
GO:0010467	gene expression	HORVU7Hr1G075250	3.0121	40S ribosomal protein S13-1
GO:0010467	gene expression	HORVU5Hr1G075420	2.24406	60S ribosomal protein L32-1
GO:0010467	gene expression	HORVU7Hr1G113760	2.03787	Transcription initiation factor TFIID subunit 5
GO:0010467	gene expression	HORVU7Hr1G063280	3.33223	60S ribosomal protein L27-3
GO:0010467	gene expression	HORVU2Hr1G089070	2.5438	60S ribosomal protein L14-1
GO:0010467	gene expression	HORVU2Hr1G099230	3.7321	40S ribosomal protein S11
GO:0010467	gene expression	HORVU5Hr1G036630	5.7896	ribosomal protein 1
GO:0010467	gene expression	HORVU4Hr1G054130	2.30528	Peptide chain release factor 2
GO:0010467	gene expression	HORVU5Hr1G027730	3.11843	Phenylalanine--tRNA ligase beta subunit
GO:0010467	gene expression	HORVU4Hr1G005100	2.48529	Tudor domain-containing protein 1
GO:0010467	gene expression	HORVU3Hr1G113940	2.13443	eukaryotic translation initiation factor 4E
GO:0010467	gene expression	HORVU4Hr1G074270	2.77505	40S ribosomal protein S27
GO:0010467	gene expression	HORVU5Hr1G111820	2.27604	40S ribosomal protein S26
GO:0010467	gene expression	HORVU7Hr1G029860	2.57994	60S ribosomal protein L39-1
GO:0010467	gene expression	HORVU1Hr1G042220	2.75134	40S ribosomal protein S17-4
GO:0010467	gene expression	HORVU4Hr1G077850	2.27566	MADS-box transcription factor 47
GO:0010467	gene expression	HORVU2Hr1G018700	2.1101	60S ribosomal protein L19-2
GO:0010467	gene expression	HORVU6Hr1G080340	2.38569	Ethylene-responsive transcription factor 5
GO:0010467	gene expression	HORVU7Hr1G054010	3.24775	60S ribosomal protein L17-2
GO:0010467	gene expression	HORVU2Hr1G073150	2.11052	30S ribosomal protein S11
GO:0010467	gene expression	HORVU1Hr1G035600	2.22671	TATA-box-binding protein 1
GO:0010467	gene expression	HORVU2Hr1G028510	2.93657	Ribosomal protein S4
GO:0010467	gene expression	HORVU2Hr1G021080	2.15861	Basic-leucine zipper (bZIP) transcription factor family protein
GO:0010467	gene expression	HORVU7Hr1G111120	2.85344	small nuclear ribonucleoprotein F
GO:0010467	gene expression	HORVU3Hr1G038360	2.34962	Glutamine--tRNA ligase
GO:0010467	gene expression	HORVU2Hr1G089090	2.5438	60S ribosomal protein L14-1
GO:0010467	gene expression	HORVU5Hr1G109480	2.37022	elongation factor P (EF-P) family protein
GO:0010467	gene expression	HORVU0Hr1G004130	2.11052	30S ribosomal protein S11
GO:0010467	gene expression	HORVU3Hr1G001140	2.16556	Ribosomal protein L6 family
GO:0010467	gene expression	HORVU1Hr1G013780	2.04276	DNA-directed RNA polymerase subunit 10-like protein
GO:0010467	gene expression	HORVU3Hr1G051530	3.92733	50S ribosomal protein L25
GO:0010467	gene expression	HORVU2Hr1G029890	2.4374	40S ribosomal protein S6
GO:0010467	gene expression	HORVU7Hr1G104300	2.61983	60S ribosomal protein L44
GO:0010467	gene expression	HORVU5Hr1G041720	2.55445	Histone acetyltransferase type B catalytic subunit
GO:0010467	gene expression	HORVU6Hr1G044840	4.9527	40S ribosomal protein S24-2
GO:0010467	gene expression	HORVU3Hr1G015190	3.53106	30S ribosomal protein S7
GO:0010467	gene expression	HORVU7Hr1G050170	3.12667	60S ribosomal protein L31
GO:0010467	gene expression	HORVU4Hr1G049670	3.82344	60S ribosomal protein L19-1
GO:0010467	gene expression	HORVU6Hr1G037760	2.53544	Transcription factor HY5
GO:0010467	gene expression	HORVU5Hr1G025320	2.25273	Tryptophan--tRNA ligase
GO:0010467	gene expression	HORVU6Hr1G032710	2.1309	50S ribosomal protein L7/L12
GO:0010467	gene expression	HORVU2Hr1G037940	2.51705	40S ribosomal protein S13-1
GO:0010467	gene expression	HORVU4Hr1G075830	4.17488	Nuclear transcription factor Y subunit A-3
GO:0010467	gene expression	HORVU4Hr1G005670	2.34431	Nuclear transcription factor Y subunit A-9
GO:0010467	gene expression	HORVU6Hr1G082880	3.04395	Ethylene-responsive transcription factor 1
GO:0010467	gene expression	HORVU5Hr1G061970	3.34385	Phenylalanine--tRNA ligase alpha subunit
GO:0010467	gene expression	HORVU1Hr1G060490	3.58875	Ethylene-responsive transcription factor 4
GO:0010467	gene expression	HORVU1Hr1G018060	2.84171	RNA-binding protein 8A
GO:0010467	gene expression	HORVU2Hr1G053290	2.15218	40S ribosomal protein S12
GO:0010467	gene expression	HORVU1Hr1G028820	3.00088	50S ribosomal protein L5
GO:0010467	gene expression	HORVU5Hr1G106440	2.42611	Eukaryotic translation initiation factor 3 subunit B
GO:0010467	gene expression	HORVU5Hr1G009600	2.60039	60S ribosomal protein L36-3
GO:0010467	gene expression	HORVU0Hr1G021230	3.86226	Tyrosine--tRNA ligase
GO:0010467	gene expression	HORVU7Hr1G071700	2.1088	U6 snRNA-associated Sm-like protein LSm2
GO:0010467	gene expression	HORVU5Hr1G078050	3.68721	CCR4-NOT transcription complex subunit 2
GO:0010467	gene expression	HORVU5Hr1G073610	2.10682	DNA-directed RNA polymerase subunit L
GO:0010467	gene expression	HORVU6Hr1G041750	3.26085	60S ribosomal protein L6
GO:0010467	gene expression	HORVU2Hr1G080340	5.1792	60S ribosomal protein L34
GO:0010467	gene expression	HORVU5Hr1G103330	2.94798	40S ribosomal protein S12
GO:0010467	gene expression	HORVU5Hr1G104720	2.93178	30S ribosomal protein S13
GO:0010467	gene expression	HORVU7Hr1G082910	2.96573	Elongation factor G 1
GO:0010467	gene expression	HORVU1Hr1G078370	2.34962	Glutamine--tRNA ligase
GO:0010467	gene expression	HORVU2Hr1G098740	2.50385	DNA-directed RNA polymerase III subunit RPC9
GO:0010467	gene expression	HORVU4Hr1G083840	2.6488	50S ribosomal protein L14
GO:0010467	gene expression	HORVU2Hr1G068120	4.12522	60S ribosomal protein L35-4
GO:0010467	gene expression	HORVU1Hr1G039260	2.22878	eukaryotic translation initiation factor 4E
GO:0010467	gene expression	HORVU1Hr1G021700	2.58634	Histidine--tRNA ligase
GO:0010467	gene expression	HORVU7Hr1G080630	2.96197	60S ribosomal protein L22-2
GO:0010467	gene expression	HORVU3Hr1G079290	3.58118	U3 small nucleolar RNA-associated protein 11
GO:0010467	gene expression	HORVU3Hr1G115820	4.13119	40S ribosomal protein S28
GO:0010467	gene expression	HORVU5Hr1G009610	2.75301	60S ribosomal protein L36-3
GO:0010467	gene expression	HORVU7Hr1G028050	3.3424	30S ribosomal protein S10
GO:0010467	gene expression	HORVU3Hr1G084310	3.43214	60S ribosomal protein L1-A
GO:0010467	gene expression	HORVU3Hr1G087090	2.09556	Microsomal signal peptidase 12 kDa subunit (SPC12)
GO:0010467	gene expression	HORVU4Hr1G084420	3.48584	60S ribosomal protein L21-2
GO:0010467	gene expression	HORVU2Hr1G098750	2.88942	DNA-directed RNA polymerase III subunit RPC9
GO:0010467	gene expression	HORVU3Hr1G086410	2.44135	60S ribosomal protein L36-3
GO:0010467	gene expression	HORVU1Hr1G047560	2.09029	MADS-box transcription factor 14
GO:0010467	gene expression	HORVU1Hr1G089440	2.95935	AdoMet-dependent rRNA methyltransferase spb1
GO:0010467	gene expression	HORVU2Hr1G098690	3.24209	DNA-directed RNA polymerase III subunit RPC9
GO:0010467	gene expression	HORVU6Hr1G093050	2.07767	NAC domain containing protein 2
GO:0010467	gene expression	HORVU6Hr1G090070	3.26545	60S ribosomal protein L37-2
GO:0010467	gene expression	HORVU7Hr1G087050	2.95182	Elongation factor 1-gamma 2
GO:0010467	gene expression	HORVU6Hr1G090170	2.12258	50S ribosomal protein L14
GO:0010467	gene expression	HORVU7Hr1G052800	2.57491	60S ribosomal protein L32-1
GO:0010467	gene expression	HORVU3Hr1G017950	2.07527	Chromodomain-helicase-DNA-binding protein 5
GO:0010467	gene expression	HORVU4Hr1G058360	2.26377	60S ribosomal protein L15
GO:0010467	gene expression	HORVU4Hr1G035890	2.04775	Intron-binding protein aquarius
GO:0010467	gene expression	HORVU7Hr1G088920	2.98117	Heat stress transcription factor C-2b
GO:0010467	gene expression	HORVU1Hr1G072270	2.44739	60S ribosomal protein L36-2
GO:0010467	gene expression	HORVU5Hr1G023000	2.15861	Basic-leucine zipper (bZIP) transcription factor family protein
GO:0010467	gene expression	HORVU6Hr1G058560	4.08207	60S ribosomal protein L14-1
GO:0034645	cellular macromolecule biosynthetic process	HORVU1Hr1G022720	2.23773	DNA-directed RNA polymerase III subunit RPC4
GO:0034645	cellular macromolecule biosynthetic process	HORVU7Hr1G075250	3.0121	40S ribosomal protein S13-1
GO:0034645	cellular macromolecule biosynthetic process	HORVU5Hr1G075420	2.24406	60S ribosomal protein L32-1
GO:0034645	cellular macromolecule biosynthetic process	HORVU7Hr1G113760	2.03787	Transcription initiation factor TFIID subunit 5
GO:0034645	cellular macromolecule biosynthetic process	HORVU2Hr1G089070	2.5438	60S ribosomal protein L14-1
GO:0034645	cellular macromolecule biosynthetic process	HORVU2Hr1G099230	3.7321	40S ribosomal protein S11
GO:0034645	cellular macromolecule biosynthetic process	HORVU5Hr1G036630	5.7896	ribosomal protein 1
GO:0034645	cellular macromolecule biosynthetic process	HORVU4Hr1G054130	2.30528	Peptide chain release factor 2
GO:0034645	cellular macromolecule biosynthetic process	HORVU5Hr1G027730	3.11843	Phenylalanine--tRNA ligase beta subunit
GO:0034645	cellular macromolecule biosynthetic process	HORVU3Hr1G113940	2.13443	eukaryotic translation initiation factor 4E
GO:0034645	cellular macromolecule biosynthetic process	HORVU4Hr1G074270	2.77505	40S ribosomal protein S27
GO:0034645	cellular macromolecule biosynthetic process	HORVU5Hr1G111820	2.27604	40S ribosomal protein S26
GO:0034645	cellular macromolecule biosynthetic process	HORVU7Hr1G029860	2.57994	60S ribosomal protein L39-1
GO:0034645	cellular macromolecule biosynthetic process	HORVU1Hr1G042220	2.75134	40S ribosomal protein S17-4
GO:0034645	cellular macromolecule biosynthetic process	HORVU4Hr1G077850	2.27566	MADS-box transcription factor 47
GO:0034645	cellular macromolecule biosynthetic process	HORVU2Hr1G018700	2.1101	60S ribosomal protein L19-2
GO:0034645	cellular macromolecule biosynthetic process	HORVU6Hr1G080340	2.38569	Ethylene-responsive transcription factor 5
GO:0034645	cellular macromolecule biosynthetic process	HORVU7Hr1G054010	3.24775	60S ribosomal protein L17-2
GO:0034645	cellular macromolecule biosynthetic process	HORVU2Hr1G073150	2.11052	30S ribosomal protein S11
GO:0034645	cellular macromolecule biosynthetic process	HORVU1Hr1G035600	2.22671	TATA-box-binding protein 1
GO:0034645	cellular macromolecule biosynthetic process	HORVU3Hr1G026230	2.20392	DNA polymerase delta subunit 3
GO:0034645	cellular macromolecule biosynthetic process	HORVU1Hr1G040560	2.60397	UDP-glucose:glycoprotein glucosyltransferase
GO:0034645	cellular macromolecule biosynthetic process	HORVU2Hr1G028510	2.93657	Ribosomal protein S4
GO:0034645	cellular macromolecule biosynthetic process	HORVU2Hr1G021080	2.15861	Basic-leucine zipper (bZIP) transcription factor family protein
GO:0034645	cellular macromolecule biosynthetic process	HORVU3Hr1G038360	2.34962	Glutamine--tRNA ligase
GO:0034645	cellular macromolecule biosynthetic process	HORVU2Hr1G089090	2.5438	60S ribosomal protein L14-1
GO:0034645	cellular macromolecule biosynthetic process	HORVU5Hr1G109480	2.37022	elongation factor P (EF-P) family protein
GO:0034645	cellular macromolecule biosynthetic process	HORVU0Hr1G004130	2.11052	30S ribosomal protein S11
GO:0034645	cellular macromolecule biosynthetic process	HORVU3Hr1G001140	2.16556	Ribosomal protein L6 family
GO:0034645	cellular macromolecule biosynthetic process	HORVU1Hr1G013780	2.04276	DNA-directed RNA polymerase subunit 10-like protein
GO:0034645	cellular macromolecule biosynthetic process	HORVU3Hr1G051530	3.92733	50S ribosomal protein L25
GO:0034645	cellular macromolecule biosynthetic process	HORVU2Hr1G029890	2.4374	40S ribosomal protein S6
GO:0034645	cellular macromolecule biosynthetic process	HORVU7Hr1G104300	2.61983	60S ribosomal protein L44
GO:0034645	cellular macromolecule biosynthetic process	HORVU5Hr1G041720	2.55445	Histone acetyltransferase type B catalytic subunit
GO:0034645	cellular macromolecule biosynthetic process	HORVU6Hr1G044840	4.9527	40S ribosomal protein S24-2
GO:0034645	cellular macromolecule biosynthetic process	HORVU6Hr1G050750	2.18086	Cellulose synthase family protein
GO:0034645	cellular macromolecule biosynthetic process	HORVU7Hr1G050170	3.12667	60S ribosomal protein L31
GO:0034645	cellular macromolecule biosynthetic process	HORVU4Hr1G049670	3.82344	60S ribosomal protein L19-1
GO:0034645	cellular macromolecule biosynthetic process	HORVU6Hr1G037760	2.53544	Transcription factor HY5
GO:0034645	cellular macromolecule biosynthetic process	HORVU5Hr1G025320	2.25273	Tryptophan--tRNA ligase
GO:0034645	cellular macromolecule biosynthetic process	HORVU6Hr1G032710	2.1309	50S ribosomal protein L7/L12
GO:0034645	cellular macromolecule biosynthetic process	HORVU3Hr1G015190	3.53106	30S ribosomal protein S7
GO:0034645	cellular macromolecule biosynthetic process	HORVU4Hr1G075830	4.17488	Nuclear transcription factor Y subunit A-3
GO:0034645	cellular macromolecule biosynthetic process	HORVU4Hr1G005670	2.34431	Nuclear transcription factor Y subunit A-9
GO:0034645	cellular macromolecule biosynthetic process	HORVU6Hr1G082880	3.04395	Ethylene-responsive transcription factor 1
GO:0034645	cellular macromolecule biosynthetic process	HORVU6Hr1G052140	3.29672	Beta-1,3-galactosyltransferase 7
GO:0034645	cellular macromolecule biosynthetic process	HORVU5Hr1G061970	3.34385	Phenylalanine--tRNA ligase alpha subunit
GO:0034645	cellular macromolecule biosynthetic process	HORVU1Hr1G060490	3.58875	Ethylene-responsive transcription factor 4
GO:0034645	cellular macromolecule biosynthetic process	HORVU2Hr1G053290	2.15218	40S ribosomal protein S12
GO:0034645	cellular macromolecule biosynthetic process	HORVU1Hr1G028820	3.00088	50S ribosomal protein L5
GO:0034645	cellular macromolecule biosynthetic process	HORVU5Hr1G009600	2.60039	60S ribosomal protein L36-3
GO:0034645	cellular macromolecule biosynthetic process	HORVU5Hr1G106440	2.42611	Eukaryotic translation initiation factor 3 subunit B
GO:0034645	cellular macromolecule biosynthetic process	HORVU4Hr1G038960	4.07519	Alpha-1,4-glucan-protein synthase [UDP-forming]
GO:0034645	cellular macromolecule biosynthetic process	HORVU0Hr1G021230	3.86226	Tyrosine--tRNA ligase
GO:0034645	cellular macromolecule biosynthetic process	HORVU5Hr1G078050	3.68721	CCR4-NOT transcription complex subunit 2
GO:0034645	cellular macromolecule biosynthetic process	HORVU5Hr1G073610	2.10682	DNA-directed RNA polymerase subunit L
GO:0034645	cellular macromolecule biosynthetic process	HORVU6Hr1G041750	3.26085	60S ribosomal protein L6
GO:0034645	cellular macromolecule biosynthetic process	HORVU2Hr1G080340	5.1792	60S ribosomal protein L34
GO:0034645	cellular macromolecule biosynthetic process	HORVU5Hr1G103330	2.94798	40S ribosomal protein S12
GO:0034645	cellular macromolecule biosynthetic process	HORVU5Hr1G104720	2.93178	30S ribosomal protein S13
GO:0034645	cellular macromolecule biosynthetic process	HORVU7Hr1G082910	2.96573	Elongation factor G 1
GO:0034645	cellular macromolecule biosynthetic process	HORVU1Hr1G078370	2.34962	Glutamine--tRNA ligase
GO:0034645	cellular macromolecule biosynthetic process	HORVU2Hr1G098740	2.50385	DNA-directed RNA polymerase III subunit RPC9
GO:0034645	cellular macromolecule biosynthetic process	HORVU4Hr1G083840	2.6488	50S ribosomal protein L14
GO:0034645	cellular macromolecule biosynthetic process	HORVU2Hr1G068120	4.12522	60S ribosomal protein L35-4
GO:0034645	cellular macromolecule biosynthetic process	HORVU1Hr1G039260	2.22878	eukaryotic translation initiation factor 4E
GO:0034645	cellular macromolecule biosynthetic process	HORVU1Hr1G021700	2.58634	Histidine--tRNA ligase
GO:0034645	cellular macromolecule biosynthetic process	HORVU7Hr1G080630	2.96197	60S ribosomal protein L22-2
GO:0034645	cellular macromolecule biosynthetic process	HORVU3Hr1G115820	4.13119	40S ribosomal protein S28
GO:0034645	cellular macromolecule biosynthetic process	HORVU5Hr1G009610	2.75301	60S ribosomal protein L36-3
GO:0034645	cellular macromolecule biosynthetic process	HORVU7Hr1G028050	3.3424	30S ribosomal protein S10
GO:0034645	cellular macromolecule biosynthetic process	HORVU3Hr1G084310	3.43214	60S ribosomal protein L1-A
GO:0034645	cellular macromolecule biosynthetic process	HORVU4Hr1G084420	3.48584	60S ribosomal protein L21-2
GO:0034645	cellular macromolecule biosynthetic process	HORVU2Hr1G098750	2.88942	DNA-directed RNA polymerase III subunit RPC9
GO:0034645	cellular macromolecule biosynthetic process	HORVU3Hr1G086410	2.44135	60S ribosomal protein L36-3
GO:0034645	cellular macromolecule biosynthetic process	HORVU1Hr1G047560	2.09029	MADS-box transcription factor 14
GO:0034645	cellular macromolecule biosynthetic process	HORVU7Hr1G063280	3.33223	60S ribosomal protein L27-3
GO:0034645	cellular macromolecule biosynthetic process	HORVU2Hr1G098690	3.24209	DNA-directed RNA polymerase III subunit RPC9
GO:0034645	cellular macromolecule biosynthetic process	HORVU4Hr1G082730	2.25692	Dolichyl-diphosphooligosaccharide--protein glycosyltransferase subunit 1A
GO:0034645	cellular macromolecule biosynthetic process	HORVU6Hr1G093050	2.07767	NAC domain containing protein 2
GO:0034645	cellular macromolecule biosynthetic process	HORVU6Hr1G090070	3.26545	60S ribosomal protein L37-2
GO:0034645	cellular macromolecule biosynthetic process	HORVU7Hr1G087050	2.95182	Elongation factor 1-gamma 2
GO:0034645	cellular macromolecule biosynthetic process	HORVU6Hr1G090170	2.12258	50S ribosomal protein L14
GO:0034645	cellular macromolecule biosynthetic process	HORVU7Hr1G052800	2.57491	60S ribosomal protein L32-1
GO:0034645	cellular macromolecule biosynthetic process	HORVU3Hr1G017950	2.07527	Chromodomain-helicase-DNA-binding protein 5
GO:0034645	cellular macromolecule biosynthetic process	HORVU4Hr1G058360	2.26377	60S ribosomal protein L15
GO:0034645	cellular macromolecule biosynthetic process	HORVU7Hr1G088920	2.98117	Heat stress transcription factor C-2b
GO:0034645	cellular macromolecule biosynthetic process	HORVU1Hr1G072270	2.44739	60S ribosomal protein L36-2
GO:0034645	cellular macromolecule biosynthetic process	HORVU5Hr1G023000	2.15861	Basic-leucine zipper (bZIP) transcription factor family protein
GO:0034645	cellular macromolecule biosynthetic process	HORVU6Hr1G058560	4.08207	60S ribosomal protein L14-1
GO:0034645	cellular macromolecule biosynthetic process	HORVU2Hr1G037940	2.51705	40S ribosomal protein S13-1
GO:0009059	macromolecule biosynthetic process	HORVU1Hr1G022720	2.23773	DNA-directed RNA polymerase III subunit RPC4
GO:0009059	macromolecule biosynthetic process	HORVU7Hr1G075250	3.0121	40S ribosomal protein S13-1
GO:0009059	macromolecule biosynthetic process	HORVU5Hr1G075420	2.24406	60S ribosomal protein L32-1
GO:0009059	macromolecule biosynthetic process	HORVU7Hr1G113760	2.03787	Transcription initiation factor TFIID subunit 5
GO:0009059	macromolecule biosynthetic process	HORVU2Hr1G089070	2.5438	60S ribosomal protein L14-1
GO:0009059	macromolecule biosynthetic process	HORVU2Hr1G099230	3.7321	40S ribosomal protein S11
GO:0009059	macromolecule biosynthetic process	HORVU5Hr1G036630	5.7896	ribosomal protein 1
GO:0009059	macromolecule biosynthetic process	HORVU4Hr1G054130	2.30528	Peptide chain release factor 2
GO:0009059	macromolecule biosynthetic process	HORVU5Hr1G027730	3.11843	Phenylalanine--tRNA ligase beta subunit
GO:0009059	macromolecule biosynthetic process	HORVU3Hr1G113940	2.13443	eukaryotic translation initiation factor 4E
GO:0009059	macromolecule biosynthetic process	HORVU4Hr1G074270	2.77505	40S ribosomal protein S27
GO:0009059	macromolecule biosynthetic process	HORVU5Hr1G111820	2.27604	40S ribosomal protein S26
GO:0009059	macromolecule biosynthetic process	HORVU7Hr1G029860	2.57994	60S ribosomal protein L39-1
GO:0009059	macromolecule biosynthetic process	HORVU1Hr1G042220	2.75134	40S ribosomal protein S17-4
GO:0009059	macromolecule biosynthetic process	HORVU4Hr1G077850	2.27566	MADS-box transcription factor 47
GO:0009059	macromolecule biosynthetic process	HORVU2Hr1G018700	2.1101	60S ribosomal protein L19-2
GO:0009059	macromolecule biosynthetic process	HORVU6Hr1G080340	2.38569	Ethylene-responsive transcription factor 5
GO:0009059	macromolecule biosynthetic process	HORVU7Hr1G054010	3.24775	60S ribosomal protein L17-2
GO:0009059	macromolecule biosynthetic process	HORVU2Hr1G073150	2.11052	30S ribosomal protein S11
GO:0009059	macromolecule biosynthetic process	HORVU1Hr1G035600	2.22671	TATA-box-binding protein 1
GO:0009059	macromolecule biosynthetic process	HORVU3Hr1G026230	2.20392	DNA polymerase delta subunit 3
GO:0009059	macromolecule biosynthetic process	HORVU1Hr1G040560	2.60397	UDP-glucose:glycoprotein glucosyltransferase
GO:0009059	macromolecule biosynthetic process	HORVU2Hr1G028510	2.93657	Ribosomal protein S4
GO:0009059	macromolecule biosynthetic process	HORVU2Hr1G021080	2.15861	Basic-leucine zipper (bZIP) transcription factor family protein
GO:0009059	macromolecule biosynthetic process	HORVU3Hr1G038360	2.34962	Glutamine--tRNA ligase
GO:0009059	macromolecule biosynthetic process	HORVU2Hr1G089090	2.5438	60S ribosomal protein L14-1
GO:0009059	macromolecule biosynthetic process	HORVU5Hr1G109480	2.37022	elongation factor P (EF-P) family protein
GO:0009059	macromolecule biosynthetic process	HORVU0Hr1G004130	2.11052	30S ribosomal protein S11
GO:0009059	macromolecule biosynthetic process	HORVU3Hr1G001140	2.16556	Ribosomal protein L6 family
GO:0009059	macromolecule biosynthetic process	HORVU1Hr1G013780	2.04276	DNA-directed RNA polymerase subunit 10-like protein
GO:0009059	macromolecule biosynthetic process	HORVU3Hr1G051530	3.92733	50S ribosomal protein L25
GO:0009059	macromolecule biosynthetic process	HORVU2Hr1G029890	2.4374	40S ribosomal protein S6
GO:0009059	macromolecule biosynthetic process	HORVU7Hr1G104300	2.61983	60S ribosomal protein L44
GO:0009059	macromolecule biosynthetic process	HORVU5Hr1G041720	2.55445	Histone acetyltransferase type B catalytic subunit
GO:0009059	macromolecule biosynthetic process	HORVU6Hr1G044840	4.9527	40S ribosomal protein S24-2
GO:0009059	macromolecule biosynthetic process	HORVU6Hr1G050750	2.18086	Cellulose synthase family protein
GO:0009059	macromolecule biosynthetic process	HORVU7Hr1G050170	3.12667	60S ribosomal protein L31
GO:0009059	macromolecule biosynthetic process	HORVU4Hr1G049670	3.82344	60S ribosomal protein L19-1
GO:0009059	macromolecule biosynthetic process	HORVU6Hr1G037760	2.53544	Transcription factor HY5
GO:0009059	macromolecule biosynthetic process	HORVU5Hr1G025320	2.25273	Tryptophan--tRNA ligase
GO:0009059	macromolecule biosynthetic process	HORVU6Hr1G032710	2.1309	50S ribosomal protein L7/L12
GO:0009059	macromolecule biosynthetic process	HORVU3Hr1G015190	3.53106	30S ribosomal protein S7
GO:0009059	macromolecule biosynthetic process	HORVU4Hr1G075830	4.17488	Nuclear transcription factor Y subunit A-3
GO:0009059	macromolecule biosynthetic process	HORVU4Hr1G005670	2.34431	Nuclear transcription factor Y subunit A-9
GO:0009059	macromolecule biosynthetic process	HORVU6Hr1G082880	3.04395	Ethylene-responsive transcription factor 1
GO:0009059	macromolecule biosynthetic process	HORVU6Hr1G052140	3.29672	Beta-1,3-galactosyltransferase 7
GO:0009059	macromolecule biosynthetic process	HORVU5Hr1G061970	3.34385	Phenylalanine--tRNA ligase alpha subunit
GO:0009059	macromolecule biosynthetic process	HORVU1Hr1G060490	3.58875	Ethylene-responsive transcription factor 4
GO:0009059	macromolecule biosynthetic process	HORVU2Hr1G053290	2.15218	40S ribosomal protein S12
GO:0009059	macromolecule biosynthetic process	HORVU1Hr1G028820	3.00088	50S ribosomal protein L5
GO:0009059	macromolecule biosynthetic process	HORVU5Hr1G009600	2.60039	60S ribosomal protein L36-3
GO:0009059	macromolecule biosynthetic process	HORVU5Hr1G106440	2.42611	Eukaryotic translation initiation factor 3 subunit B
GO:0009059	macromolecule biosynthetic process	HORVU4Hr1G038960	4.07519	Alpha-1,4-glucan-protein synthase [UDP-forming]
GO:0009059	macromolecule biosynthetic process	HORVU0Hr1G021230	3.86226	Tyrosine--tRNA ligase
GO:0009059	macromolecule biosynthetic process	HORVU5Hr1G078050	3.68721	CCR4-NOT transcription complex subunit 2
GO:0009059	macromolecule biosynthetic process	HORVU5Hr1G073610	2.10682	DNA-directed RNA polymerase subunit L
GO:0009059	macromolecule biosynthetic process	HORVU6Hr1G041750	3.26085	60S ribosomal protein L6
GO:0009059	macromolecule biosynthetic process	HORVU2Hr1G080340	5.1792	60S ribosomal protein L34
GO:0009059	macromolecule biosynthetic process	HORVU5Hr1G103330	2.94798	40S ribosomal protein S12
GO:0009059	macromolecule biosynthetic process	HORVU5Hr1G104720	2.93178	30S ribosomal protein S13
GO:0009059	macromolecule biosynthetic process	HORVU7Hr1G082910	2.96573	Elongation factor G 1
GO:0009059	macromolecule biosynthetic process	HORVU1Hr1G078370	2.34962	Glutamine--tRNA ligase
GO:0009059	macromolecule biosynthetic process	HORVU2Hr1G098740	2.50385	DNA-directed RNA polymerase III subunit RPC9
GO:0009059	macromolecule biosynthetic process	HORVU4Hr1G083840	2.6488	50S ribosomal protein L14
GO:0009059	macromolecule biosynthetic process	HORVU2Hr1G068120	4.12522	60S ribosomal protein L35-4
GO:0009059	macromolecule biosynthetic process	HORVU1Hr1G039260	2.22878	eukaryotic translation initiation factor 4E
GO:0009059	macromolecule biosynthetic process	HORVU1Hr1G021700	2.58634	Histidine--tRNA ligase
GO:0009059	macromolecule biosynthetic process	HORVU7Hr1G080630	2.96197	60S ribosomal protein L22-2
GO:0009059	macromolecule biosynthetic process	HORVU3Hr1G115820	4.13119	40S ribosomal protein S28
GO:0009059	macromolecule biosynthetic process	HORVU5Hr1G009610	2.75301	60S ribosomal protein L36-3
GO:0009059	macromolecule biosynthetic process	HORVU7Hr1G028050	3.3424	30S ribosomal protein S10
GO:0009059	macromolecule biosynthetic process	HORVU3Hr1G084310	3.43214	60S ribosomal protein L1-A
GO:0009059	macromolecule biosynthetic process	HORVU4Hr1G084420	3.48584	60S ribosomal protein L21-2
GO:0009059	macromolecule biosynthetic process	HORVU2Hr1G098750	2.88942	DNA-directed RNA polymerase III subunit RPC9
GO:0009059	macromolecule biosynthetic process	HORVU3Hr1G086410	2.44135	60S ribosomal protein L36-3
GO:0009059	macromolecule biosynthetic process	HORVU1Hr1G047560	2.09029	MADS-box transcription factor 14
GO:0009059	macromolecule biosynthetic process	HORVU7Hr1G063280	3.33223	60S ribosomal protein L27-3
GO:0009059	macromolecule biosynthetic process	HORVU2Hr1G098690	3.24209	DNA-directed RNA polymerase III subunit RPC9
GO:0009059	macromolecule biosynthetic process	HORVU4Hr1G082730	2.25692	Dolichyl-diphosphooligosaccharide--protein glycosyltransferase subunit 1A
GO:0009059	macromolecule biosynthetic process	HORVU6Hr1G093050	2.07767	NAC domain containing protein 2
GO:0009059	macromolecule biosynthetic process	HORVU6Hr1G090070	3.26545	60S ribosomal protein L37-2
GO:0009059	macromolecule biosynthetic process	HORVU7Hr1G087050	2.95182	Elongation factor 1-gamma 2
GO:0009059	macromolecule biosynthetic process	HORVU6Hr1G090170	2.12258	50S ribosomal protein L14
GO:0009059	macromolecule biosynthetic process	HORVU7Hr1G052800	2.57491	60S ribosomal protein L32-1
GO:0009059	macromolecule biosynthetic process	HORVU3Hr1G017950	2.07527	Chromodomain-helicase-DNA-binding protein 5
GO:0009059	macromolecule biosynthetic process	HORVU4Hr1G058360	2.26377	60S ribosomal protein L15
GO:0009059	macromolecule biosynthetic process	HORVU7Hr1G088920	2.98117	Heat stress transcription factor C-2b
GO:0009059	macromolecule biosynthetic process	HORVU1Hr1G072270	2.44739	60S ribosomal protein L36-2
GO:0009059	macromolecule biosynthetic process	HORVU5Hr1G023000	2.15861	Basic-leucine zipper (bZIP) transcription factor family protein
GO:0009059	macromolecule biosynthetic process	HORVU6Hr1G058560	4.08207	60S ribosomal protein L14-1
GO:0009059	macromolecule biosynthetic process	HORVU2Hr1G037940	2.51705	40S ribosomal protein S13-1
GO:1901576	organic substance biosynthetic process	HORVU1Hr1G022720	2.23773	DNA-directed RNA polymerase III subunit RPC4
GO:1901576	organic substance biosynthetic process	HORVU2Hr1G068670	2.87561	Acyl-[acyl-carrier-protein] 6-desaturase
GO:1901576	organic substance biosynthetic process	HORVU7Hr1G075250	3.0121	40S ribosomal protein S13-1
GO:1901576	organic substance biosynthetic process	HORVU5Hr1G075420	2.24406	60S ribosomal protein L32-1
GO:1901576	organic substance biosynthetic process	HORVU7Hr1G113760	2.03787	Transcription initiation factor TFIID subunit 5
GO:1901576	organic substance biosynthetic process	HORVU2Hr1G089070	2.5438	60S ribosomal protein L14-1
GO:1901576	organic substance biosynthetic process	HORVU2Hr1G099230	3.7321	40S ribosomal protein S11
GO:1901576	organic substance biosynthetic process	HORVU5Hr1G036630	5.7896	ribosomal protein 1
GO:1901576	organic substance biosynthetic process	HORVU4Hr1G054130	2.30528	Peptide chain release factor 2
GO:1901576	organic substance biosynthetic process	HORVU5Hr1G027730	3.11843	Phenylalanine--tRNA ligase beta subunit
GO:1901576	organic substance biosynthetic process	HORVU3Hr1G113940	2.13443	eukaryotic translation initiation factor 4E
GO:1901576	organic substance biosynthetic process	HORVU4Hr1G074270	2.77505	40S ribosomal protein S27
GO:1901576	organic substance biosynthetic process	HORVU5Hr1G111820	2.27604	40S ribosomal protein S26
GO:1901576	organic substance biosynthetic process	HORVU2Hr1G068270	2.29558	3-oxoacyl-[acyl-carrier-protein] reductase 4
GO:1901576	organic substance biosynthetic process	HORVU7Hr1G029860	2.57994	60S ribosomal protein L39-1
GO:1901576	organic substance biosynthetic process	HORVU1Hr1G042220	2.75134	40S ribosomal protein S17-4
GO:1901576	organic substance biosynthetic process	HORVU5Hr1G046480	3.29426	Chalcone--flavonone isomerase
GO:1901576	organic substance biosynthetic process	HORVU4Hr1G077850	2.27566	MADS-box transcription factor 47
GO:1901576	organic substance biosynthetic process	HORVU2Hr1G018700	2.1101	60S ribosomal protein L19-2
GO:1901576	organic substance biosynthetic process	HORVU3Hr1G051530	3.92733	50S ribosomal protein L25
GO:1901576	organic substance biosynthetic process	HORVU1Hr1G062900	3.16391	Argininosuccinate synthase
GO:1901576	organic substance biosynthetic process	HORVU7Hr1G054010	3.24775	60S ribosomal protein L17-2
GO:1901576	organic substance biosynthetic process	HORVU2Hr1G073150	2.11052	30S ribosomal protein S11
GO:1901576	organic substance biosynthetic process	HORVU1Hr1G035600	2.22671	TATA-box-binding protein 1
GO:1901576	organic substance biosynthetic process	HORVU3Hr1G026230	2.20392	DNA polymerase delta subunit 3
GO:1901576	organic substance biosynthetic process	HORVU1Hr1G040560	2.60397	UDP-glucose:glycoprotein glucosyltransferase
GO:1901576	organic substance biosynthetic process	HORVU2Hr1G028510	2.93657	Ribosomal protein S4
GO:1901576	organic substance biosynthetic process	HORVU2Hr1G021080	2.15861	Basic-leucine zipper (bZIP) transcription factor family protein
GO:1901576	organic substance biosynthetic process	HORVU3Hr1G038360	2.34962	Glutamine--tRNA ligase
GO:1901576	organic substance biosynthetic process	HORVU2Hr1G089090	2.5438	60S ribosomal protein L14-1
GO:1901576	organic substance biosynthetic process	HORVU5Hr1G109480	2.37022	elongation factor P (EF-P) family protein
GO:1901576	organic substance biosynthetic process	HORVU0Hr1G004130	2.11052	30S ribosomal protein S11
GO:1901576	organic substance biosynthetic process	HORVU3Hr1G001140	2.16556	Ribosomal protein L6 family
GO:1901576	organic substance biosynthetic process	HORVU1Hr1G013780	2.04276	DNA-directed RNA polymerase subunit 10-like protein
GO:1901576	organic substance biosynthetic process	HORVU6Hr1G080340	2.38569	Ethylene-responsive transcription factor 5
GO:1901576	organic substance biosynthetic process	HORVU2Hr1G029890	2.4374	40S ribosomal protein S6
GO:1901576	organic substance biosynthetic process	HORVU7Hr1G104300	2.61983	60S ribosomal protein L44
GO:1901576	organic substance biosynthetic process	HORVU5Hr1G041720	2.55445	Histone acetyltransferase type B catalytic subunit
GO:1901576	organic substance biosynthetic process	HORVU6Hr1G044840	4.9527	40S ribosomal protein S24-2
GO:1901576	organic substance biosynthetic process	HORVU1Hr1G089710	2.17203	3-ketoacyl-CoA synthase 4
GO:1901576	organic substance biosynthetic process	HORVU3Hr1G015190	3.53106	30S ribosomal protein S7
GO:1901576	organic substance biosynthetic process	HORVU4Hr1G085750	2.97336	Hydroxymethylglutaryl-CoA synthase
GO:1901576	organic substance biosynthetic process	HORVU7Hr1G050170	3.12667	60S ribosomal protein L31
GO:1901576	organic substance biosynthetic process	HORVU6Hr1G037760	2.53544	Transcription factor HY5
GO:1901576	organic substance biosynthetic process	HORVU5Hr1G025320	2.25273	Tryptophan--tRNA ligase
GO:1901576	organic substance biosynthetic process	HORVU2Hr1G010440	2.48649	acetyl-CoA carboxylase 2
GO:1901576	organic substance biosynthetic process	HORVU6Hr1G050750	2.18086	Cellulose synthase family protein
GO:1901576	organic substance biosynthetic process	HORVU1Hr1G084370	2.15623	Asparagine synthetase [glutamine-hydrolyzing] 2
GO:1901576	organic substance biosynthetic process	HORVU1Hr1G072270	2.44739	60S ribosomal protein L36-2
GO:1901576	organic substance biosynthetic process	HORVU2Hr1G037940	2.51705	40S ribosomal protein S13-1
GO:1901576	organic substance biosynthetic process	HORVU4Hr1G075830	4.17488	Nuclear transcription factor Y subunit A-3
GO:1901576	organic substance biosynthetic process	HORVU4Hr1G005670	2.34431	Nuclear transcription factor Y subunit A-9
GO:1901576	organic substance biosynthetic process	HORVU6Hr1G082880	3.04395	Ethylene-responsive transcription factor 1
GO:1901576	organic substance biosynthetic process	HORVU0Hr1G008740	2.58548	Chorismate synthase
GO:1901576	organic substance biosynthetic process	HORVU6Hr1G052140	3.29672	Beta-1,3-galactosyltransferase 7
GO:1901576	organic substance biosynthetic process	HORVU5Hr1G106440	2.42611	Eukaryotic translation initiation factor 3 subunit B
GO:1901576	organic substance biosynthetic process	HORVU1Hr1G060490	3.58875	Ethylene-responsive transcription factor 4
GO:1901576	organic substance biosynthetic process	HORVU2Hr1G053290	2.15218	40S ribosomal protein S12
GO:1901576	organic substance biosynthetic process	HORVU1Hr1G028820	3.00088	50S ribosomal protein L5
GO:1901576	organic substance biosynthetic process	HORVU4Hr1G038960	4.07519	Alpha-1,4-glucan-protein synthase [UDP-forming]
GO:1901576	organic substance biosynthetic process	HORVU4Hr1G049670	3.82344	60S ribosomal protein L19-1
GO:1901576	organic substance biosynthetic process	HORVU5Hr1G009600	2.60039	60S ribosomal protein L36-3
GO:1901576	organic substance biosynthetic process	HORVU5Hr1G073610	2.10682	DNA-directed RNA polymerase subunit L
GO:1901576	organic substance biosynthetic process	HORVU4Hr1G054060	2.33036	Argininosuccinate lyase
GO:1901576	organic substance biosynthetic process	HORVU5Hr1G078050	3.68721	CCR4-NOT transcription complex subunit 2
GO:1901576	organic substance biosynthetic process	HORVU0Hr1G021230	3.86226	Tyrosine--tRNA ligase
GO:1901576	organic substance biosynthetic process	HORVU6Hr1G041750	3.26085	60S ribosomal protein L6
GO:1901576	organic substance biosynthetic process	HORVU2Hr1G080340	5.1792	60S ribosomal protein L34
GO:1901576	organic substance biosynthetic process	HORVU5Hr1G103330	2.94798	40S ribosomal protein S12
GO:1901576	organic substance biosynthetic process	HORVU5Hr1G104720	2.93178	30S ribosomal protein S13
GO:1901576	organic substance biosynthetic process	HORVU7Hr1G082910	2.96573	Elongation factor G 1
GO:1901576	organic substance biosynthetic process	HORVU1Hr1G078370	2.34962	Glutamine--tRNA ligase
GO:1901576	organic substance biosynthetic process	HORVU2Hr1G098740	2.50385	DNA-directed RNA polymerase III subunit RPC9
GO:1901576	organic substance biosynthetic process	HORVU4Hr1G083840	2.6488	50S ribosomal protein L14
GO:1901576	organic substance biosynthetic process	HORVU6Hr1G022170	2.57467	Diaminopimelate decarboxylase
GO:1901576	organic substance biosynthetic process	HORVU2Hr1G068120	4.12522	60S ribosomal protein L35-4
GO:1901576	organic substance biosynthetic process	HORVU1Hr1G039260	2.22878	eukaryotic translation initiation factor 4E
GO:1901576	organic substance biosynthetic process	HORVU1Hr1G021700	2.58634	Histidine--tRNA ligase
GO:1901576	organic substance biosynthetic process	HORVU7Hr1G080630	2.96197	60S ribosomal protein L22-2
GO:1901576	organic substance biosynthetic process	HORVU3Hr1G115820	4.13119	40S ribosomal protein S28
GO:1901576	organic substance biosynthetic process	HORVU5Hr1G009610	2.75301	60S ribosomal protein L36-3
GO:1901576	organic substance biosynthetic process	HORVU5Hr1G061970	3.34385	Phenylalanine--tRNA ligase alpha subunit
GO:1901576	organic substance biosynthetic process	HORVU7Hr1G028050	3.3424	30S ribosomal protein S10
GO:1901576	organic substance biosynthetic process	HORVU3Hr1G084310	3.43214	60S ribosomal protein L1-A
GO:1901576	organic substance biosynthetic process	HORVU4Hr1G063420	4.03112	3-ketoacyl-CoA synthase 1
GO:1901576	organic substance biosynthetic process	HORVU4Hr1G084420	3.48584	60S ribosomal protein L21-2
GO:1901576	organic substance biosynthetic process	HORVU2Hr1G098750	2.88942	DNA-directed RNA polymerase III subunit RPC9
GO:1901576	organic substance biosynthetic process	HORVU3Hr1G086410	2.44135	60S ribosomal protein L36-3
GO:1901576	organic substance biosynthetic process	HORVU1Hr1G047560	2.09029	MADS-box transcription factor 14
GO:1901576	organic substance biosynthetic process	HORVU7Hr1G063280	3.33223	60S ribosomal protein L27-3
GO:1901576	organic substance biosynthetic process	HORVU2Hr1G098690	3.24209	DNA-directed RNA polymerase III subunit RPC9
GO:1901576	organic substance biosynthetic process	HORVU4Hr1G082730	2.25692	Dolichyl-diphosphooligosaccharide--protein glycosyltransferase subunit 1A
GO:1901576	organic substance biosynthetic process	HORVU6Hr1G093050	2.07767	NAC domain containing protein 2
GO:1901576	organic substance biosynthetic process	HORVU4Hr1G044140	22.9044	Processive diacylglycerol beta-glucosyltransferase
GO:1901576	organic substance biosynthetic process	HORVU6Hr1G090070	3.26545	60S ribosomal protein L37-2
GO:1901576	organic substance biosynthetic process	HORVU7Hr1G087050	2.95182	Elongation factor 1-gamma 2
GO:1901576	organic substance biosynthetic process	HORVU6Hr1G090170	2.12258	50S ribosomal protein L14
GO:1901576	organic substance biosynthetic process	HORVU7Hr1G052800	2.57491	60S ribosomal protein L32-1
GO:1901576	organic substance biosynthetic process	HORVU3Hr1G017950	2.07527	Chromodomain-helicase-DNA-binding protein 5
GO:1901576	organic substance biosynthetic process	HORVU4Hr1G058360	2.26377	60S ribosomal protein L15
GO:1901576	organic substance biosynthetic process	HORVU7Hr1G088920	2.98117	Heat stress transcription factor C-2b
GO:1901576	organic substance biosynthetic process	HORVU6Hr1G032710	2.1309	50S ribosomal protein L7/L12
GO:1901576	organic substance biosynthetic process	HORVU5Hr1G106460	3.34743	Diphosphomevalonate decarboxylase
GO:1901576	organic substance biosynthetic process	HORVU5Hr1G023000	2.15861	Basic-leucine zipper (bZIP) transcription factor family protein
GO:1901576	organic substance biosynthetic process	HORVU6Hr1G058560	4.08207	60S ribosomal protein L14-1
GO:0044249	cellular biosynthetic process	HORVU1Hr1G022720	2.23773	DNA-directed RNA polymerase III subunit RPC4
GO:0044249	cellular biosynthetic process	HORVU2Hr1G068670	2.87561	Acyl-[acyl-carrier-protein] 6-desaturase
GO:0044249	cellular biosynthetic process	HORVU7Hr1G075250	3.0121	40S ribosomal protein S13-1
GO:0044249	cellular biosynthetic process	HORVU5Hr1G075420	2.24406	60S ribosomal protein L32-1
GO:0044249	cellular biosynthetic process	HORVU7Hr1G113760	2.03787	Transcription initiation factor TFIID subunit 5
GO:0044249	cellular biosynthetic process	HORVU2Hr1G089070	2.5438	60S ribosomal protein L14-1
GO:0044249	cellular biosynthetic process	HORVU2Hr1G099230	3.7321	40S ribosomal protein S11
GO:0044249	cellular biosynthetic process	HORVU5Hr1G036630	5.7896	ribosomal protein 1
GO:0044249	cellular biosynthetic process	HORVU4Hr1G054130	2.30528	Peptide chain release factor 2
GO:0044249	cellular biosynthetic process	HORVU5Hr1G027730	3.11843	Phenylalanine--tRNA ligase beta subunit
GO:0044249	cellular biosynthetic process	HORVU3Hr1G113940	2.13443	eukaryotic translation initiation factor 4E
GO:0044249	cellular biosynthetic process	HORVU4Hr1G074270	2.77505	40S ribosomal protein S27
GO:0044249	cellular biosynthetic process	HORVU5Hr1G111820	2.27604	40S ribosomal protein S26
GO:0044249	cellular biosynthetic process	HORVU2Hr1G068270	2.29558	3-oxoacyl-[acyl-carrier-protein] reductase 4
GO:0044249	cellular biosynthetic process	HORVU7Hr1G029860	2.57994	60S ribosomal protein L39-1
GO:0044249	cellular biosynthetic process	HORVU1Hr1G042220	2.75134	40S ribosomal protein S17-4
GO:0044249	cellular biosynthetic process	HORVU4Hr1G077850	2.27566	MADS-box transcription factor 47
GO:0044249	cellular biosynthetic process	HORVU2Hr1G018700	2.1101	60S ribosomal protein L19-2
GO:0044249	cellular biosynthetic process	HORVU3Hr1G051530	3.92733	50S ribosomal protein L25
GO:0044249	cellular biosynthetic process	HORVU1Hr1G062900	3.16391	Argininosuccinate synthase
GO:0044249	cellular biosynthetic process	HORVU7Hr1G054010	3.24775	60S ribosomal protein L17-2
GO:0044249	cellular biosynthetic process	HORVU2Hr1G073150	2.11052	30S ribosomal protein S11
GO:0044249	cellular biosynthetic process	HORVU1Hr1G035600	2.22671	TATA-box-binding protein 1
GO:0044249	cellular biosynthetic process	HORVU3Hr1G026230	2.20392	DNA polymerase delta subunit 3
GO:0044249	cellular biosynthetic process	HORVU1Hr1G040560	2.60397	UDP-glucose:glycoprotein glucosyltransferase
GO:0044249	cellular biosynthetic process	HORVU2Hr1G028510	2.93657	Ribosomal protein S4
GO:0044249	cellular biosynthetic process	HORVU2Hr1G021080	2.15861	Basic-leucine zipper (bZIP) transcription factor family protein
GO:0044249	cellular biosynthetic process	HORVU3Hr1G038360	2.34962	Glutamine--tRNA ligase
GO:0044249	cellular biosynthetic process	HORVU2Hr1G089090	2.5438	60S ribosomal protein L14-1
GO:0044249	cellular biosynthetic process	HORVU5Hr1G109480	2.37022	elongation factor P (EF-P) family protein
GO:0044249	cellular biosynthetic process	HORVU0Hr1G004130	2.11052	30S ribosomal protein S11
GO:0044249	cellular biosynthetic process	HORVU3Hr1G001140	2.16556	Ribosomal protein L6 family
GO:0044249	cellular biosynthetic process	HORVU1Hr1G013780	2.04276	DNA-directed RNA polymerase subunit 10-like protein
GO:0044249	cellular biosynthetic process	HORVU6Hr1G080340	2.38569	Ethylene-responsive transcription factor 5
GO:0044249	cellular biosynthetic process	HORVU2Hr1G029890	2.4374	40S ribosomal protein S6
GO:0044249	cellular biosynthetic process	HORVU7Hr1G104300	2.61983	60S ribosomal protein L44
GO:0044249	cellular biosynthetic process	HORVU5Hr1G041720	2.55445	Histone acetyltransferase type B catalytic subunit
GO:0044249	cellular biosynthetic process	HORVU6Hr1G044840	4.9527	40S ribosomal protein S24-2
GO:0044249	cellular biosynthetic process	HORVU1Hr1G089710	2.17203	3-ketoacyl-CoA synthase 4
GO:0044249	cellular biosynthetic process	HORVU3Hr1G015190	3.53106	30S ribosomal protein S7
GO:0044249	cellular biosynthetic process	HORVU4Hr1G085750	2.97336	Hydroxymethylglutaryl-CoA synthase
GO:0044249	cellular biosynthetic process	HORVU7Hr1G050170	3.12667	60S ribosomal protein L31
GO:0044249	cellular biosynthetic process	HORVU6Hr1G037760	2.53544	Transcription factor HY5
GO:0044249	cellular biosynthetic process	HORVU5Hr1G025320	2.25273	Tryptophan--tRNA ligase
GO:0044249	cellular biosynthetic process	HORVU2Hr1G010440	2.48649	acetyl-CoA carboxylase 2
GO:0044249	cellular biosynthetic process	HORVU6Hr1G050750	2.18086	Cellulose synthase family protein
GO:0044249	cellular biosynthetic process	HORVU1Hr1G084370	2.15623	Asparagine synthetase [glutamine-hydrolyzing] 2
GO:0044249	cellular biosynthetic process	HORVU1Hr1G072270	2.44739	60S ribosomal protein L36-2
GO:0044249	cellular biosynthetic process	HORVU2Hr1G037940	2.51705	40S ribosomal protein S13-1
GO:0044249	cellular biosynthetic process	HORVU4Hr1G075830	4.17488	Nuclear transcription factor Y subunit A-3
GO:0044249	cellular biosynthetic process	HORVU4Hr1G005670	2.34431	Nuclear transcription factor Y subunit A-9
GO:0044249	cellular biosynthetic process	HORVU6Hr1G082880	3.04395	Ethylene-responsive transcription factor 1
GO:0044249	cellular biosynthetic process	HORVU0Hr1G008740	2.58548	Chorismate synthase
GO:0044249	cellular biosynthetic process	HORVU6Hr1G052140	3.29672	Beta-1,3-galactosyltransferase 7
GO:0044249	cellular biosynthetic process	HORVU5Hr1G106440	2.42611	Eukaryotic translation initiation factor 3 subunit B
GO:0044249	cellular biosynthetic process	HORVU1Hr1G060490	3.58875	Ethylene-responsive transcription factor 4
GO:0044249	cellular biosynthetic process	HORVU2Hr1G053290	2.15218	40S ribosomal protein S12
GO:0044249	cellular biosynthetic process	HORVU1Hr1G028820	3.00088	50S ribosomal protein L5
GO:0044249	cellular biosynthetic process	HORVU4Hr1G038960	4.07519	Alpha-1,4-glucan-protein synthase [UDP-forming]
GO:0044249	cellular biosynthetic process	HORVU4Hr1G049670	3.82344	60S ribosomal protein L19-1
GO:0044249	cellular biosynthetic process	HORVU5Hr1G009600	2.60039	60S ribosomal protein L36-3
GO:0044249	cellular biosynthetic process	HORVU5Hr1G073610	2.10682	DNA-directed RNA polymerase subunit L
GO:0044249	cellular biosynthetic process	HORVU4Hr1G054060	2.33036	Argininosuccinate lyase
GO:0044249	cellular biosynthetic process	HORVU5Hr1G078050	3.68721	CCR4-NOT transcription complex subunit 2
GO:0044249	cellular biosynthetic process	HORVU0Hr1G021230	3.86226	Tyrosine--tRNA ligase
GO:0044249	cellular biosynthetic process	HORVU6Hr1G041750	3.26085	60S ribosomal protein L6
GO:0044249	cellular biosynthetic process	HORVU2Hr1G080340	5.1792	60S ribosomal protein L34
GO:0044249	cellular biosynthetic process	HORVU5Hr1G103330	2.94798	40S ribosomal protein S12
GO:0044249	cellular biosynthetic process	HORVU5Hr1G104720	2.93178	30S ribosomal protein S13
GO:0044249	cellular biosynthetic process	HORVU7Hr1G082910	2.96573	Elongation factor G 1
GO:0044249	cellular biosynthetic process	HORVU1Hr1G078370	2.34962	Glutamine--tRNA ligase
GO:0044249	cellular biosynthetic process	HORVU2Hr1G098740	2.50385	DNA-directed RNA polymerase III subunit RPC9
GO:0044249	cellular biosynthetic process	HORVU4Hr1G083840	2.6488	50S ribosomal protein L14
GO:0044249	cellular biosynthetic process	HORVU6Hr1G022170	2.57467	Diaminopimelate decarboxylase
GO:0044249	cellular biosynthetic process	HORVU2Hr1G068120	4.12522	60S ribosomal protein L35-4
GO:0044249	cellular biosynthetic process	HORVU1Hr1G039260	2.22878	eukaryotic translation initiation factor 4E
GO:0044249	cellular biosynthetic process	HORVU1Hr1G021700	2.58634	Histidine--tRNA ligase
GO:0044249	cellular biosynthetic process	HORVU7Hr1G080630	2.96197	60S ribosomal protein L22-2
GO:0044249	cellular biosynthetic process	HORVU3Hr1G115820	4.13119	40S ribosomal protein S28
GO:0044249	cellular biosynthetic process	HORVU5Hr1G009610	2.75301	60S ribosomal protein L36-3
GO:0044249	cellular biosynthetic process	HORVU5Hr1G061970	3.34385	Phenylalanine--tRNA ligase alpha subunit
GO:0044249	cellular biosynthetic process	HORVU7Hr1G028050	3.3424	30S ribosomal protein S10
GO:0044249	cellular biosynthetic process	HORVU3Hr1G084310	3.43214	60S ribosomal protein L1-A
GO:0044249	cellular biosynthetic process	HORVU4Hr1G063420	4.03112	3-ketoacyl-CoA synthase 1
GO:0044249	cellular biosynthetic process	HORVU4Hr1G084420	3.48584	60S ribosomal protein L21-2
GO:0044249	cellular biosynthetic process	HORVU2Hr1G098750	2.88942	DNA-directed RNA polymerase III subunit RPC9
GO:0044249	cellular biosynthetic process	HORVU3Hr1G086410	2.44135	60S ribosomal protein L36-3
GO:0044249	cellular biosynthetic process	HORVU1Hr1G047560	2.09029	MADS-box transcription factor 14
GO:0044249	cellular biosynthetic process	HORVU7Hr1G063280	3.33223	60S ribosomal protein L27-3
GO:0044249	cellular biosynthetic process	HORVU2Hr1G098690	3.24209	DNA-directed RNA polymerase III subunit RPC9
GO:0044249	cellular biosynthetic process	HORVU4Hr1G082730	2.25692	Dolichyl-diphosphooligosaccharide--protein glycosyltransferase subunit 1A
GO:0044249	cellular biosynthetic process	HORVU6Hr1G093050	2.07767	NAC domain containing protein 2
GO:0044249	cellular biosynthetic process	HORVU4Hr1G044140	22.9044	Processive diacylglycerol beta-glucosyltransferase
GO:0044249	cellular biosynthetic process	HORVU6Hr1G090070	3.26545	60S ribosomal protein L37-2
GO:0044249	cellular biosynthetic process	HORVU7Hr1G087050	2.95182	Elongation factor 1-gamma 2
GO:0044249	cellular biosynthetic process	HORVU6Hr1G090170	2.12258	50S ribosomal protein L14
GO:0044249	cellular biosynthetic process	HORVU7Hr1G052800	2.57491	60S ribosomal protein L32-1
GO:0044249	cellular biosynthetic process	HORVU3Hr1G017950	2.07527	Chromodomain-helicase-DNA-binding protein 5
GO:0044249	cellular biosynthetic process	HORVU4Hr1G058360	2.26377	60S ribosomal protein L15
GO:0044249	cellular biosynthetic process	HORVU7Hr1G088920	2.98117	Heat stress transcription factor C-2b
GO:0044249	cellular biosynthetic process	HORVU6Hr1G032710	2.1309	50S ribosomal protein L7/L12
GO:0044249	cellular biosynthetic process	HORVU5Hr1G106460	3.34743	Diphosphomevalonate decarboxylase
GO:0044249	cellular biosynthetic process	HORVU5Hr1G023000	2.15861	Basic-leucine zipper (bZIP) transcription factor family protein
GO:0044249	cellular biosynthetic process	HORVU6Hr1G058560	4.08207	60S ribosomal protein L14-1
GO:0044271	cellular nitrogen compound biosynthetic process	HORVU1Hr1G022720	2.23773	DNA-directed RNA polymerase III subunit RPC4
GO:0044271	cellular nitrogen compound biosynthetic process	HORVU7Hr1G075250	3.0121	40S ribosomal protein S13-1
GO:0044271	cellular nitrogen compound biosynthetic process	HORVU5Hr1G075420	2.24406	60S ribosomal protein L32-1
GO:0044271	cellular nitrogen compound biosynthetic process	HORVU7Hr1G113760	2.03787	Transcription initiation factor TFIID subunit 5
GO:0044271	cellular nitrogen compound biosynthetic process	HORVU2Hr1G089070	2.5438	60S ribosomal protein L14-1
GO:0044271	cellular nitrogen compound biosynthetic process	HORVU2Hr1G099230	3.7321	40S ribosomal protein S11
GO:0044271	cellular nitrogen compound biosynthetic process	HORVU5Hr1G036630	5.7896	ribosomal protein 1
GO:0044271	cellular nitrogen compound biosynthetic process	HORVU4Hr1G054130	2.30528	Peptide chain release factor 2
GO:0044271	cellular nitrogen compound biosynthetic process	HORVU5Hr1G027730	3.11843	Phenylalanine--tRNA ligase beta subunit
GO:0044271	cellular nitrogen compound biosynthetic process	HORVU3Hr1G113940	2.13443	eukaryotic translation initiation factor 4E
GO:0044271	cellular nitrogen compound biosynthetic process	HORVU4Hr1G074270	2.77505	40S ribosomal protein S27
GO:0044271	cellular nitrogen compound biosynthetic process	HORVU5Hr1G111820	2.27604	40S ribosomal protein S26
GO:0044271	cellular nitrogen compound biosynthetic process	HORVU2Hr1G068270	2.29558	3-oxoacyl-[acyl-carrier-protein] reductase 4
GO:0044271	cellular nitrogen compound biosynthetic process	HORVU7Hr1G029860	2.57994	60S ribosomal protein L39-1
GO:0044271	cellular nitrogen compound biosynthetic process	HORVU1Hr1G042220	2.75134	40S ribosomal protein S17-4
GO:0044271	cellular nitrogen compound biosynthetic process	HORVU1Hr1G039260	2.22878	eukaryotic translation initiation factor 4E
GO:0044271	cellular nitrogen compound biosynthetic process	HORVU2Hr1G018700	2.1101	60S ribosomal protein L19-2
GO:0044271	cellular nitrogen compound biosynthetic process	HORVU6Hr1G080340	2.38569	Ethylene-responsive transcription factor 5
GO:0044271	cellular nitrogen compound biosynthetic process	HORVU7Hr1G054010	3.24775	60S ribosomal protein L17-2
GO:0044271	cellular nitrogen compound biosynthetic process	HORVU2Hr1G073150	2.11052	30S ribosomal protein S11
GO:0044271	cellular nitrogen compound biosynthetic process	HORVU1Hr1G035600	2.22671	TATA-box-binding protein 1
GO:0044271	cellular nitrogen compound biosynthetic process	HORVU2Hr1G028510	2.93657	Ribosomal protein S4
GO:0044271	cellular nitrogen compound biosynthetic process	HORVU2Hr1G021080	2.15861	Basic-leucine zipper (bZIP) transcription factor family protein
GO:0044271	cellular nitrogen compound biosynthetic process	HORVU3Hr1G038360	2.34962	Glutamine--tRNA ligase
GO:0044271	cellular nitrogen compound biosynthetic process	HORVU2Hr1G089090	2.5438	60S ribosomal protein L14-1
GO:0044271	cellular nitrogen compound biosynthetic process	HORVU5Hr1G109480	2.37022	elongation factor P (EF-P) family protein
GO:0044271	cellular nitrogen compound biosynthetic process	HORVU0Hr1G004130	2.11052	30S ribosomal protein S11
GO:0044271	cellular nitrogen compound biosynthetic process	HORVU3Hr1G001140	2.16556	Ribosomal protein L6 family
GO:0044271	cellular nitrogen compound biosynthetic process	HORVU1Hr1G013780	2.04276	DNA-directed RNA polymerase subunit 10-like protein
GO:0044271	cellular nitrogen compound biosynthetic process	HORVU3Hr1G051530	3.92733	50S ribosomal protein L25
GO:0044271	cellular nitrogen compound biosynthetic process	HORVU2Hr1G029890	2.4374	40S ribosomal protein S6
GO:0044271	cellular nitrogen compound biosynthetic process	HORVU7Hr1G104300	2.61983	60S ribosomal protein L44
GO:0044271	cellular nitrogen compound biosynthetic process	HORVU5Hr1G041720	2.55445	Histone acetyltransferase type B catalytic subunit
GO:0044271	cellular nitrogen compound biosynthetic process	HORVU6Hr1G044840	4.9527	40S ribosomal protein S24-2
GO:0044271	cellular nitrogen compound biosynthetic process	HORVU3Hr1G015190	3.53106	30S ribosomal protein S7
GO:0044271	cellular nitrogen compound biosynthetic process	HORVU7Hr1G050170	3.12667	60S ribosomal protein L31
GO:0044271	cellular nitrogen compound biosynthetic process	HORVU4Hr1G049670	3.82344	60S ribosomal protein L19-1
GO:0044271	cellular nitrogen compound biosynthetic process	HORVU6Hr1G037760	2.53544	Transcription factor HY5
GO:0044271	cellular nitrogen compound biosynthetic process	HORVU5Hr1G025320	2.25273	Tryptophan--tRNA ligase
GO:0044271	cellular nitrogen compound biosynthetic process	HORVU6Hr1G032710	2.1309	50S ribosomal protein L7/L12
GO:0044271	cellular nitrogen compound biosynthetic process	HORVU2Hr1G037940	2.51705	40S ribosomal protein S13-1
GO:0044271	cellular nitrogen compound biosynthetic process	HORVU4Hr1G075830	4.17488	Nuclear transcription factor Y subunit A-3
GO:0044271	cellular nitrogen compound biosynthetic process	HORVU4Hr1G005670	2.34431	Nuclear transcription factor Y subunit A-9
GO:0044271	cellular nitrogen compound biosynthetic process	HORVU6Hr1G082880	3.04395	Ethylene-responsive transcription factor 1
GO:0044271	cellular nitrogen compound biosynthetic process	HORVU5Hr1G061970	3.34385	Phenylalanine--tRNA ligase alpha subunit
GO:0044271	cellular nitrogen compound biosynthetic process	HORVU1Hr1G060490	3.58875	Ethylene-responsive transcription factor 4
GO:0044271	cellular nitrogen compound biosynthetic process	HORVU2Hr1G053290	2.15218	40S ribosomal protein S12
GO:0044271	cellular nitrogen compound biosynthetic process	HORVU1Hr1G028820	3.00088	50S ribosomal protein L5
GO:0044271	cellular nitrogen compound biosynthetic process	HORVU5Hr1G106440	2.42611	Eukaryotic translation initiation factor 3 subunit B
GO:0044271	cellular nitrogen compound biosynthetic process	HORVU5Hr1G009600	2.60039	60S ribosomal protein L36-3
GO:0044271	cellular nitrogen compound biosynthetic process	HORVU0Hr1G021230	3.86226	Tyrosine--tRNA ligase
GO:0044271	cellular nitrogen compound biosynthetic process	HORVU5Hr1G078050	3.68721	CCR4-NOT transcription complex subunit 2
GO:0044271	cellular nitrogen compound biosynthetic process	HORVU5Hr1G073610	2.10682	DNA-directed RNA polymerase subunit L
GO:0044271	cellular nitrogen compound biosynthetic process	HORVU6Hr1G041750	3.26085	60S ribosomal protein L6
GO:0044271	cellular nitrogen compound biosynthetic process	HORVU2Hr1G080340	5.1792	60S ribosomal protein L34
GO:0044271	cellular nitrogen compound biosynthetic process	HORVU5Hr1G103330	2.94798	40S ribosomal protein S12
GO:0044271	cellular nitrogen compound biosynthetic process	HORVU5Hr1G104720	2.93178	30S ribosomal protein S13
GO:0044271	cellular nitrogen compound biosynthetic process	HORVU7Hr1G082910	2.96573	Elongation factor G 1
GO:0044271	cellular nitrogen compound biosynthetic process	HORVU1Hr1G078370	2.34962	Glutamine--tRNA ligase
GO:0044271	cellular nitrogen compound biosynthetic process	HORVU2Hr1G098740	2.50385	DNA-directed RNA polymerase III subunit RPC9
GO:0044271	cellular nitrogen compound biosynthetic process	HORVU4Hr1G083840	2.6488	50S ribosomal protein L14
GO:0044271	cellular nitrogen compound biosynthetic process	HORVU2Hr1G068120	4.12522	60S ribosomal protein L35-4
GO:0044271	cellular nitrogen compound biosynthetic process	HORVU4Hr1G077850	2.27566	MADS-box transcription factor 47
GO:0044271	cellular nitrogen compound biosynthetic process	HORVU1Hr1G021700	2.58634	Histidine--tRNA ligase
GO:0044271	cellular nitrogen compound biosynthetic process	HORVU7Hr1G080630	2.96197	60S ribosomal protein L22-2
GO:0044271	cellular nitrogen compound biosynthetic process	HORVU3Hr1G115820	4.13119	40S ribosomal protein S28
GO:0044271	cellular nitrogen compound biosynthetic process	HORVU5Hr1G009610	2.75301	60S ribosomal protein L36-3
GO:0044271	cellular nitrogen compound biosynthetic process	HORVU7Hr1G028050	3.3424	30S ribosomal protein S10
GO:0044271	cellular nitrogen compound biosynthetic process	HORVU3Hr1G084310	3.43214	60S ribosomal protein L1-A
GO:0044271	cellular nitrogen compound biosynthetic process	HORVU4Hr1G084420	3.48584	60S ribosomal protein L21-2
GO:0044271	cellular nitrogen compound biosynthetic process	HORVU2Hr1G098750	2.88942	DNA-directed RNA polymerase III subunit RPC9
GO:0044271	cellular nitrogen compound biosynthetic process	HORVU3Hr1G086410	2.44135	60S ribosomal protein L36-3
GO:0044271	cellular nitrogen compound biosynthetic process	HORVU1Hr1G047560	2.09029	MADS-box transcription factor 14
GO:0044271	cellular nitrogen compound biosynthetic process	HORVU7Hr1G063280	3.33223	60S ribosomal protein L27-3
GO:0044271	cellular nitrogen compound biosynthetic process	HORVU2Hr1G098690	3.24209	DNA-directed RNA polymerase III subunit RPC9
GO:0044271	cellular nitrogen compound biosynthetic process	HORVU6Hr1G093050	2.07767	NAC domain containing protein 2
GO:0044271	cellular nitrogen compound biosynthetic process	HORVU6Hr1G090070	3.26545	60S ribosomal protein L37-2
GO:0044271	cellular nitrogen compound biosynthetic process	HORVU7Hr1G087050	2.95182	Elongation factor 1-gamma 2
GO:0044271	cellular nitrogen compound biosynthetic process	HORVU6Hr1G090170	2.12258	50S ribosomal protein L14
GO:0044271	cellular nitrogen compound biosynthetic process	HORVU7Hr1G052800	2.57491	60S ribosomal protein L32-1
GO:0044271	cellular nitrogen compound biosynthetic process	HORVU3Hr1G017950	2.07527	Chromodomain-helicase-DNA-binding protein 5
GO:0044271	cellular nitrogen compound biosynthetic process	HORVU4Hr1G058360	2.26377	60S ribosomal protein L15
GO:0044271	cellular nitrogen compound biosynthetic process	HORVU7Hr1G088920	2.98117	Heat stress transcription factor C-2b
GO:0044271	cellular nitrogen compound biosynthetic process	HORVU1Hr1G072270	2.44739	60S ribosomal protein L36-2
GO:0044271	cellular nitrogen compound biosynthetic process	HORVU5Hr1G023000	2.15861	Basic-leucine zipper (bZIP) transcription factor family protein
GO:0044271	cellular nitrogen compound biosynthetic process	HORVU6Hr1G058560	4.08207	60S ribosomal protein L14-1
GO:0009058	biosynthetic process	HORVU1Hr1G022720	2.23773	DNA-directed RNA polymerase III subunit RPC4
GO:0009058	biosynthetic process	HORVU2Hr1G068670	2.87561	Acyl-[acyl-carrier-protein] 6-desaturase
GO:0009058	biosynthetic process	HORVU7Hr1G075250	3.0121	40S ribosomal protein S13-1
GO:0009058	biosynthetic process	HORVU5Hr1G075420	2.24406	60S ribosomal protein L32-1
GO:0009058	biosynthetic process	HORVU7Hr1G113760	2.03787	Transcription initiation factor TFIID subunit 5
GO:0009058	biosynthetic process	HORVU2Hr1G089070	2.5438	60S ribosomal protein L14-1
GO:0009058	biosynthetic process	HORVU2Hr1G099230	3.7321	40S ribosomal protein S11
GO:0009058	biosynthetic process	HORVU5Hr1G036630	5.7896	ribosomal protein 1
GO:0009058	biosynthetic process	HORVU4Hr1G054130	2.30528	Peptide chain release factor 2
GO:0009058	biosynthetic process	HORVU5Hr1G027730	3.11843	Phenylalanine--tRNA ligase beta subunit
GO:0009058	biosynthetic process	HORVU3Hr1G113940	2.13443	eukaryotic translation initiation factor 4E
GO:0009058	biosynthetic process	HORVU4Hr1G074270	2.77505	40S ribosomal protein S27
GO:0009058	biosynthetic process	HORVU5Hr1G111820	2.27604	40S ribosomal protein S26
GO:0009058	biosynthetic process	HORVU2Hr1G068270	2.29558	3-oxoacyl-[acyl-carrier-protein] reductase 4
GO:0009058	biosynthetic process	HORVU7Hr1G029860	2.57994	60S ribosomal protein L39-1
GO:0009058	biosynthetic process	HORVU1Hr1G042220	2.75134	40S ribosomal protein S17-4
GO:0009058	biosynthetic process	HORVU5Hr1G046480	3.29426	Chalcone--flavonone isomerase
GO:0009058	biosynthetic process	HORVU4Hr1G077850	2.27566	MADS-box transcription factor 47
GO:0009058	biosynthetic process	HORVU2Hr1G018700	2.1101	60S ribosomal protein L19-2
GO:0009058	biosynthetic process	HORVU3Hr1G051530	3.92733	50S ribosomal protein L25
GO:0009058	biosynthetic process	HORVU1Hr1G062900	3.16391	Argininosuccinate synthase
GO:0009058	biosynthetic process	HORVU7Hr1G054010	3.24775	60S ribosomal protein L17-2
GO:0009058	biosynthetic process	HORVU2Hr1G073150	2.11052	30S ribosomal protein S11
GO:0009058	biosynthetic process	HORVU1Hr1G035600	2.22671	TATA-box-binding protein 1
GO:0009058	biosynthetic process	HORVU3Hr1G026230	2.20392	DNA polymerase delta subunit 3
GO:0009058	biosynthetic process	HORVU1Hr1G040560	2.60397	UDP-glucose:glycoprotein glucosyltransferase
GO:0009058	biosynthetic process	HORVU2Hr1G028510	2.93657	Ribosomal protein S4
GO:0009058	biosynthetic process	HORVU2Hr1G021080	2.15861	Basic-leucine zipper (bZIP) transcription factor family protein
GO:0009058	biosynthetic process	HORVU3Hr1G038360	2.34962	Glutamine--tRNA ligase
GO:0009058	biosynthetic process	HORVU2Hr1G089090	2.5438	60S ribosomal protein L14-1
GO:0009058	biosynthetic process	HORVU5Hr1G109480	2.37022	elongation factor P (EF-P) family protein
GO:0009058	biosynthetic process	HORVU0Hr1G004130	2.11052	30S ribosomal protein S11
GO:0009058	biosynthetic process	HORVU3Hr1G001140	2.16556	Ribosomal protein L6 family
GO:0009058	biosynthetic process	HORVU1Hr1G013780	2.04276	DNA-directed RNA polymerase subunit 10-like protein
GO:0009058	biosynthetic process	HORVU6Hr1G080340	2.38569	Ethylene-responsive transcription factor 5
GO:0009058	biosynthetic process	HORVU2Hr1G029890	2.4374	40S ribosomal protein S6
GO:0009058	biosynthetic process	HORVU7Hr1G104300	2.61983	60S ribosomal protein L44
GO:0009058	biosynthetic process	HORVU5Hr1G041720	2.55445	Histone acetyltransferase type B catalytic subunit
GO:0009058	biosynthetic process	HORVU6Hr1G044840	4.9527	40S ribosomal protein S24-2
GO:0009058	biosynthetic process	HORVU1Hr1G089710	2.17203	3-ketoacyl-CoA synthase 4
GO:0009058	biosynthetic process	HORVU3Hr1G015190	3.53106	30S ribosomal protein S7
GO:0009058	biosynthetic process	HORVU4Hr1G085750	2.97336	Hydroxymethylglutaryl-CoA synthase
GO:0009058	biosynthetic process	HORVU7Hr1G050170	3.12667	60S ribosomal protein L31
GO:0009058	biosynthetic process	HORVU6Hr1G037760	2.53544	Transcription factor HY5
GO:0009058	biosynthetic process	HORVU5Hr1G025320	2.25273	Tryptophan--tRNA ligase
GO:0009058	biosynthetic process	HORVU2Hr1G010440	2.48649	acetyl-CoA carboxylase 2
GO:0009058	biosynthetic process	HORVU6Hr1G050750	2.18086	Cellulose synthase family protein
GO:0009058	biosynthetic process	HORVU1Hr1G084370	2.15623	Asparagine synthetase [glutamine-hydrolyzing] 2
GO:0009058	biosynthetic process	HORVU1Hr1G072270	2.44739	60S ribosomal protein L36-2
GO:0009058	biosynthetic process	HORVU2Hr1G037940	2.51705	40S ribosomal protein S13-1
GO:0009058	biosynthetic process	HORVU4Hr1G075830	4.17488	Nuclear transcription factor Y subunit A-3
GO:0009058	biosynthetic process	HORVU4Hr1G005670	2.34431	Nuclear transcription factor Y subunit A-9
GO:0009058	biosynthetic process	HORVU6Hr1G082880	3.04395	Ethylene-responsive transcription factor 1
GO:0009058	biosynthetic process	HORVU0Hr1G008740	2.58548	Chorismate synthase
GO:0009058	biosynthetic process	HORVU6Hr1G052140	3.29672	Beta-1,3-galactosyltransferase 7
GO:0009058	biosynthetic process	HORVU5Hr1G106440	2.42611	Eukaryotic translation initiation factor 3 subunit B
GO:0009058	biosynthetic process	HORVU1Hr1G060490	3.58875	Ethylene-responsive transcription factor 4
GO:0009058	biosynthetic process	HORVU2Hr1G053290	2.15218	40S ribosomal protein S12
GO:0009058	biosynthetic process	HORVU1Hr1G028820	3.00088	50S ribosomal protein L5
GO:0009058	biosynthetic process	HORVU4Hr1G038960	4.07519	Alpha-1,4-glucan-protein synthase [UDP-forming]
GO:0009058	biosynthetic process	HORVU4Hr1G049670	3.82344	60S ribosomal protein L19-1
GO:0009058	biosynthetic process	HORVU5Hr1G009600	2.60039	60S ribosomal protein L36-3
GO:0009058	biosynthetic process	HORVU5Hr1G073610	2.10682	DNA-directed RNA polymerase subunit L
GO:0009058	biosynthetic process	HORVU4Hr1G054060	2.33036	Argininosuccinate lyase
GO:0009058	biosynthetic process	HORVU5Hr1G078050	3.68721	CCR4-NOT transcription complex subunit 2
GO:0009058	biosynthetic process	HORVU0Hr1G021230	3.86226	Tyrosine--tRNA ligase
GO:0009058	biosynthetic process	HORVU6Hr1G041750	3.26085	60S ribosomal protein L6
GO:0009058	biosynthetic process	HORVU2Hr1G080340	5.1792	60S ribosomal protein L34
GO:0009058	biosynthetic process	HORVU5Hr1G103330	2.94798	40S ribosomal protein S12
GO:0009058	biosynthetic process	HORVU5Hr1G104720	2.93178	30S ribosomal protein S13
GO:0009058	biosynthetic process	HORVU7Hr1G082910	2.96573	Elongation factor G 1
GO:0009058	biosynthetic process	HORVU1Hr1G078370	2.34962	Glutamine--tRNA ligase
GO:0009058	biosynthetic process	HORVU2Hr1G098740	2.50385	DNA-directed RNA polymerase III subunit RPC9
GO:0009058	biosynthetic process	HORVU4Hr1G083840	2.6488	50S ribosomal protein L14
GO:0009058	biosynthetic process	HORVU6Hr1G022170	2.57467	Diaminopimelate decarboxylase
GO:0009058	biosynthetic process	HORVU2Hr1G068120	4.12522	60S ribosomal protein L35-4
GO:0009058	biosynthetic process	HORVU1Hr1G039260	2.22878	eukaryotic translation initiation factor 4E
GO:0009058	biosynthetic process	HORVU1Hr1G021700	2.58634	Histidine--tRNA ligase
GO:0009058	biosynthetic process	HORVU7Hr1G080630	2.96197	60S ribosomal protein L22-2
GO:0009058	biosynthetic process	HORVU3Hr1G115820	4.13119	40S ribosomal protein S28
GO:0009058	biosynthetic process	HORVU5Hr1G009610	2.75301	60S ribosomal protein L36-3
GO:0009058	biosynthetic process	HORVU5Hr1G061970	3.34385	Phenylalanine--tRNA ligase alpha subunit
GO:0009058	biosynthetic process	HORVU7Hr1G028050	3.3424	30S ribosomal protein S10
GO:0009058	biosynthetic process	HORVU3Hr1G084310	3.43214	60S ribosomal protein L1-A
GO:0009058	biosynthetic process	HORVU4Hr1G063420	4.03112	3-ketoacyl-CoA synthase 1
GO:0009058	biosynthetic process	HORVU4Hr1G084420	3.48584	60S ribosomal protein L21-2
GO:0009058	biosynthetic process	HORVU2Hr1G098750	2.88942	DNA-directed RNA polymerase III subunit RPC9
GO:0009058	biosynthetic process	HORVU3Hr1G086410	2.44135	60S ribosomal protein L36-3
GO:0009058	biosynthetic process	HORVU1Hr1G047560	2.09029	MADS-box transcription factor 14
GO:0009058	biosynthetic process	HORVU7Hr1G063280	3.33223	60S ribosomal protein L27-3
GO:0009058	biosynthetic process	HORVU2Hr1G098690	3.24209	DNA-directed RNA polymerase III subunit RPC9
GO:0009058	biosynthetic process	HORVU4Hr1G082730	2.25692	Dolichyl-diphosphooligosaccharide--protein glycosyltransferase subunit 1A
GO:0009058	biosynthetic process	HORVU6Hr1G093050	2.07767	NAC domain containing protein 2
GO:0009058	biosynthetic process	HORVU4Hr1G044140	22.9044	Processive diacylglycerol beta-glucosyltransferase
GO:0009058	biosynthetic process	HORVU6Hr1G090070	3.26545	60S ribosomal protein L37-2
GO:0009058	biosynthetic process	HORVU7Hr1G087050	2.95182	Elongation factor 1-gamma 2
GO:0009058	biosynthetic process	HORVU6Hr1G090170	2.12258	50S ribosomal protein L14
GO:0009058	biosynthetic process	HORVU7Hr1G052800	2.57491	60S ribosomal protein L32-1
GO:0009058	biosynthetic process	HORVU3Hr1G017950	2.07527	Chromodomain-helicase-DNA-binding protein 5
GO:0009058	biosynthetic process	HORVU4Hr1G058360	2.26377	60S ribosomal protein L15
GO:0009058	biosynthetic process	HORVU7Hr1G088920	2.98117	Heat stress transcription factor C-2b
GO:0009058	biosynthetic process	HORVU6Hr1G032710	2.1309	50S ribosomal protein L7/L12
GO:0009058	biosynthetic process	HORVU5Hr1G106460	3.34743	Diphosphomevalonate decarboxylase
GO:0009058	biosynthetic process	HORVU5Hr1G023000	2.15861	Basic-leucine zipper (bZIP) transcription factor family protein
GO:0009058	biosynthetic process	HORVU6Hr1G058560	4.08207	60S ribosomal protein L14-1
GO:0006807	nitrogen compound metabolic process	HORVU1Hr1G022720	2.23773	DNA-directed RNA polymerase III subunit RPC4
GO:0006807	nitrogen compound metabolic process	HORVU7Hr1G075250	3.0121	40S ribosomal protein S13-1
GO:0006807	nitrogen compound metabolic process	HORVU5Hr1G075420	2.24406	60S ribosomal protein L32-1
GO:0006807	nitrogen compound metabolic process	HORVU7Hr1G113760	2.03787	Transcription initiation factor TFIID subunit 5
GO:0006807	nitrogen compound metabolic process	HORVU7Hr1G063280	3.33223	60S ribosomal protein L27-3
GO:0006807	nitrogen compound metabolic process	HORVU2Hr1G089070	2.5438	60S ribosomal protein L14-1
GO:0006807	nitrogen compound metabolic process	HORVU2Hr1G099230	3.7321	40S ribosomal protein S11
GO:0006807	nitrogen compound metabolic process	HORVU6Hr1G012290	2.71832	Glutamine synthetase
GO:0006807	nitrogen compound metabolic process	HORVU5Hr1G036630	5.7896	ribosomal protein 1
GO:0006807	nitrogen compound metabolic process	HORVU4Hr1G054130	2.30528	Peptide chain release factor 2
GO:0006807	nitrogen compound metabolic process	HORVU5Hr1G027730	3.11843	Phenylalanine--tRNA ligase beta subunit
GO:0006807	nitrogen compound metabolic process	HORVU3Hr1G113940	2.13443	eukaryotic translation initiation factor 4E
GO:0006807	nitrogen compound metabolic process	HORVU4Hr1G074270	2.77505	40S ribosomal protein S27
GO:0006807	nitrogen compound metabolic process	HORVU4Hr1G052090	2.78379	Guanylate kinase
GO:0006807	nitrogen compound metabolic process	HORVU5Hr1G111820	2.27604	40S ribosomal protein S26
GO:0006807	nitrogen compound metabolic process	HORVU3Hr1G088570	3.33741	fructose-bisphosphate aldolase 2
GO:0006807	nitrogen compound metabolic process	HORVU3Hr1G096050	2.40738	Transaldolase 1
GO:0006807	nitrogen compound metabolic process	HORVU2Hr1G068270	2.29558	3-oxoacyl-[acyl-carrier-protein] reductase 4
GO:0006807	nitrogen compound metabolic process	HORVU7Hr1G029860	2.57994	60S ribosomal protein L39-1
GO:0006807	nitrogen compound metabolic process	HORVU1Hr1G042220	2.75134	40S ribosomal protein S17-4
GO:0006807	nitrogen compound metabolic process	HORVU4Hr1G077850	2.27566	MADS-box transcription factor 47
GO:0006807	nitrogen compound metabolic process	HORVU2Hr1G018700	2.1101	60S ribosomal protein L19-2
GO:0006807	nitrogen compound metabolic process	HORVU3Hr1G051530	3.92733	50S ribosomal protein L25
GO:0006807	nitrogen compound metabolic process	HORVU1Hr1G021700	2.58634	Histidine--tRNA ligase
GO:0006807	nitrogen compound metabolic process	HORVU2Hr1G089540	3.49708	phenylalanine ammonia-lyase 2
GO:0006807	nitrogen compound metabolic process	HORVU1Hr1G075550	2.19062	ATP-dependent 6-phosphofructokinase 3
GO:0006807	nitrogen compound metabolic process	HORVU1Hr1G062900	3.16391	Argininosuccinate synthase
GO:0006807	nitrogen compound metabolic process	HORVU7Hr1G054010	3.24775	60S ribosomal protein L17-2
GO:0006807	nitrogen compound metabolic process	HORVU2Hr1G073150	2.11052	30S ribosomal protein S11
GO:0006807	nitrogen compound metabolic process	HORVU1Hr1G035600	2.22671	TATA-box-binding protein 1
GO:0006807	nitrogen compound metabolic process	HORVU1Hr1G093480	2.58011	tryptophan synthase alpha chain
GO:0006807	nitrogen compound metabolic process	HORVU3Hr1G026230	2.20392	DNA polymerase delta subunit 3
GO:0006807	nitrogen compound metabolic process	HORVU2Hr1G028510	2.93657	Ribosomal protein S4
GO:0006807	nitrogen compound metabolic process	HORVU2Hr1G021080	2.15861	Basic-leucine zipper (bZIP) transcription factor family protein
GO:0006807	nitrogen compound metabolic process	HORVU7Hr1G111120	2.85344	small nuclear ribonucleoprotein F
GO:0006807	nitrogen compound metabolic process	HORVU3Hr1G038360	2.34962	Glutamine--tRNA ligase
GO:0006807	nitrogen compound metabolic process	HORVU2Hr1G089090	2.5438	60S ribosomal protein L14-1
GO:0006807	nitrogen compound metabolic process	HORVU5Hr1G109480	2.37022	elongation factor P (EF-P) family protein
GO:0006807	nitrogen compound metabolic process	HORVU0Hr1G004130	2.11052	30S ribosomal protein S11
GO:0006807	nitrogen compound metabolic process	HORVU3Hr1G001140	2.16556	Ribosomal protein L6 family
GO:0006807	nitrogen compound metabolic process	HORVU1Hr1G013780	2.04276	DNA-directed RNA polymerase subunit 10-like protein
GO:0006807	nitrogen compound metabolic process	HORVU6Hr1G080340	2.38569	Ethylene-responsive transcription factor 5
GO:0006807	nitrogen compound metabolic process	HORVU2Hr1G029890	2.4374	40S ribosomal protein S6
GO:0006807	nitrogen compound metabolic process	HORVU6Hr1G031830	2.00201	phosphoglycerate kinase
GO:0006807	nitrogen compound metabolic process	HORVU7Hr1G104300	2.61983	60S ribosomal protein L44
GO:0006807	nitrogen compound metabolic process	HORVU5Hr1G041720	2.55445	Histone acetyltransferase type B catalytic subunit
GO:0006807	nitrogen compound metabolic process	HORVU6Hr1G044840	4.9527	40S ribosomal protein S24-2
GO:0006807	nitrogen compound metabolic process	HORVU3Hr1G015190	3.53106	30S ribosomal protein S7
GO:0006807	nitrogen compound metabolic process	HORVU7Hr1G050170	3.12667	60S ribosomal protein L31
GO:0006807	nitrogen compound metabolic process	HORVU6Hr1G037760	2.53544	Transcription factor HY5
GO:0006807	nitrogen compound metabolic process	HORVU5Hr1G025320	2.25273	Tryptophan--tRNA ligase
GO:0006807	nitrogen compound metabolic process	HORVU1Hr1G084370	2.15623	Asparagine synthetase [glutamine-hydrolyzing] 2
GO:0006807	nitrogen compound metabolic process	HORVU1Hr1G072270	2.44739	60S ribosomal protein L36-2
GO:0006807	nitrogen compound metabolic process	HORVU2Hr1G037940	2.51705	40S ribosomal protein S13-1
GO:0006807	nitrogen compound metabolic process	HORVU4Hr1G075830	4.17488	Nuclear transcription factor Y subunit A-3
GO:0006807	nitrogen compound metabolic process	HORVU4Hr1G005670	2.34431	Nuclear transcription factor Y subunit A-9
GO:0006807	nitrogen compound metabolic process	HORVU6Hr1G082880	3.04395	Ethylene-responsive transcription factor 1
GO:0006807	nitrogen compound metabolic process	HORVU0Hr1G008740	2.58548	Chorismate synthase
GO:0006807	nitrogen compound metabolic process	HORVU5Hr1G106440	2.42611	Eukaryotic translation initiation factor 3 subunit B
GO:0006807	nitrogen compound metabolic process	HORVU1Hr1G060490	3.58875	Ethylene-responsive transcription factor 4
GO:0006807	nitrogen compound metabolic process	HORVU1Hr1G018060	2.84171	RNA-binding protein 8A
GO:0006807	nitrogen compound metabolic process	HORVU2Hr1G053290	2.15218	40S ribosomal protein S12
GO:0006807	nitrogen compound metabolic process	HORVU1Hr1G028820	3.00088	50S ribosomal protein L5
GO:0006807	nitrogen compound metabolic process	HORVU4Hr1G049670	3.82344	60S ribosomal protein L19-1
GO:0006807	nitrogen compound metabolic process	HORVU5Hr1G009600	2.60039	60S ribosomal protein L36-3
GO:0006807	nitrogen compound metabolic process	HORVU5Hr1G073610	2.10682	DNA-directed RNA polymerase subunit L
GO:0006807	nitrogen compound metabolic process	HORVU4Hr1G054060	2.33036	Argininosuccinate lyase
GO:0006807	nitrogen compound metabolic process	HORVU7Hr1G071700	2.1088	U6 snRNA-associated Sm-like protein LSm2
GO:0006807	nitrogen compound metabolic process	HORVU5Hr1G078050	3.68721	CCR4-NOT transcription complex subunit 2
GO:0006807	nitrogen compound metabolic process	HORVU0Hr1G021230	3.86226	Tyrosine--tRNA ligase
GO:0006807	nitrogen compound metabolic process	HORVU6Hr1G041750	3.26085	60S ribosomal protein L6
GO:0006807	nitrogen compound metabolic process	HORVU2Hr1G080340	5.1792	60S ribosomal protein L34
GO:0006807	nitrogen compound metabolic process	HORVU5Hr1G103330	2.94798	40S ribosomal protein S12
GO:0006807	nitrogen compound metabolic process	HORVU5Hr1G104720	2.93178	30S ribosomal protein S13
GO:0006807	nitrogen compound metabolic process	HORVU7Hr1G082910	2.96573	Elongation factor G 1
GO:0006807	nitrogen compound metabolic process	HORVU1Hr1G078370	2.34962	Glutamine--tRNA ligase
GO:0006807	nitrogen compound metabolic process	HORVU2Hr1G098740	2.50385	DNA-directed RNA polymerase III subunit RPC9
GO:0006807	nitrogen compound metabolic process	HORVU4Hr1G083840	2.6488	50S ribosomal protein L14
GO:0006807	nitrogen compound metabolic process	HORVU6Hr1G022170	2.57467	Diaminopimelate decarboxylase
GO:0006807	nitrogen compound metabolic process	HORVU2Hr1G068120	4.12522	60S ribosomal protein L35-4
GO:0006807	nitrogen compound metabolic process	HORVU1Hr1G039260	2.22878	eukaryotic translation initiation factor 4E
GO:0006807	nitrogen compound metabolic process	HORVU2Hr1G093030	2.68604	glutamate dehydrogenase 2
GO:0006807	nitrogen compound metabolic process	HORVU7Hr1G080630	2.96197	60S ribosomal protein L22-2
GO:0006807	nitrogen compound metabolic process	HORVU3Hr1G079290	3.58118	U3 small nucleolar RNA-associated protein 11
GO:0006807	nitrogen compound metabolic process	HORVU4Hr1G005780	2.60386	Alkaline ceramidase 3
GO:0006807	nitrogen compound metabolic process	HORVU3Hr1G115820	4.13119	40S ribosomal protein S28
GO:0006807	nitrogen compound metabolic process	HORVU5Hr1G009610	2.75301	60S ribosomal protein L36-3
GO:0006807	nitrogen compound metabolic process	HORVU5Hr1G061970	3.34385	Phenylalanine--tRNA ligase alpha subunit
GO:0006807	nitrogen compound metabolic process	HORVU7Hr1G028050	3.3424	30S ribosomal protein S10
GO:0006807	nitrogen compound metabolic process	HORVU3Hr1G084310	3.43214	60S ribosomal protein L1-A
GO:0006807	nitrogen compound metabolic process	HORVU3Hr1G087090	2.09556	Microsomal signal peptidase 12 kDa subunit (SPC12)
GO:0006807	nitrogen compound metabolic process	HORVU4Hr1G084420	3.48584	60S ribosomal protein L21-2
GO:0006807	nitrogen compound metabolic process	HORVU4Hr1G064790	3.02004	glutamate decarboxylase
GO:0006807	nitrogen compound metabolic process	HORVU2Hr1G098750	2.88942	DNA-directed RNA polymerase III subunit RPC9
GO:0006807	nitrogen compound metabolic process	HORVU7Hr1G001080	2.19399	Superkiller viralicidic activity 2-like 2
GO:0006807	nitrogen compound metabolic process	HORVU3Hr1G086410	2.44135	60S ribosomal protein L36-3
GO:0006807	nitrogen compound metabolic process	HORVU1Hr1G047560	2.09029	MADS-box transcription factor 14
GO:0006807	nitrogen compound metabolic process	HORVU1Hr1G089440	2.95935	AdoMet-dependent rRNA methyltransferase spb1
GO:0006807	nitrogen compound metabolic process	HORVU2Hr1G098690	3.24209	DNA-directed RNA polymerase III subunit RPC9
GO:0006807	nitrogen compound metabolic process	HORVU6Hr1G093050	2.07767	NAC domain containing protein 2
GO:0006807	nitrogen compound metabolic process	HORVU6Hr1G090070	3.26545	60S ribosomal protein L37-2
GO:0006807	nitrogen compound metabolic process	HORVU7Hr1G087050	2.95182	Elongation factor 1-gamma 2
GO:0006807	nitrogen compound metabolic process	HORVU6Hr1G090170	2.12258	50S ribosomal protein L14
GO:0006807	nitrogen compound metabolic process	HORVU7Hr1G052800	2.57491	60S ribosomal protein L32-1
GO:0006807	nitrogen compound metabolic process	HORVU3Hr1G017950	2.07527	Chromodomain-helicase-DNA-binding protein 5
GO:0006807	nitrogen compound metabolic process	HORVU4Hr1G058360	2.26377	60S ribosomal protein L15
GO:0006807	nitrogen compound metabolic process	HORVU2Hr1G089440	3.49708	phenylalanine ammonia-lyase 2
GO:0006807	nitrogen compound metabolic process	HORVU4Hr1G035890	2.04775	Intron-binding protein aquarius
GO:0006807	nitrogen compound metabolic process	HORVU7Hr1G088920	2.98117	Heat stress transcription factor C-2b
GO:0006807	nitrogen compound metabolic process	HORVU6Hr1G032710	2.1309	50S ribosomal protein L7/L12
GO:0006807	nitrogen compound metabolic process	HORVU5Hr1G023000	2.15861	Basic-leucine zipper (bZIP) transcription factor family protein
GO:0006807	nitrogen compound metabolic process	HORVU6Hr1G058560	4.08207	60S ribosomal protein L14-1
GO:0034641	cellular nitrogen compound metabolic process	HORVU1Hr1G022720	2.23773	DNA-directed RNA polymerase III subunit RPC4
GO:0034641	cellular nitrogen compound metabolic process	HORVU7Hr1G075250	3.0121	40S ribosomal protein S13-1
GO:0034641	cellular nitrogen compound metabolic process	HORVU5Hr1G075420	2.24406	60S ribosomal protein L32-1
GO:0034641	cellular nitrogen compound metabolic process	HORVU7Hr1G113760	2.03787	Transcription initiation factor TFIID subunit 5
GO:0034641	cellular nitrogen compound metabolic process	HORVU7Hr1G063280	3.33223	60S ribosomal protein L27-3
GO:0034641	cellular nitrogen compound metabolic process	HORVU2Hr1G089070	2.5438	60S ribosomal protein L14-1
GO:0034641	cellular nitrogen compound metabolic process	HORVU2Hr1G099230	3.7321	40S ribosomal protein S11
GO:0034641	cellular nitrogen compound metabolic process	HORVU5Hr1G036630	5.7896	ribosomal protein 1
GO:0034641	cellular nitrogen compound metabolic process	HORVU4Hr1G054130	2.30528	Peptide chain release factor 2
GO:0034641	cellular nitrogen compound metabolic process	HORVU5Hr1G027730	3.11843	Phenylalanine--tRNA ligase beta subunit
GO:0034641	cellular nitrogen compound metabolic process	HORVU3Hr1G113940	2.13443	eukaryotic translation initiation factor 4E
GO:0034641	cellular nitrogen compound metabolic process	HORVU4Hr1G074270	2.77505	40S ribosomal protein S27
GO:0034641	cellular nitrogen compound metabolic process	HORVU4Hr1G052090	2.78379	Guanylate kinase
GO:0034641	cellular nitrogen compound metabolic process	HORVU5Hr1G111820	2.27604	40S ribosomal protein S26
GO:0034641	cellular nitrogen compound metabolic process	HORVU3Hr1G088570	3.33741	fructose-bisphosphate aldolase 2
GO:0034641	cellular nitrogen compound metabolic process	HORVU3Hr1G096050	2.40738	Transaldolase 1
GO:0034641	cellular nitrogen compound metabolic process	HORVU2Hr1G068270	2.29558	3-oxoacyl-[acyl-carrier-protein] reductase 4
GO:0034641	cellular nitrogen compound metabolic process	HORVU7Hr1G029860	2.57994	60S ribosomal protein L39-1
GO:0034641	cellular nitrogen compound metabolic process	HORVU1Hr1G042220	2.75134	40S ribosomal protein S17-4
GO:0034641	cellular nitrogen compound metabolic process	HORVU4Hr1G077850	2.27566	MADS-box transcription factor 47
GO:0034641	cellular nitrogen compound metabolic process	HORVU2Hr1G018700	2.1101	60S ribosomal protein L19-2
GO:0034641	cellular nitrogen compound metabolic process	HORVU3Hr1G051530	3.92733	50S ribosomal protein L25
GO:0034641	cellular nitrogen compound metabolic process	HORVU1Hr1G075550	2.19062	ATP-dependent 6-phosphofructokinase 3
GO:0034641	cellular nitrogen compound metabolic process	HORVU7Hr1G054010	3.24775	60S ribosomal protein L17-2
GO:0034641	cellular nitrogen compound metabolic process	HORVU2Hr1G073150	2.11052	30S ribosomal protein S11
GO:0034641	cellular nitrogen compound metabolic process	HORVU1Hr1G035600	2.22671	TATA-box-binding protein 1
GO:0034641	cellular nitrogen compound metabolic process	HORVU1Hr1G093480	2.58011	tryptophan synthase alpha chain
GO:0034641	cellular nitrogen compound metabolic process	HORVU3Hr1G026230	2.20392	DNA polymerase delta subunit 3
GO:0034641	cellular nitrogen compound metabolic process	HORVU2Hr1G028510	2.93657	Ribosomal protein S4
GO:0034641	cellular nitrogen compound metabolic process	HORVU2Hr1G021080	2.15861	Basic-leucine zipper (bZIP) transcription factor family protein
GO:0034641	cellular nitrogen compound metabolic process	HORVU7Hr1G111120	2.85344	small nuclear ribonucleoprotein F
GO:0034641	cellular nitrogen compound metabolic process	HORVU3Hr1G038360	2.34962	Glutamine--tRNA ligase
GO:0034641	cellular nitrogen compound metabolic process	HORVU2Hr1G089090	2.5438	60S ribosomal protein L14-1
GO:0034641	cellular nitrogen compound metabolic process	HORVU5Hr1G109480	2.37022	elongation factor P (EF-P) family protein
GO:0034641	cellular nitrogen compound metabolic process	HORVU0Hr1G004130	2.11052	30S ribosomal protein S11
GO:0034641	cellular nitrogen compound metabolic process	HORVU3Hr1G001140	2.16556	Ribosomal protein L6 family
GO:0034641	cellular nitrogen compound metabolic process	HORVU1Hr1G013780	2.04276	DNA-directed RNA polymerase subunit 10-like protein
GO:0034641	cellular nitrogen compound metabolic process	HORVU6Hr1G080340	2.38569	Ethylene-responsive transcription factor 5
GO:0034641	cellular nitrogen compound metabolic process	HORVU2Hr1G029890	2.4374	40S ribosomal protein S6
GO:0034641	cellular nitrogen compound metabolic process	HORVU6Hr1G031830	2.00201	phosphoglycerate kinase
GO:0034641	cellular nitrogen compound metabolic process	HORVU7Hr1G104300	2.61983	60S ribosomal protein L44
GO:0034641	cellular nitrogen compound metabolic process	HORVU5Hr1G041720	2.55445	Histone acetyltransferase type B catalytic subunit
GO:0034641	cellular nitrogen compound metabolic process	HORVU6Hr1G044840	4.9527	40S ribosomal protein S24-2
GO:0034641	cellular nitrogen compound metabolic process	HORVU3Hr1G015190	3.53106	30S ribosomal protein S7
GO:0034641	cellular nitrogen compound metabolic process	HORVU7Hr1G050170	3.12667	60S ribosomal protein L31
GO:0034641	cellular nitrogen compound metabolic process	HORVU6Hr1G037760	2.53544	Transcription factor HY5
GO:0034641	cellular nitrogen compound metabolic process	HORVU5Hr1G025320	2.25273	Tryptophan--tRNA ligase
GO:0034641	cellular nitrogen compound metabolic process	HORVU1Hr1G072270	2.44739	60S ribosomal protein L36-2
GO:0034641	cellular nitrogen compound metabolic process	HORVU2Hr1G037940	2.51705	40S ribosomal protein S13-1
GO:0034641	cellular nitrogen compound metabolic process	HORVU4Hr1G075830	4.17488	Nuclear transcription factor Y subunit A-3
GO:0034641	cellular nitrogen compound metabolic process	HORVU4Hr1G005670	2.34431	Nuclear transcription factor Y subunit A-9
GO:0034641	cellular nitrogen compound metabolic process	HORVU6Hr1G082880	3.04395	Ethylene-responsive transcription factor 1
GO:0034641	cellular nitrogen compound metabolic process	HORVU4Hr1G049670	3.82344	60S ribosomal protein L19-1
GO:0034641	cellular nitrogen compound metabolic process	HORVU1Hr1G060490	3.58875	Ethylene-responsive transcription factor 4
GO:0034641	cellular nitrogen compound metabolic process	HORVU1Hr1G018060	2.84171	RNA-binding protein 8A
GO:0034641	cellular nitrogen compound metabolic process	HORVU2Hr1G053290	2.15218	40S ribosomal protein S12
GO:0034641	cellular nitrogen compound metabolic process	HORVU1Hr1G028820	3.00088	50S ribosomal protein L5
GO:0034641	cellular nitrogen compound metabolic process	HORVU5Hr1G106440	2.42611	Eukaryotic translation initiation factor 3 subunit B
GO:0034641	cellular nitrogen compound metabolic process	HORVU5Hr1G009600	2.60039	60S ribosomal protein L36-3
GO:0034641	cellular nitrogen compound metabolic process	HORVU5Hr1G073610	2.10682	DNA-directed RNA polymerase subunit L
GO:0034641	cellular nitrogen compound metabolic process	HORVU7Hr1G071700	2.1088	U6 snRNA-associated Sm-like protein LSm2
GO:0034641	cellular nitrogen compound metabolic process	HORVU5Hr1G078050	3.68721	CCR4-NOT transcription complex subunit 2
GO:0034641	cellular nitrogen compound metabolic process	HORVU0Hr1G021230	3.86226	Tyrosine--tRNA ligase
GO:0034641	cellular nitrogen compound metabolic process	HORVU6Hr1G041750	3.26085	60S ribosomal protein L6
GO:0034641	cellular nitrogen compound metabolic process	HORVU2Hr1G080340	5.1792	60S ribosomal protein L34
GO:0034641	cellular nitrogen compound metabolic process	HORVU5Hr1G103330	2.94798	40S ribosomal protein S12
GO:0034641	cellular nitrogen compound metabolic process	HORVU5Hr1G104720	2.93178	30S ribosomal protein S13
GO:0034641	cellular nitrogen compound metabolic process	HORVU7Hr1G082910	2.96573	Elongation factor G 1
GO:0034641	cellular nitrogen compound metabolic process	HORVU1Hr1G078370	2.34962	Glutamine--tRNA ligase
GO:0034641	cellular nitrogen compound metabolic process	HORVU2Hr1G098740	2.50385	DNA-directed RNA polymerase III subunit RPC9
GO:0034641	cellular nitrogen compound metabolic process	HORVU4Hr1G083840	2.6488	50S ribosomal protein L14
GO:0034641	cellular nitrogen compound metabolic process	HORVU2Hr1G068120	4.12522	60S ribosomal protein L35-4
GO:0034641	cellular nitrogen compound metabolic process	HORVU1Hr1G039260	2.22878	eukaryotic translation initiation factor 4E
GO:0034641	cellular nitrogen compound metabolic process	HORVU1Hr1G021700	2.58634	Histidine--tRNA ligase
GO:0034641	cellular nitrogen compound metabolic process	HORVU7Hr1G080630	2.96197	60S ribosomal protein L22-2
GO:0034641	cellular nitrogen compound metabolic process	HORVU3Hr1G079290	3.58118	U3 small nucleolar RNA-associated protein 11
GO:0034641	cellular nitrogen compound metabolic process	HORVU4Hr1G005780	2.60386	Alkaline ceramidase 3
GO:0034641	cellular nitrogen compound metabolic process	HORVU3Hr1G115820	4.13119	40S ribosomal protein S28
GO:0034641	cellular nitrogen compound metabolic process	HORVU5Hr1G009610	2.75301	60S ribosomal protein L36-3
GO:0034641	cellular nitrogen compound metabolic process	HORVU5Hr1G061970	3.34385	Phenylalanine--tRNA ligase alpha subunit
GO:0034641	cellular nitrogen compound metabolic process	HORVU7Hr1G028050	3.3424	30S ribosomal protein S10
GO:0034641	cellular nitrogen compound metabolic process	HORVU3Hr1G084310	3.43214	60S ribosomal protein L1-A
GO:0034641	cellular nitrogen compound metabolic process	HORVU3Hr1G087090	2.09556	Microsomal signal peptidase 12 kDa subunit (SPC12)
GO:0034641	cellular nitrogen compound metabolic process	HORVU4Hr1G084420	3.48584	60S ribosomal protein L21-2
GO:0034641	cellular nitrogen compound metabolic process	HORVU2Hr1G098750	2.88942	DNA-directed RNA polymerase III subunit RPC9
GO:0034641	cellular nitrogen compound metabolic process	HORVU7Hr1G001080	2.19399	Superkiller viralicidic activity 2-like 2
GO:0034641	cellular nitrogen compound metabolic process	HORVU3Hr1G086410	2.44135	60S ribosomal protein L36-3
GO:0034641	cellular nitrogen compound metabolic process	HORVU1Hr1G047560	2.09029	MADS-box transcription factor 14
GO:0034641	cellular nitrogen compound metabolic process	HORVU1Hr1G089440	2.95935	AdoMet-dependent rRNA methyltransferase spb1
GO:0034641	cellular nitrogen compound metabolic process	HORVU2Hr1G098690	3.24209	DNA-directed RNA polymerase III subunit RPC9
GO:0034641	cellular nitrogen compound metabolic process	HORVU6Hr1G093050	2.07767	NAC domain containing protein 2
GO:0034641	cellular nitrogen compound metabolic process	HORVU6Hr1G090070	3.26545	60S ribosomal protein L37-2
GO:0034641	cellular nitrogen compound metabolic process	HORVU7Hr1G087050	2.95182	Elongation factor 1-gamma 2
GO:0034641	cellular nitrogen compound metabolic process	HORVU6Hr1G090170	2.12258	50S ribosomal protein L14
GO:0034641	cellular nitrogen compound metabolic process	HORVU7Hr1G052800	2.57491	60S ribosomal protein L32-1
GO:0034641	cellular nitrogen compound metabolic process	HORVU3Hr1G017950	2.07527	Chromodomain-helicase-DNA-binding protein 5
GO:0034641	cellular nitrogen compound metabolic process	HORVU4Hr1G058360	2.26377	60S ribosomal protein L15
GO:0034641	cellular nitrogen compound metabolic process	HORVU4Hr1G035890	2.04775	Intron-binding protein aquarius
GO:0034641	cellular nitrogen compound metabolic process	HORVU7Hr1G088920	2.98117	Heat stress transcription factor C-2b
GO:0034641	cellular nitrogen compound metabolic process	HORVU6Hr1G032710	2.1309	50S ribosomal protein L7/L12
GO:0034641	cellular nitrogen compound metabolic process	HORVU5Hr1G023000	2.15861	Basic-leucine zipper (bZIP) transcription factor family protein
GO:0034641	cellular nitrogen compound metabolic process	HORVU6Hr1G058560	4.08207	60S ribosomal protein L14-1
GO:0016192	vesicle-mediated transport	HORVU4Hr1G027600	2.97265	Trafficking protein particle complex subunit 1
GO:0016192	vesicle-mediated transport	HORVU4Hr1G088390	2.38246	Coatomer, alpha subunit
GO:0016192	vesicle-mediated transport	HORVU2Hr1G006030	2.7041	Transmembrane protein 115
GO:0016192	vesicle-mediated transport	HORVU5Hr1G048010	2.5682	Clathrin, heavy chain
GO:0016192	vesicle-mediated transport	HORVU4Hr1G016640	2.06884	Protein transport protein Sec24-like
GO:0016192	vesicle-mediated transport	HORVU0Hr1G002680	2.19474	Transmembrane protein 115
GO:0016192	vesicle-mediated transport	HORVU6Hr1G043390	2.2509	SNARE-interacting protein KEULE
GO:0016192	vesicle-mediated transport	HORVU5Hr1G027080	2.03725	AP-5 complex subunit mu
GO:0016192	vesicle-mediated transport	HORVU7Hr1G045090	2.25618	Protein transport protein SFT2
GO:0016192	vesicle-mediated transport	HORVU7Hr1G119590	2.25054	Clathrin light chain protein
GO:0016192	vesicle-mediated transport	HORVU5Hr1G107510	2.52017	vesicle-associated membrane protein 721
GO:0016192	vesicle-mediated transport	HORVU4Hr1G024710	2.29691	Clathrin, heavy chain
GO:0016192	vesicle-mediated transport	HORVU4Hr1G066300	2.85982	Conserved oligomeric Golgi complex subunit 6
GO:0016192	vesicle-mediated transport	HORVU2Hr1G025780	4.6454	Trafficking protein particle complex subunit 3
GO:0044267	cellular protein metabolic process	HORVU2Hr1G124530	2.71363	Protein kinase superfamily protein
GO:0044267	cellular protein metabolic process	HORVU5Hr1G027730	3.11843	Phenylalanine--tRNA ligase beta subunit
GO:0044267	cellular protein metabolic process	HORVU4Hr1G015940	2.24169	receptor kinase 2
GO:0044267	cellular protein metabolic process	HORVU2Hr1G051180	2.24169	receptor kinase 2
GO:0044267	cellular protein metabolic process	HORVU3Hr1G059850	2.18763	receptor kinase 2
GO:0044267	cellular protein metabolic process	HORVU7Hr1G075250	3.0121	40S ribosomal protein S13-1
GO:0044267	cellular protein metabolic process	HORVU5Hr1G075420	2.24406	60S ribosomal protein L32-1
GO:0044267	cellular protein metabolic process	HORVU1Hr1G039050	2.23316	Pre-mRNA-processing factor 19
GO:0044267	cellular protein metabolic process	HORVU2Hr1G089070	2.5438	60S ribosomal protein L14-1
GO:0044267	cellular protein metabolic process	HORVU2Hr1G099230	3.7321	40S ribosomal protein S11
GO:0044267	cellular protein metabolic process	HORVU5Hr1G036630	5.7896	ribosomal protein 1
GO:0044267	cellular protein metabolic process	HORVU4Hr1G054130	2.30528	Peptide chain release factor 2
GO:0044267	cellular protein metabolic process	HORVU3Hr1G113940	2.13443	eukaryotic translation initiation factor 4E
GO:0044267	cellular protein metabolic process	HORVU7Hr1G029860	2.57994	60S ribosomal protein L39-1
GO:0044267	cellular protein metabolic process	HORVU4Hr1G015930	2.24169	receptor kinase 2
GO:0044267	cellular protein metabolic process	HORVU3Hr1G096250	3.93233	Histone-lysine N-methyltransferase 2B
GO:0044267	cellular protein metabolic process	HORVU5Hr1G111820	2.27604	40S ribosomal protein S26
GO:0044267	cellular protein metabolic process	HORVU4Hr1G074270	2.77505	40S ribosomal protein S27
GO:0044267	cellular protein metabolic process	HORVU1Hr1G042220	2.75134	40S ribosomal protein S17-4
GO:0044267	cellular protein metabolic process	HORVU2Hr1G100620	3.23148	Protein kinase superfamily protein
GO:0044267	cellular protein metabolic process	HORVU2Hr1G018700	2.1101	60S ribosomal protein L19-2
GO:0044267	cellular protein metabolic process	HORVU1Hr1G016490	3.39801	Protein kinase superfamily protein
GO:0044267	cellular protein metabolic process	HORVU3Hr1G051530	3.92733	50S ribosomal protein L25
GO:0044267	cellular protein metabolic process	HORVU7Hr1G054010	3.24775	60S ribosomal protein L17-2
GO:0044267	cellular protein metabolic process	HORVU6Hr1G038710	2.04302	histone deacetylase 1
GO:0044267	cellular protein metabolic process	HORVU2Hr1G073150	2.11052	30S ribosomal protein S11
GO:0044267	cellular protein metabolic process	HORVU1Hr1G040560	2.60397	UDP-glucose:glycoprotein glucosyltransferase
GO:0044267	cellular protein metabolic process	HORVU4Hr1G077420	2.20852	receptor kinase 2
GO:0044267	cellular protein metabolic process	HORVU2Hr1G028510	2.93657	Ribosomal protein S4
GO:0044267	cellular protein metabolic process	HORVU3Hr1G038360	2.34962	Glutamine--tRNA ligase
GO:0044267	cellular protein metabolic process	HORVU2Hr1G089090	2.5438	60S ribosomal protein L14-1
GO:0044267	cellular protein metabolic process	HORVU5Hr1G109480	2.37022	elongation factor P (EF-P) family protein
GO:0044267	cellular protein metabolic process	HORVU0Hr1G004130	2.11052	30S ribosomal protein S11
GO:0044267	cellular protein metabolic process	HORVU3Hr1G001140	2.16556	Ribosomal protein L6 family
GO:0044267	cellular protein metabolic process	HORVU6Hr1G004440	2.28901	Protein kinase family protein
GO:0044267	cellular protein metabolic process	HORVU2Hr1G029890	2.4374	40S ribosomal protein S6
GO:0044267	cellular protein metabolic process	HORVU7Hr1G104300	2.61983	60S ribosomal protein L44
GO:0044267	cellular protein metabolic process	HORVU5Hr1G041720	2.55445	Histone acetyltransferase type B catalytic subunit
GO:0044267	cellular protein metabolic process	HORVU6Hr1G044840	4.9527	40S ribosomal protein S24-2
GO:0044267	cellular protein metabolic process	HORVU3Hr1G015190	3.53106	30S ribosomal protein S7
GO:0044267	cellular protein metabolic process	HORVU5Hr1G051220	2.50965	Protein kinase superfamily protein
GO:0044267	cellular protein metabolic process	HORVU7Hr1G050170	3.12667	60S ribosomal protein L31
GO:0044267	cellular protein metabolic process	HORVU7Hr1G111430	2.30374	Ubiquitin carboxyl-terminal hydrolase 19
GO:0044267	cellular protein metabolic process	HORVU4Hr1G049670	3.82344	60S ribosomal protein L19-1
GO:0044267	cellular protein metabolic process	HORVU5Hr1G025320	2.25273	Tryptophan--tRNA ligase
GO:0044267	cellular protein metabolic process	HORVU1Hr1G017240	2.40165	serine/threonine protein kinase 1
GO:0044267	cellular protein metabolic process	HORVU1Hr1G072270	2.44739	60S ribosomal protein L36-2
GO:0044267	cellular protein metabolic process	HORVU2Hr1G037940	2.51705	40S ribosomal protein S13-1
GO:0044267	cellular protein metabolic process	HORVU6Hr1G004340	2.28901	receptor-like protein kinase 2
GO:0044267	cellular protein metabolic process	HORVU4Hr1G016880	2.18763	receptor kinase 2
GO:0044267	cellular protein metabolic process	HORVU6Hr1G052140	3.29672	Beta-1,3-galactosyltransferase 7
GO:0044267	cellular protein metabolic process	HORVU6Hr1G014420	10.3662	cyclin p4
GO:0044267	cellular protein metabolic process	HORVU5Hr1G061970	3.34385	Phenylalanine--tRNA ligase alpha subunit
GO:0044267	cellular protein metabolic process	HORVU7Hr1G020620	3.30181	protein arginine methyltransferase 10
GO:0044267	cellular protein metabolic process	HORVU2Hr1G053290	2.15218	40S ribosomal protein S12
GO:0044267	cellular protein metabolic process	HORVU1Hr1G028820	3.00088	50S ribosomal protein L5
GO:0044267	cellular protein metabolic process	HORVU5Hr1G106440	2.42611	Eukaryotic translation initiation factor 3 subunit B
GO:0044267	cellular protein metabolic process	HORVU5Hr1G009600	2.60039	60S ribosomal protein L36-3
GO:0044267	cellular protein metabolic process	HORVU0Hr1G021230	3.86226	Tyrosine--tRNA ligase
GO:0044267	cellular protein metabolic process	HORVU3Hr1G090460	2.39929	Serine/threonine-protein kinase rio2
GO:0044267	cellular protein metabolic process	HORVU6Hr1G041750	3.26085	60S ribosomal protein L6
GO:0044267	cellular protein metabolic process	HORVU2Hr1G080340	5.1792	60S ribosomal protein L34
GO:0044267	cellular protein metabolic process	HORVU5Hr1G103330	2.94798	40S ribosomal protein S12
GO:0044267	cellular protein metabolic process	HORVU5Hr1G104720	2.93178	30S ribosomal protein S13
GO:0044267	cellular protein metabolic process	HORVU7Hr1G082910	2.96573	Elongation factor G 1
GO:0044267	cellular protein metabolic process	HORVU1Hr1G078370	2.34962	Glutamine--tRNA ligase
GO:0044267	cellular protein metabolic process	HORVU7Hr1G106380	4.92041	Geranylgeranyl transferase type-2 subunit alpha
GO:0044267	cellular protein metabolic process	HORVU4Hr1G083840	2.6488	50S ribosomal protein L14
GO:0044267	cellular protein metabolic process	HORVU2Hr1G068120	4.12522	60S ribosomal protein L35-4
GO:0044267	cellular protein metabolic process	HORVU1Hr1G039260	2.22878	eukaryotic translation initiation factor 4E
GO:0044267	cellular protein metabolic process	HORVU1Hr1G021700	2.58634	Histidine--tRNA ligase
GO:0044267	cellular protein metabolic process	HORVU7Hr1G080630	2.96197	60S ribosomal protein L22-2
GO:0044267	cellular protein metabolic process	HORVU4Hr1G057200	2.90134	mitogen-activated protein kinase 3
GO:0044267	cellular protein metabolic process	HORVU3Hr1G115820	4.13119	40S ribosomal protein S28
GO:0044267	cellular protein metabolic process	HORVU5Hr1G009610	2.75301	60S ribosomal protein L36-3
GO:0044267	cellular protein metabolic process	HORVU7Hr1G028050	3.3424	30S ribosomal protein S10
GO:0044267	cellular protein metabolic process	HORVU3Hr1G084310	3.43214	60S ribosomal protein L1-A
GO:0044267	cellular protein metabolic process	HORVU1Hr1G047010	2.14255	Protein kinase superfamily protein
GO:0044267	cellular protein metabolic process	HORVU3Hr1G087090	2.09556	Microsomal signal peptidase 12 kDa subunit (SPC12)
GO:0044267	cellular protein metabolic process	HORVU4Hr1G084420	3.48584	60S ribosomal protein L21-2
GO:0044267	cellular protein metabolic process	HORVU3Hr1G086410	2.44135	60S ribosomal protein L36-3
GO:0044267	cellular protein metabolic process	HORVU7Hr1G063280	3.33223	60S ribosomal protein L27-3
GO:0044267	cellular protein metabolic process	HORVU4Hr1G082730	2.25692	Dolichyl-diphosphooligosaccharide--protein glycosyltransferase subunit 1A
GO:0044267	cellular protein metabolic process	HORVU6Hr1G090070	3.26545	60S ribosomal protein L37-2
GO:0044267	cellular protein metabolic process	HORVU7Hr1G087050	2.95182	Elongation factor 1-gamma 2
GO:0044267	cellular protein metabolic process	HORVU6Hr1G090170	2.12258	50S ribosomal protein L14
GO:0044267	cellular protein metabolic process	HORVU7Hr1G052800	2.57491	60S ribosomal protein L32-1
GO:0044267	cellular protein metabolic process	HORVU4Hr1G058360	2.26377	60S ribosomal protein L15
GO:0044267	cellular protein metabolic process	HORVU1Hr1G059300	2.10873	Receptor-like protein kinase
GO:0044267	cellular protein metabolic process	HORVU6Hr1G032710	2.1309	50S ribosomal protein L7/L12
GO:0044267	cellular protein metabolic process	HORVU6Hr1G058560	4.08207	60S ribosomal protein L14-1

## Sheet: hvabi5d_25 DAS-10 DAS_D_GO
GO categories (Biological Processes) that were over-represented in the hvabi5.d mutant among specifically down-regulated genes after drought in comparison to control conditions (corrected P<0.01).
GO term	Ontology	Description	Number in input list	Number in BG/Ref	p-value	FDR
GO:0006412	P	translation	94	849	1.6e-17	3.5e-15
GO:0043043	P	peptide biosynthetic process	94	856	2.6e-17	5.6e-15
GO:0043604	P	amide biosynthetic process	94	856	2.6e-17	5.6e-15
GO:0043603	P	cellular amide metabolic process	95	878	4.1e-17	8.9e-15
GO:0006518	P	peptide metabolic process	94	869	6.2e-17	1.4e-14
GO:1901566	P	organonitrogen compound biosynthetic process	112	1231	4.6e-15	9.9e-13
GO:1901564	P	organonitrogen compound metabolic process	127	1564	1.3e-13	2.9e-11
GO:0006413	P	translational initiation	21	54	4.3e-13	9.3e-11
GO:0044267	P	cellular protein metabolic process	179	2855	1.3e-09	2.8e-07
GO:0044271	P	cellular nitrogen compound biosynthetic process	146	2275	1.6e-08	3.5e-06
GO:0019538	P	protein metabolic process	197	3341	1.6e-08	3.5e-06
GO:0034641	P	cellular nitrogen compound metabolic process	179	3076	2.2e-07	4.7e-05
GO:0010467	P	gene expression	141	2276	2.2e-07	4.8e-05
GO:0034645	P	cellular macromolecule biosynthetic process	139	2248	3e-07	6.6e-05
GO:0009059	P	macromolecule biosynthetic process	139	2248	3e-07	6.6e-05
GO:0006807	P	nitrogen compound metabolic process	188	3360	1.3e-06	0.00028
GO:0044249	P	cellular biosynthetic process	168	2926	1.3e-06	0.00028
GO:1901576	P	organic substance biosynthetic process	165	2929	4.8e-06	0.001
GO:0009058	P	biosynthetic process	169	3072	1.3e-05	0.0029
GO:0046488	P	phosphatidylinositol metabolic process	12	62	2.3e-05	0.005
GO:0006650	P	glycerophospholipid metabolic process	12	65	3.5e-05	0.0076

## Sheet: hvabi5d_25 DAS-10 DAS_D_Genes
GO categories (Biological Processes) that were over-represented in the hvabi5.d mutant among specifically down-regulated genes after drought in comparison to control conditions (corrected P<0.01). List of genes.
GO term	Description	Gene ID	FC	Description IPK
GO:0006412	translation	HORVU7Hr1G107930	-2.98004	50S ribosomal protein L16, chloroplastic
GO:0006412	translation	HORVU5Hr1G064980	-3.5815	50S ribosomal protein L14, chloroplastic
GO:0006412	translation	HORVU4Hr1G016190	-2.6072	60S ribosomal protein L10-1
GO:0006412	translation	HORVU6Hr1G037270	-3.11845	50S ribosomal protein L16, chloroplastic
GO:0006412	translation	HORVU0Hr1G034480	-3.5815	Translation initiation factor IF-1, chloroplastic
GO:0006412	translation	HORVU2Hr1G116680	-3.60594	Histidine--tRNA ligase
GO:0006412	translation	HORVU0Hr1G036980	-3.5815	Translation initiation factor IF-1
GO:0006412	translation	HORVU0Hr1G026200	-3.5815	Translation initiation factor IF-1
GO:0006412	translation	HORVU0Hr1G034770	-2.67012	30S ribosomal protein S7, chloroplastic
GO:0006412	translation	HORVU5Hr1G111640	-6.00958	50S ribosomal protein L17
GO:0006412	translation	HORVU0Hr1G037370	-3.5815	Translation initiation factor IF-1
GO:0006412	translation	HORVU7Hr1G115040	-5.60984	30S ribosomal protein S17
GO:0006412	translation	HORVU0Hr1G033690	-3.5815	50S ribosomal protein L14, chloroplastic
GO:0006412	translation	HORVU1Hr1G077340	-2.68199	Translation initiation factor IF-2
GO:0006412	translation	HORVU5Hr1G064990	-3.5815	30S ribosomal protein S8, chloroplastic
GO:0006412	translation	HORVU3Hr1G062490	-4.7804	30S ribosomal protein S20
GO:0006412	translation	HORVU6Hr1G049440	-3.5815	Translation initiation factor IF-1
GO:0006412	translation	HORVU6Hr1G049520	-2.67012	30S ribosomal protein S7, chloroplastic
GO:0006412	translation	HORVU0Hr1G026800	-3.5815	30S ribosomal protein S8, chloroplastic
GO:0006412	translation	HORVU0Hr1G032920	-3.5815	30S ribosomal protein S8, chloroplastic
GO:0006412	translation	HORVU7Hr1G107910	-3.5815	30S ribosomal protein S8, chloroplastic
GO:0006412	translation	HORVU6Hr1G072500	-2.28032	Eukaryotic translation initiation factor 5
GO:0006412	translation	HORVU7Hr1G065920	-3.5815	30S ribosomal protein S8, chloroplastic
GO:0006412	translation	HORVU4Hr1G005500	-2.80604	50S ribosomal protein L18
GO:0006412	translation	HORVU1Hr1G048400	-2.77074	Methyltransferase-like protein 17, mitochondrial
GO:0006412	translation	HORVU6Hr1G062040	-3.94168	50S ribosomal protein L19
GO:0006412	translation	HORVU7Hr1G055890	-5.30704	50S ribosomal protein 6, chloroplastic
GO:0006412	translation	HORVU2Hr1G121660	-2.67012	30S ribosomal protein S7, chloroplastic
GO:0006412	translation	HORVU5Hr1G008250	-2.5369	Eukaryotic translation initiation factor 3 subunit B
GO:0006412	translation	HORVU0Hr1G035280	-3.5815	30S ribosomal protein S8, chloroplastic
GO:0006412	translation	HORVU0Hr1G031420	-2.67012	30S ribosomal protein S7, chloroplastic
GO:0006412	translation	HORVU0Hr1G032930	-3.5815	Translation initiation factor IF-1
GO:0006412	translation	HORVU5Hr1G064720	-3.5815	30S ribosomal protein S8, chloroplastic
GO:0006412	translation	HORVU2Hr1G057880	-3.15308	Proline--tRNA ligase
GO:0006412	translation	HORVU0Hr1G037950	-3.5815	Translation initiation factor IF-1
GO:0006412	translation	HORVU2Hr1G034400	-2.41666	Eukaryotic translation initiation factor 5A
GO:0006412	translation	HORVU0Hr1G028370	-3.5815	Translation initiation factor IF-1
GO:0006412	translation	HORVU7Hr1G060530	-3.56118	Translation initiation factor IF-2
GO:0006412	translation	HORVU4Hr1G056740	-2.7156	Elongation factor 1-alpha
GO:0006412	translation	HORVU1Hr1G040170	-4.28328	Tyrosine--tRNA ligase
GO:0006412	translation	HORVU2Hr1G062240	-3.5815	30S ribosomal protein S8, chloroplastic
GO:0006412	translation	HORVU6Hr1G049460	-3.5815	50S ribosomal protein L14, chloroplastic
GO:0006412	translation	HORVU0Hr1G035290	-3.5815	Translation initiation factor IF-1, chloroplastic
GO:0006412	translation	HORVU6Hr1G041020	-4.20643	50S ribosomal protein L21
GO:0006412	translation	HORVU5Hr1G064730	-3.5815	Translation initiation factor IF-1
GO:0006412	translation	HORVU0Hr1G033420	-4.24189	50S ribosomal protein L14, chloroplastic
GO:0006412	translation	HORVU6Hr1G049450	-3.5815	30S ribosomal protein S8, chloroplastic
GO:0006412	translation	HORVU0Hr1G026930	-4.24189	50S ribosomal protein L14, chloroplastic
GO:0006412	translation	HORVU0Hr1G034730	-2.67012	30S ribosomal protein S7, chloroplastic
GO:0006412	translation	HORVU6Hr1G018830	-4.00587	50S ribosomal protein L3
GO:0006412	translation	HORVU0Hr1G033710	-3.5815	Translation initiation factor IF-1
GO:0006412	translation	HORVU2Hr1G051390	-4.24189	50S ribosomal protein L16, chloroplastic
GO:0006412	translation	HORVU6Hr1G073020	-3.5815	30S ribosomal protein S8, chloroplastic
GO:0006412	translation	HORVU0Hr1G028360	-3.5815	30S ribosomal protein S8, chloroplastic
GO:0006412	translation	HORVU7Hr1G114170	-5.81885	50S ribosomal protein L35
GO:0006412	translation	HORVU0Hr1G034830	-2.67012	30S ribosomal protein S7, chloroplastic
GO:0006412	translation	HORVU0Hr1G037630	-3.5815	Translation initiation factor IF-1, chloroplastic
GO:0006412	translation	HORVU0Hr1G026790	-4.24189	50S ribosomal protein L16, chloroplastic
GO:0006412	translation	HORVU2Hr1G048380	-4.24189	50S ribosomal protein L14, chloroplastic
GO:0006412	translation	HORVU0Hr1G026810	-3.5815	Translation initiation factor IF-1
GO:0006412	translation	HORVU1Hr1G056510	-2.865	50S ribosomal protein L1
GO:0006412	translation	HORVU2Hr1G010480	-2.00567	50S ribosomal protein L30
GO:0006412	translation	HORVU0Hr1G026250	-4.24189	50S ribosomal protein L14, chloroplastic
GO:0006412	translation	HORVU5Hr1G111380	-2.30767	50S ribosomal protein L36
GO:0006412	translation	HORVU0Hr1G033700	-3.5815	30S ribosomal protein S8, chloroplastic
GO:0006412	translation	HORVU2Hr1G051380	-4.24189	50S ribosomal protein L14, chloroplastic
GO:0006412	translation	HORVU6Hr1G037250	-3.5815	Translation initiation factor IF-1
GO:0006412	translation	HORVU5Hr1G064970	-2.98004	50S ribosomal protein L16, chloroplastic
GO:0006412	translation	HORVU6Hr1G081370	-2.06875	Isoleucine--tRNA ligase
GO:0006412	translation	HORVU6Hr1G053680	-6.2562	Elongation factor Tu
GO:0006412	translation	HORVU3Hr1G095330	-4.40696	50S ribosomal protein L27
GO:0006412	translation	HORVU5Hr1G004530	-2.67012	30S ribosomal protein S7, chloroplastic
GO:0006412	translation	HORVU6Hr1G035260	-4.83281	30S ribosomal protein S21
GO:0006412	translation	HORVU3Hr1G015870	-6.28739	Aspartate--tRNA(Asp/Asn) ligase
GO:0006412	translation	HORVU0Hr1G026860	-3.11845	50S ribosomal protein L14, chloroplastic
GO:0006412	translation	HORVU0Hr1G034650	-4.24189	50S ribosomal protein L14, chloroplastic
GO:0006412	translation	HORVU6Hr1G049470	-2.98004	50S ribosomal protein L16, chloroplastic
GO:0006412	translation	HORVU0Hr1G033440	-3.5815	Translation initiation factor IF-1
GO:0006412	translation	HORVU0Hr1G034860	-2.67012	30S ribosomal protein S15, chloroplastic
GO:0006412	translation	HORVU2Hr1G121420	-2.67012	30S ribosomal protein S7, chloroplastic
GO:0006412	translation	HORVU7Hr1G107920	-3.5815	50S ribosomal protein L14, chloroplastic
GO:0006412	translation	HORVU2Hr1G071330	-3.82353	Glycine--tRNA ligase
GO:0006412	translation	HORVU2Hr1G092180	-3.14037	Elongation factor G
GO:0006412	translation	HORVU4Hr1G040950	-3.65759	50S ribosomal protein L6
GO:0006412	translation	HORVU6Hr1G037260	-3.5815	30S ribosomal protein S8, chloroplastic
GO:0006412	translation	HORVU0Hr1G026870	-4.24189	50S ribosomal protein L16, chloroplastic
GO:0006412	translation	HORVU5Hr1G064870	-2.86033	30S ribosomal protein S7, chloroplastic
GO:0006412	translation	HORVU7Hr1G107890	-2.67012	30S ribosomal protein S7, chloroplastic
GO:0006412	translation	HORVU0Hr1G026260	-3.5815	30S ribosomal protein S8, chloroplastic
GO:0006412	translation	HORVU4Hr1G063020	-2.269	Peptidyl-tRNA hydrolase ICT1, mitochondrial
GO:0006412	translation	HORVU0Hr1G026270	-3.5815	Translation initiation factor IF-1
GO:0006412	translation	HORVU2Hr1G080480	-7.2818	30S ribosomal protein 3, chloroplastic
GO:0006412	translation	HORVU5Hr1G026140	-2.63594	Phenylalanine--tRNA ligase alpha subunit
GO:0006412	translation	HORVU6Hr1G084690	-3.07457	Translation initiation factor 3 protein
GO:0043043	peptide biosynthetic process	HORVU7Hr1G107930	-2.98004	50S ribosomal protein L16, chloroplastic
GO:0043043	peptide biosynthetic process	HORVU5Hr1G064980	-3.5815	50S ribosomal protein L14, chloroplastic
GO:0043043	peptide biosynthetic process	HORVU4Hr1G016190	-2.6072	60S ribosomal protein L10-1
GO:0043043	peptide biosynthetic process	HORVU6Hr1G037270	-3.11845	50S ribosomal protein L16, chloroplastic
GO:0043043	peptide biosynthetic process	HORVU0Hr1G034480	-3.5815	Translation initiation factor IF-1, chloroplastic
GO:0043043	peptide biosynthetic process	HORVU2Hr1G116680	-3.60594	Histidine--tRNA ligase
GO:0043043	peptide biosynthetic process	HORVU0Hr1G036980	-3.5815	Translation initiation factor IF-1
GO:0043043	peptide biosynthetic process	HORVU0Hr1G026200	-3.5815	Translation initiation factor IF-1
GO:0043043	peptide biosynthetic process	HORVU0Hr1G034770	-2.67012	30S ribosomal protein S7, chloroplastic
GO:0043043	peptide biosynthetic process	HORVU5Hr1G111640	-6.00958	50S ribosomal protein L17
GO:0043043	peptide biosynthetic process	HORVU0Hr1G037370	-3.5815	Translation initiation factor IF-1
GO:0043043	peptide biosynthetic process	HORVU7Hr1G115040	-5.60984	30S ribosomal protein S17
GO:0043043	peptide biosynthetic process	HORVU0Hr1G033690	-3.5815	50S ribosomal protein L14, chloroplastic
GO:0043043	peptide biosynthetic process	HORVU1Hr1G077340	-2.68199	Translation initiation factor IF-2
GO:0043043	peptide biosynthetic process	HORVU5Hr1G064990	-3.5815	30S ribosomal protein S8, chloroplastic
GO:0043043	peptide biosynthetic process	HORVU3Hr1G062490	-4.7804	30S ribosomal protein S20
GO:0043043	peptide biosynthetic process	HORVU6Hr1G049440	-3.5815	Translation initiation factor IF-1
GO:0043043	peptide biosynthetic process	HORVU6Hr1G049520	-2.67012	30S ribosomal protein S7, chloroplastic
GO:0043043	peptide biosynthetic process	HORVU0Hr1G026800	-3.5815	30S ribosomal protein S8, chloroplastic
GO:0043043	peptide biosynthetic process	HORVU0Hr1G032920	-3.5815	30S ribosomal protein S8, chloroplastic
GO:0043043	peptide biosynthetic process	HORVU7Hr1G107910	-3.5815	30S ribosomal protein S8, chloroplastic
GO:0043043	peptide biosynthetic process	HORVU6Hr1G072500	-2.28032	Eukaryotic translation initiation factor 5
GO:0043043	peptide biosynthetic process	HORVU7Hr1G065920	-3.5815	30S ribosomal protein S8, chloroplastic
GO:0043043	peptide biosynthetic process	HORVU4Hr1G005500	-2.80604	50S ribosomal protein L18
GO:0043043	peptide biosynthetic process	HORVU1Hr1G048400	-2.77074	Methyltransferase-like protein 17, mitochondrial
GO:0043043	peptide biosynthetic process	HORVU6Hr1G062040	-3.94168	50S ribosomal protein L19
GO:0043043	peptide biosynthetic process	HORVU7Hr1G055890	-5.30704	50S ribosomal protein 6, chloroplastic
GO:0043043	peptide biosynthetic process	HORVU2Hr1G121660	-2.67012	30S ribosomal protein S7, chloroplastic
GO:0043043	peptide biosynthetic process	HORVU5Hr1G008250	-2.5369	Eukaryotic translation initiation factor 3 subunit B
GO:0043043	peptide biosynthetic process	HORVU0Hr1G035280	-3.5815	30S ribosomal protein S8, chloroplastic
GO:0043043	peptide biosynthetic process	HORVU0Hr1G031420	-2.67012	30S ribosomal protein S7, chloroplastic
GO:0043043	peptide biosynthetic process	HORVU0Hr1G032930	-3.5815	Translation initiation factor IF-1
GO:0043043	peptide biosynthetic process	HORVU5Hr1G064720	-3.5815	30S ribosomal protein S8, chloroplastic
GO:0043043	peptide biosynthetic process	HORVU2Hr1G057880	-3.15308	Proline--tRNA ligase
GO:0043043	peptide biosynthetic process	HORVU0Hr1G037950	-3.5815	Translation initiation factor IF-1
GO:0043043	peptide biosynthetic process	HORVU2Hr1G034400	-2.41666	Eukaryotic translation initiation factor 5A
GO:0043043	peptide biosynthetic process	HORVU0Hr1G028370	-3.5815	Translation initiation factor IF-1
GO:0043043	peptide biosynthetic process	HORVU7Hr1G060530	-3.56118	Translation initiation factor IF-2
GO:0043043	peptide biosynthetic process	HORVU4Hr1G056740	-2.7156	Elongation factor 1-alpha
GO:0043043	peptide biosynthetic process	HORVU1Hr1G040170	-4.28328	Tyrosine--tRNA ligase
GO:0043043	peptide biosynthetic process	HORVU2Hr1G062240	-3.5815	30S ribosomal protein S8, chloroplastic
GO:0043043	peptide biosynthetic process	HORVU6Hr1G049460	-3.5815	50S ribosomal protein L14, chloroplastic
GO:0043043	peptide biosynthetic process	HORVU0Hr1G035290	-3.5815	Translation initiation factor IF-1, chloroplastic
GO:0043043	peptide biosynthetic process	HORVU6Hr1G041020	-4.20643	50S ribosomal protein L21
GO:0043043	peptide biosynthetic process	HORVU5Hr1G064730	-3.5815	Translation initiation factor IF-1
GO:0043043	peptide biosynthetic process	HORVU0Hr1G033420	-4.24189	50S ribosomal protein L14, chloroplastic
GO:0043043	peptide biosynthetic process	HORVU6Hr1G049450	-3.5815	30S ribosomal protein S8, chloroplastic
GO:0043043	peptide biosynthetic process	HORVU0Hr1G026930	-4.24189	50S ribosomal protein L14, chloroplastic
GO:0043043	peptide biosynthetic process	HORVU0Hr1G034730	-2.67012	30S ribosomal protein S7, chloroplastic
GO:0043043	peptide biosynthetic process	HORVU6Hr1G018830	-4.00587	50S ribosomal protein L3
GO:0043043	peptide biosynthetic process	HORVU0Hr1G033710	-3.5815	Translation initiation factor IF-1
GO:0043043	peptide biosynthetic process	HORVU2Hr1G051390	-4.24189	50S ribosomal protein L16, chloroplastic
GO:0043043	peptide biosynthetic process	HORVU6Hr1G073020	-3.5815	30S ribosomal protein S8, chloroplastic
GO:0043043	peptide biosynthetic process	HORVU0Hr1G028360	-3.5815	30S ribosomal protein S8, chloroplastic
GO:0043043	peptide biosynthetic process	HORVU7Hr1G114170	-5.81885	50S ribosomal protein L35
GO:0043043	peptide biosynthetic process	HORVU0Hr1G034830	-2.67012	30S ribosomal protein S7, chloroplastic
GO:0043043	peptide biosynthetic process	HORVU0Hr1G037630	-3.5815	Translation initiation factor IF-1, chloroplastic
GO:0043043	peptide biosynthetic process	HORVU0Hr1G026790	-4.24189	50S ribosomal protein L16, chloroplastic
GO:0043043	peptide biosynthetic process	HORVU2Hr1G048380	-4.24189	50S ribosomal protein L14, chloroplastic
GO:0043043	peptide biosynthetic process	HORVU0Hr1G026810	-3.5815	Translation initiation factor IF-1
GO:0043043	peptide biosynthetic process	HORVU1Hr1G056510	-2.865	50S ribosomal protein L1
GO:0043043	peptide biosynthetic process	HORVU2Hr1G010480	-2.00567	50S ribosomal protein L30
GO:0043043	peptide biosynthetic process	HORVU0Hr1G026250	-4.24189	50S ribosomal protein L14, chloroplastic
GO:0043043	peptide biosynthetic process	HORVU5Hr1G111380	-2.30767	50S ribosomal protein L36
GO:0043043	peptide biosynthetic process	HORVU0Hr1G033700	-3.5815	30S ribosomal protein S8, chloroplastic
GO:0043043	peptide biosynthetic process	HORVU2Hr1G051380	-4.24189	50S ribosomal protein L14, chloroplastic
GO:0043043	peptide biosynthetic process	HORVU6Hr1G037250	-3.5815	Translation initiation factor IF-1
GO:0043043	peptide biosynthetic process	HORVU5Hr1G064970	-2.98004	50S ribosomal protein L16, chloroplastic
GO:0043043	peptide biosynthetic process	HORVU6Hr1G081370	-2.06875	Isoleucine--tRNA ligase
GO:0043043	peptide biosynthetic process	HORVU6Hr1G053680	-6.2562	Elongation factor Tu
GO:0043043	peptide biosynthetic process	HORVU3Hr1G095330	-4.40696	50S ribosomal protein L27
GO:0043043	peptide biosynthetic process	HORVU5Hr1G004530	-2.67012	30S ribosomal protein S7, chloroplastic
GO:0043043	peptide biosynthetic process	HORVU6Hr1G035260	-4.83281	30S ribosomal protein S21
GO:0043043	peptide biosynthetic process	HORVU3Hr1G015870	-6.28739	Aspartate--tRNA(Asp/Asn) ligase
GO:0043043	peptide biosynthetic process	HORVU0Hr1G026860	-3.11845	50S ribosomal protein L14, chloroplastic
GO:0043043	peptide biosynthetic process	HORVU0Hr1G034650	-4.24189	50S ribosomal protein L14, chloroplastic
GO:0043043	peptide biosynthetic process	HORVU6Hr1G049470	-2.98004	50S ribosomal protein L16, chloroplastic
GO:0043043	peptide biosynthetic process	HORVU0Hr1G033440	-3.5815	Translation initiation factor IF-1
GO:0043043	peptide biosynthetic process	HORVU0Hr1G034860	-2.67012	30S ribosomal protein S15, chloroplastic
GO:0043043	peptide biosynthetic process	HORVU2Hr1G121420	-2.67012	30S ribosomal protein S7, chloroplastic
GO:0043043	peptide biosynthetic process	HORVU7Hr1G107920	-3.5815	50S ribosomal protein L14, chloroplastic
GO:0043043	peptide biosynthetic process	HORVU2Hr1G071330	-3.82353	Glycine--tRNA ligase
GO:0043043	peptide biosynthetic process	HORVU2Hr1G092180	-3.14037	Elongation factor G
GO:0043043	peptide biosynthetic process	HORVU4Hr1G040950	-3.65759	50S ribosomal protein L6
GO:0043043	peptide biosynthetic process	HORVU6Hr1G037260	-3.5815	30S ribosomal protein S8, chloroplastic
GO:0043043	peptide biosynthetic process	HORVU0Hr1G026870	-4.24189	50S ribosomal protein L16, chloroplastic
GO:0043043	peptide biosynthetic process	HORVU5Hr1G064870	-2.86033	30S ribosomal protein S7, chloroplastic
GO:0043043	peptide biosynthetic process	HORVU7Hr1G107890	-2.67012	30S ribosomal protein S7, chloroplastic
GO:0043043	peptide biosynthetic process	HORVU0Hr1G026260	-3.5815	30S ribosomal protein S8, chloroplastic
GO:0043043	peptide biosynthetic process	HORVU4Hr1G063020	-2.269	Peptidyl-tRNA hydrolase ICT1, mitochondrial
GO:0043043	peptide biosynthetic process	HORVU0Hr1G026270	-3.5815	Translation initiation factor IF-1
GO:0043043	peptide biosynthetic process	HORVU2Hr1G080480	-7.2818	30S ribosomal protein 3, chloroplastic
GO:0043043	peptide biosynthetic process	HORVU5Hr1G026140	-2.63594	Phenylalanine--tRNA ligase alpha subunit
GO:0043043	peptide biosynthetic process	HORVU6Hr1G084690	-3.07457	Translation initiation factor 3 protein
GO:0043604	amide biosynthetic process	HORVU7Hr1G107930	-2.98004	50S ribosomal protein L16, chloroplastic
GO:0043604	amide biosynthetic process	HORVU5Hr1G064980	-3.5815	50S ribosomal protein L14, chloroplastic
GO:0043604	amide biosynthetic process	HORVU4Hr1G016190	-2.6072	60S ribosomal protein L10-1
GO:0043604	amide biosynthetic process	HORVU6Hr1G037270	-3.11845	50S ribosomal protein L16, chloroplastic
GO:0043604	amide biosynthetic process	HORVU0Hr1G034480	-3.5815	Translation initiation factor IF-1, chloroplastic
GO:0043604	amide biosynthetic process	HORVU2Hr1G116680	-3.60594	Histidine--tRNA ligase
GO:0043604	amide biosynthetic process	HORVU0Hr1G036980	-3.5815	Translation initiation factor IF-1
GO:0043604	amide biosynthetic process	HORVU0Hr1G026200	-3.5815	Translation initiation factor IF-1
GO:0043604	amide biosynthetic process	HORVU0Hr1G034770	-2.67012	30S ribosomal protein S7, chloroplastic
GO:0043604	amide biosynthetic process	HORVU5Hr1G111640	-6.00958	50S ribosomal protein L17
GO:0043604	amide biosynthetic process	HORVU0Hr1G037370	-3.5815	Translation initiation factor IF-1
GO:0043604	amide biosynthetic process	HORVU7Hr1G115040	-5.60984	30S ribosomal protein S17
GO:0043604	amide biosynthetic process	HORVU0Hr1G033690	-3.5815	50S ribosomal protein L14, chloroplastic
GO:0043604	amide biosynthetic process	HORVU1Hr1G077340	-2.68199	Translation initiation factor IF-2
GO:0043604	amide biosynthetic process	HORVU5Hr1G064990	-3.5815	30S ribosomal protein S8, chloroplastic
GO:0043604	amide biosynthetic process	HORVU3Hr1G062490	-4.7804	30S ribosomal protein S20
GO:0043604	amide biosynthetic process	HORVU6Hr1G049440	-3.5815	Translation initiation factor IF-1
GO:0043604	amide biosynthetic process	HORVU6Hr1G049520	-2.67012	30S ribosomal protein S7, chloroplastic
GO:0043604	amide biosynthetic process	HORVU0Hr1G026800	-3.5815	30S ribosomal protein S8, chloroplastic
GO:0043604	amide biosynthetic process	HORVU0Hr1G032920	-3.5815	30S ribosomal protein S8, chloroplastic
GO:0043604	amide biosynthetic process	HORVU7Hr1G107910	-3.5815	30S ribosomal protein S8, chloroplastic
GO:0043604	amide biosynthetic process	HORVU6Hr1G072500	-2.28032	Eukaryotic translation initiation factor 5
GO:0043604	amide biosynthetic process	HORVU7Hr1G065920	-3.5815	30S ribosomal protein S8, chloroplastic
GO:0043604	amide biosynthetic process	HORVU4Hr1G005500	-2.80604	50S ribosomal protein L18
GO:0043604	amide biosynthetic process	HORVU1Hr1G048400	-2.77074	Methyltransferase-like protein 17, mitochondrial
GO:0043604	amide biosynthetic process	HORVU6Hr1G062040	-3.94168	50S ribosomal protein L19
GO:0043604	amide biosynthetic process	HORVU7Hr1G055890	-5.30704	50S ribosomal protein 6, chloroplastic
GO:0043604	amide biosynthetic process	HORVU2Hr1G121660	-2.67012	30S ribosomal protein S7, chloroplastic
GO:0043604	amide biosynthetic process	HORVU5Hr1G008250	-2.5369	Eukaryotic translation initiation factor 3 subunit B
GO:0043604	amide biosynthetic process	HORVU0Hr1G035280	-3.5815	30S ribosomal protein S8, chloroplastic
GO:0043604	amide biosynthetic process	HORVU0Hr1G031420	-2.67012	30S ribosomal protein S7, chloroplastic
GO:0043604	amide biosynthetic process	HORVU0Hr1G032930	-3.5815	Translation initiation factor IF-1
GO:0043604	amide biosynthetic process	HORVU5Hr1G064720	-3.5815	30S ribosomal protein S8, chloroplastic
GO:0043604	amide biosynthetic process	HORVU2Hr1G057880	-3.15308	Proline--tRNA ligase
GO:0043604	amide biosynthetic process	HORVU0Hr1G037950	-3.5815	Translation initiation factor IF-1
GO:0043604	amide biosynthetic process	HORVU2Hr1G034400	-2.41666	Eukaryotic translation initiation factor 5A
GO:0043604	amide biosynthetic process	HORVU0Hr1G028370	-3.5815	Translation initiation factor IF-1
GO:0043604	amide biosynthetic process	HORVU7Hr1G060530	-3.56118	Translation initiation factor IF-2
GO:0043604	amide biosynthetic process	HORVU4Hr1G056740	-2.7156	Elongation factor 1-alpha
GO:0043604	amide biosynthetic process	HORVU1Hr1G040170	-4.28328	Tyrosine--tRNA ligase
GO:0043604	amide biosynthetic process	HORVU2Hr1G062240	-3.5815	30S ribosomal protein S8, chloroplastic
GO:0043604	amide biosynthetic process	HORVU6Hr1G049460	-3.5815	50S ribosomal protein L14, chloroplastic
GO:0043604	amide biosynthetic process	HORVU0Hr1G035290	-3.5815	Translation initiation factor IF-1, chloroplastic
GO:0043604	amide biosynthetic process	HORVU6Hr1G041020	-4.20643	50S ribosomal protein L21
GO:0043604	amide biosynthetic process	HORVU5Hr1G064730	-3.5815	Translation initiation factor IF-1
GO:0043604	amide biosynthetic process	HORVU0Hr1G033420	-4.24189	50S ribosomal protein L14, chloroplastic
GO:0043604	amide biosynthetic process	HORVU6Hr1G049450	-3.5815	30S ribosomal protein S8, chloroplastic
GO:0043604	amide biosynthetic process	HORVU0Hr1G026930	-4.24189	50S ribosomal protein L14, chloroplastic
GO:0043604	amide biosynthetic process	HORVU0Hr1G034730	-2.67012	30S ribosomal protein S7, chloroplastic
GO:0043604	amide biosynthetic process	HORVU6Hr1G018830	-4.00587	50S ribosomal protein L3
GO:0043604	amide biosynthetic process	HORVU0Hr1G033710	-3.5815	Translation initiation factor IF-1
GO:0043604	amide biosynthetic process	HORVU2Hr1G051390	-4.24189	50S ribosomal protein L16, chloroplastic
GO:0043604	amide biosynthetic process	HORVU6Hr1G073020	-3.5815	30S ribosomal protein S8, chloroplastic
GO:0043604	amide biosynthetic process	HORVU0Hr1G028360	-3.5815	30S ribosomal protein S8, chloroplastic
GO:0043604	amide biosynthetic process	HORVU7Hr1G114170	-5.81885	50S ribosomal protein L35
GO:0043604	amide biosynthetic process	HORVU0Hr1G034830	-2.67012	30S ribosomal protein S7, chloroplastic
GO:0043604	amide biosynthetic process	HORVU0Hr1G037630	-3.5815	Translation initiation factor IF-1, chloroplastic
GO:0043604	amide biosynthetic process	HORVU0Hr1G026790	-4.24189	50S ribosomal protein L16, chloroplastic
GO:0043604	amide biosynthetic process	HORVU2Hr1G048380	-4.24189	50S ribosomal protein L14, chloroplastic
GO:0043604	amide biosynthetic process	HORVU0Hr1G026810	-3.5815	Translation initiation factor IF-1
GO:0043604	amide biosynthetic process	HORVU1Hr1G056510	-2.865	50S ribosomal protein L1
GO:0043604	amide biosynthetic process	HORVU2Hr1G010480	-2.00567	50S ribosomal protein L30
GO:0043604	amide biosynthetic process	HORVU0Hr1G026250	-4.24189	50S ribosomal protein L14, chloroplastic
GO:0043604	amide biosynthetic process	HORVU5Hr1G111380	-2.30767	50S ribosomal protein L36
GO:0043604	amide biosynthetic process	HORVU0Hr1G033700	-3.5815	30S ribosomal protein S8, chloroplastic
GO:0043604	amide biosynthetic process	HORVU2Hr1G051380	-4.24189	50S ribosomal protein L14, chloroplastic
GO:0043604	amide biosynthetic process	HORVU6Hr1G037250	-3.5815	Translation initiation factor IF-1
GO:0043604	amide biosynthetic process	HORVU5Hr1G064970	-2.98004	50S ribosomal protein L16, chloroplastic
GO:0043604	amide biosynthetic process	HORVU6Hr1G081370	-2.06875	Isoleucine--tRNA ligase
GO:0043604	amide biosynthetic process	HORVU6Hr1G053680	-6.2562	Elongation factor Tu
GO:0043604	amide biosynthetic process	HORVU3Hr1G095330	-4.40696	50S ribosomal protein L27
GO:0043604	amide biosynthetic process	HORVU5Hr1G004530	-2.67012	30S ribosomal protein S7, chloroplastic
GO:0043604	amide biosynthetic process	HORVU6Hr1G035260	-4.83281	30S ribosomal protein S21
GO:0043604	amide biosynthetic process	HORVU3Hr1G015870	-6.28739	Aspartate--tRNA(Asp/Asn) ligase
GO:0043604	amide biosynthetic process	HORVU0Hr1G026860	-3.11845	50S ribosomal protein L14, chloroplastic
GO:0043604	amide biosynthetic process	HORVU0Hr1G034650	-4.24189	50S ribosomal protein L14, chloroplastic
GO:0043604	amide biosynthetic process	HORVU6Hr1G049470	-2.98004	50S ribosomal protein L16, chloroplastic
GO:0043604	amide biosynthetic process	HORVU0Hr1G033440	-3.5815	Translation initiation factor IF-1
GO:0043604	amide biosynthetic process	HORVU0Hr1G034860	-2.67012	30S ribosomal protein S15, chloroplastic
GO:0043604	amide biosynthetic process	HORVU2Hr1G121420	-2.67012	30S ribosomal protein S7, chloroplastic
GO:0043604	amide biosynthetic process	HORVU7Hr1G107920	-3.5815	50S ribosomal protein L14, chloroplastic
GO:0043604	amide biosynthetic process	HORVU2Hr1G071330	-3.82353	Glycine--tRNA ligase
GO:0043604	amide biosynthetic process	HORVU2Hr1G092180	-3.14037	Elongation factor G
GO:0043604	amide biosynthetic process	HORVU4Hr1G040950	-3.65759	50S ribosomal protein L6
GO:0043604	amide biosynthetic process	HORVU6Hr1G037260	-3.5815	30S ribosomal protein S8, chloroplastic
GO:0043604	amide biosynthetic process	HORVU0Hr1G026870	-4.24189	50S ribosomal protein L16, chloroplastic
GO:0043604	amide biosynthetic process	HORVU5Hr1G064870	-2.86033	30S ribosomal protein S7, chloroplastic
GO:0043604	amide biosynthetic process	HORVU7Hr1G107890	-2.67012	30S ribosomal protein S7, chloroplastic
GO:0043604	amide biosynthetic process	HORVU0Hr1G026260	-3.5815	30S ribosomal protein S8, chloroplastic
GO:0043604	amide biosynthetic process	HORVU4Hr1G063020	-2.269	Peptidyl-tRNA hydrolase ICT1, mitochondrial
GO:0043604	amide biosynthetic process	HORVU0Hr1G026270	-3.5815	Translation initiation factor IF-1
GO:0043604	amide biosynthetic process	HORVU2Hr1G080480	-7.2818	30S ribosomal protein 3, chloroplastic
GO:0043604	amide biosynthetic process	HORVU5Hr1G026140	-2.63594	Phenylalanine--tRNA ligase alpha subunit
GO:0043604	amide biosynthetic process	HORVU6Hr1G084690	-3.07457	Translation initiation factor 3 protein
GO:0043603	cellular amide metabolic process	HORVU7Hr1G107930	-2.98004	50S ribosomal protein L16, chloroplastic
GO:0043603	cellular amide metabolic process	HORVU5Hr1G064980	-3.5815	50S ribosomal protein L14, chloroplastic
GO:0043603	cellular amide metabolic process	HORVU4Hr1G016190	-2.6072	60S ribosomal protein L10-1
GO:0043603	cellular amide metabolic process	HORVU6Hr1G037270	-3.11845	50S ribosomal protein L16, chloroplastic
GO:0043603	cellular amide metabolic process	HORVU1Hr1G049550	-3.1274	Non-lysosomal glucosylceramidase
GO:0043603	cellular amide metabolic process	HORVU0Hr1G034480	-3.5815	Translation initiation factor IF-1, chloroplastic
GO:0043603	cellular amide metabolic process	HORVU2Hr1G116680	-3.60594	Histidine--tRNA ligase
GO:0043603	cellular amide metabolic process	HORVU0Hr1G036980	-3.5815	Translation initiation factor IF-1
GO:0043603	cellular amide metabolic process	HORVU0Hr1G026200	-3.5815	Translation initiation factor IF-1
GO:0043603	cellular amide metabolic process	HORVU0Hr1G034770	-2.67012	30S ribosomal protein S7, chloroplastic
GO:0043603	cellular amide metabolic process	HORVU5Hr1G111640	-6.00958	50S ribosomal protein L17
GO:0043603	cellular amide metabolic process	HORVU0Hr1G037370	-3.5815	Translation initiation factor IF-1
GO:0043603	cellular amide metabolic process	HORVU7Hr1G115040	-5.60984	30S ribosomal protein S17
GO:0043603	cellular amide metabolic process	HORVU0Hr1G033690	-3.5815	50S ribosomal protein L14, chloroplastic
GO:0043603	cellular amide metabolic process	HORVU1Hr1G077340	-2.68199	Translation initiation factor IF-2
GO:0043603	cellular amide metabolic process	HORVU5Hr1G064990	-3.5815	30S ribosomal protein S8, chloroplastic
GO:0043603	cellular amide metabolic process	HORVU3Hr1G062490	-4.7804	30S ribosomal protein S20
GO:0043603	cellular amide metabolic process	HORVU6Hr1G049440	-3.5815	Translation initiation factor IF-1
GO:0043603	cellular amide metabolic process	HORVU6Hr1G049520	-2.67012	30S ribosomal protein S7, chloroplastic
GO:0043603	cellular amide metabolic process	HORVU0Hr1G026800	-3.5815	30S ribosomal protein S8, chloroplastic
GO:0043603	cellular amide metabolic process	HORVU0Hr1G032920	-3.5815	30S ribosomal protein S8, chloroplastic
GO:0043603	cellular amide metabolic process	HORVU7Hr1G107910	-3.5815	30S ribosomal protein S8, chloroplastic
GO:0043603	cellular amide metabolic process	HORVU6Hr1G072500	-2.28032	Eukaryotic translation initiation factor 5
GO:0043603	cellular amide metabolic process	HORVU7Hr1G065920	-3.5815	30S ribosomal protein S8, chloroplastic
GO:0043603	cellular amide metabolic process	HORVU4Hr1G005500	-2.80604	50S ribosomal protein L18
GO:0043603	cellular amide metabolic process	HORVU1Hr1G048400	-2.77074	Methyltransferase-like protein 17, mitochondrial
GO:0043603	cellular amide metabolic process	HORVU6Hr1G062040	-3.94168	50S ribosomal protein L19
GO:0043603	cellular amide metabolic process	HORVU7Hr1G055890	-5.30704	50S ribosomal protein 6, chloroplastic
GO:0043603	cellular amide metabolic process	HORVU2Hr1G121660	-2.67012	30S ribosomal protein S7, chloroplastic
GO:0043603	cellular amide metabolic process	HORVU5Hr1G008250	-2.5369	Eukaryotic translation initiation factor 3 subunit B
GO:0043603	cellular amide metabolic process	HORVU0Hr1G035280	-3.5815	30S ribosomal protein S8, chloroplastic
GO:0043603	cellular amide metabolic process	HORVU0Hr1G031420	-2.67012	30S ribosomal protein S7, chloroplastic
GO:0043603	cellular amide metabolic process	HORVU0Hr1G032930	-3.5815	Translation initiation factor IF-1
GO:0043603	cellular amide metabolic process	HORVU5Hr1G064720	-3.5815	30S ribosomal protein S8, chloroplastic
GO:0043603	cellular amide metabolic process	HORVU2Hr1G057880	-3.15308	Proline--tRNA ligase
GO:0043603	cellular amide metabolic process	HORVU0Hr1G037950	-3.5815	Translation initiation factor IF-1
GO:0043603	cellular amide metabolic process	HORVU2Hr1G034400	-2.41666	Eukaryotic translation initiation factor 5A
GO:0043603	cellular amide metabolic process	HORVU0Hr1G028370	-3.5815	Translation initiation factor IF-1
GO:0043603	cellular amide metabolic process	HORVU7Hr1G060530	-3.56118	Translation initiation factor IF-2
GO:0043603	cellular amide metabolic process	HORVU4Hr1G056740	-2.7156	Elongation factor 1-alpha
GO:0043603	cellular amide metabolic process	HORVU1Hr1G040170	-4.28328	Tyrosine--tRNA ligase
GO:0043603	cellular amide metabolic process	HORVU2Hr1G062240	-3.5815	30S ribosomal protein S8, chloroplastic
GO:0043603	cellular amide metabolic process	HORVU6Hr1G049460	-3.5815	50S ribosomal protein L14, chloroplastic
GO:0043603	cellular amide metabolic process	HORVU0Hr1G035290	-3.5815	Translation initiation factor IF-1, chloroplastic
GO:0043603	cellular amide metabolic process	HORVU6Hr1G041020	-4.20643	50S ribosomal protein L21
GO:0043603	cellular amide metabolic process	HORVU5Hr1G064730	-3.5815	Translation initiation factor IF-1
GO:0043603	cellular amide metabolic process	HORVU0Hr1G033420	-4.24189	50S ribosomal protein L14, chloroplastic
GO:0043603	cellular amide metabolic process	HORVU6Hr1G049450	-3.5815	30S ribosomal protein S8, chloroplastic
GO:0043603	cellular amide metabolic process	HORVU0Hr1G026930	-4.24189	50S ribosomal protein L14, chloroplastic
GO:0043603	cellular amide metabolic process	HORVU0Hr1G034730	-2.67012	30S ribosomal protein S7, chloroplastic
GO:0043603	cellular amide metabolic process	HORVU6Hr1G018830	-4.00587	50S ribosomal protein L3
GO:0043603	cellular amide metabolic process	HORVU0Hr1G033710	-3.5815	Translation initiation factor IF-1
GO:0043603	cellular amide metabolic process	HORVU2Hr1G051390	-4.24189	50S ribosomal protein L16, chloroplastic
GO:0043603	cellular amide metabolic process	HORVU6Hr1G073020	-3.5815	30S ribosomal protein S8, chloroplastic
GO:0043603	cellular amide metabolic process	HORVU0Hr1G028360	-3.5815	30S ribosomal protein S8, chloroplastic
GO:0043603	cellular amide metabolic process	HORVU7Hr1G114170	-5.81885	50S ribosomal protein L35
GO:0043603	cellular amide metabolic process	HORVU0Hr1G034830	-2.67012	30S ribosomal protein S7, chloroplastic
GO:0043603	cellular amide metabolic process	HORVU0Hr1G037630	-3.5815	Translation initiation factor IF-1, chloroplastic
GO:0043603	cellular amide metabolic process	HORVU0Hr1G026790	-4.24189	50S ribosomal protein L16, chloroplastic
GO:0043603	cellular amide metabolic process	HORVU2Hr1G048380	-4.24189	50S ribosomal protein L14, chloroplastic
GO:0043603	cellular amide metabolic process	HORVU0Hr1G026810	-3.5815	Translation initiation factor IF-1
GO:0043603	cellular amide metabolic process	HORVU1Hr1G056510	-2.865	50S ribosomal protein L1
GO:0043603	cellular amide metabolic process	HORVU2Hr1G010480	-2.00567	50S ribosomal protein L30
GO:0043603	cellular amide metabolic process	HORVU0Hr1G026250	-4.24189	50S ribosomal protein L14, chloroplastic
GO:0043603	cellular amide metabolic process	HORVU5Hr1G111380	-2.30767	50S ribosomal protein L36
GO:0043603	cellular amide metabolic process	HORVU0Hr1G033700	-3.5815	30S ribosomal protein S8, chloroplastic
GO:0043603	cellular amide metabolic process	HORVU2Hr1G051380	-4.24189	50S ribosomal protein L14, chloroplastic
GO:0043603	cellular amide metabolic process	HORVU6Hr1G037250	-3.5815	Translation initiation factor IF-1
GO:0043603	cellular amide metabolic process	HORVU5Hr1G064970	-2.98004	50S ribosomal protein L16, chloroplastic
GO:0043603	cellular amide metabolic process	HORVU6Hr1G081370	-2.06875	Isoleucine--tRNA ligase
GO:0043603	cellular amide metabolic process	HORVU6Hr1G053680	-6.2562	Elongation factor Tu
GO:0043603	cellular amide metabolic process	HORVU3Hr1G095330	-4.40696	50S ribosomal protein L27
GO:0043603	cellular amide metabolic process	HORVU5Hr1G004530	-2.67012	30S ribosomal protein S7, chloroplastic
GO:0043603	cellular amide metabolic process	HORVU6Hr1G035260	-4.83281	30S ribosomal protein S21
GO:0043603	cellular amide metabolic process	HORVU3Hr1G015870	-6.28739	Aspartate--tRNA(Asp/Asn) ligase
GO:0043603	cellular amide metabolic process	HORVU0Hr1G026860	-3.11845	50S ribosomal protein L14, chloroplastic
GO:0043603	cellular amide metabolic process	HORVU0Hr1G034650	-4.24189	50S ribosomal protein L14, chloroplastic
GO:0043603	cellular amide metabolic process	HORVU6Hr1G049470	-2.98004	50S ribosomal protein L16, chloroplastic
GO:0043603	cellular amide metabolic process	HORVU0Hr1G033440	-3.5815	Translation initiation factor IF-1
GO:0043603	cellular amide metabolic process	HORVU0Hr1G034860	-2.67012	30S ribosomal protein S15, chloroplastic
GO:0043603	cellular amide metabolic process	HORVU2Hr1G121420	-2.67012	30S ribosomal protein S7, chloroplastic
GO:0043603	cellular amide metabolic process	HORVU7Hr1G107920	-3.5815	50S ribosomal protein L14, chloroplastic
GO:0043603	cellular amide metabolic process	HORVU2Hr1G071330	-3.82353	Glycine--tRNA ligase
GO:0043603	cellular amide metabolic process	HORVU2Hr1G092180	-3.14037	Elongation factor G
GO:0043603	cellular amide metabolic process	HORVU4Hr1G040950	-3.65759	50S ribosomal protein L6
GO:0043603	cellular amide metabolic process	HORVU6Hr1G037260	-3.5815	30S ribosomal protein S8, chloroplastic
GO:0043603	cellular amide metabolic process	HORVU0Hr1G026870	-4.24189	50S ribosomal protein L16, chloroplastic
GO:0043603	cellular amide metabolic process	HORVU5Hr1G064870	-2.86033	30S ribosomal protein S7, chloroplastic
GO:0043603	cellular amide metabolic process	HORVU7Hr1G107890	-2.67012	30S ribosomal protein S7, chloroplastic
GO:0043603	cellular amide metabolic process	HORVU0Hr1G026260	-3.5815	30S ribosomal protein S8, chloroplastic
GO:0043603	cellular amide metabolic process	HORVU4Hr1G063020	-2.269	Peptidyl-tRNA hydrolase ICT1, mitochondrial
GO:0043603	cellular amide metabolic process	HORVU0Hr1G026270	-3.5815	Translation initiation factor IF-1
GO:0043603	cellular amide metabolic process	HORVU2Hr1G080480	-7.2818	30S ribosomal protein 3, chloroplastic
GO:0043603	cellular amide metabolic process	HORVU5Hr1G026140	-2.63594	Phenylalanine--tRNA ligase alpha subunit
GO:0043603	cellular amide metabolic process	HORVU6Hr1G084690	-3.07457	Translation initiation factor 3 protein
GO:0006518	peptide metabolic process	HORVU7Hr1G107930	-2.98004	50S ribosomal protein L16, chloroplastic
GO:0006518	peptide metabolic process	HORVU5Hr1G064980	-3.5815	50S ribosomal protein L14, chloroplastic
GO:0006518	peptide metabolic process	HORVU4Hr1G016190	-2.6072	60S ribosomal protein L10-1
GO:0006518	peptide metabolic process	HORVU6Hr1G037270	-3.11845	50S ribosomal protein L16, chloroplastic
GO:0006518	peptide metabolic process	HORVU0Hr1G034480	-3.5815	Translation initiation factor IF-1, chloroplastic
GO:0006518	peptide metabolic process	HORVU2Hr1G116680	-3.60594	Histidine--tRNA ligase
GO:0006518	peptide metabolic process	HORVU0Hr1G036980	-3.5815	Translation initiation factor IF-1
GO:0006518	peptide metabolic process	HORVU0Hr1G026200	-3.5815	Translation initiation factor IF-1
GO:0006518	peptide metabolic process	HORVU0Hr1G034770	-2.67012	30S ribosomal protein S7, chloroplastic
GO:0006518	peptide metabolic process	HORVU5Hr1G111640	-6.00958	50S ribosomal protein L17
GO:0006518	peptide metabolic process	HORVU0Hr1G037370	-3.5815	Translation initiation factor IF-1
GO:0006518	peptide metabolic process	HORVU7Hr1G115040	-5.60984	30S ribosomal protein S17
GO:0006518	peptide metabolic process	HORVU0Hr1G033690	-3.5815	50S ribosomal protein L14, chloroplastic
GO:0006518	peptide metabolic process	HORVU1Hr1G077340	-2.68199	Translation initiation factor IF-2
GO:0006518	peptide metabolic process	HORVU5Hr1G064990	-3.5815	30S ribosomal protein S8, chloroplastic
GO:0006518	peptide metabolic process	HORVU3Hr1G062490	-4.7804	30S ribosomal protein S20
GO:0006518	peptide metabolic process	HORVU6Hr1G049440	-3.5815	Translation initiation factor IF-1
GO:0006518	peptide metabolic process	HORVU6Hr1G049520	-2.67012	30S ribosomal protein S7, chloroplastic
GO:0006518	peptide metabolic process	HORVU0Hr1G026800	-3.5815	30S ribosomal protein S8, chloroplastic
GO:0006518	peptide metabolic process	HORVU0Hr1G032920	-3.5815	30S ribosomal protein S8, chloroplastic
GO:0006518	peptide metabolic process	HORVU7Hr1G107910	-3.5815	30S ribosomal protein S8, chloroplastic
GO:0006518	peptide metabolic process	HORVU6Hr1G072500	-2.28032	Eukaryotic translation initiation factor 5
GO:0006518	peptide metabolic process	HORVU7Hr1G065920	-3.5815	30S ribosomal protein S8, chloroplastic
GO:0006518	peptide metabolic process	HORVU4Hr1G005500	-2.80604	50S ribosomal protein L18
GO:0006518	peptide metabolic process	HORVU1Hr1G048400	-2.77074	Methyltransferase-like protein 17, mitochondrial
GO:0006518	peptide metabolic process	HORVU6Hr1G062040	-3.94168	50S ribosomal protein L19
GO:0006518	peptide metabolic process	HORVU7Hr1G055890	-5.30704	50S ribosomal protein 6, chloroplastic
GO:0006518	peptide metabolic process	HORVU2Hr1G121660	-2.67012	30S ribosomal protein S7, chloroplastic
GO:0006518	peptide metabolic process	HORVU5Hr1G008250	-2.5369	Eukaryotic translation initiation factor 3 subunit B
GO:0006518	peptide metabolic process	HORVU0Hr1G035280	-3.5815	30S ribosomal protein S8, chloroplastic
GO:0006518	peptide metabolic process	HORVU0Hr1G031420	-2.67012	30S ribosomal protein S7, chloroplastic
GO:0006518	peptide metabolic process	HORVU0Hr1G032930	-3.5815	Translation initiation factor IF-1
GO:0006518	peptide metabolic process	HORVU5Hr1G064720	-3.5815	30S ribosomal protein S8, chloroplastic
GO:0006518	peptide metabolic process	HORVU2Hr1G057880	-3.15308	Proline--tRNA ligase
GO:0006518	peptide metabolic process	HORVU0Hr1G037950	-3.5815	Translation initiation factor IF-1
GO:0006518	peptide metabolic process	HORVU2Hr1G034400	-2.41666	Eukaryotic translation initiation factor 5A
GO:0006518	peptide metabolic process	HORVU0Hr1G028370	-3.5815	Translation initiation factor IF-1
GO:0006518	peptide metabolic process	HORVU7Hr1G060530	-3.56118	Translation initiation factor IF-2
GO:0006518	peptide metabolic process	HORVU4Hr1G056740	-2.7156	Elongation factor 1-alpha
GO:0006518	peptide metabolic process	HORVU1Hr1G040170	-4.28328	Tyrosine--tRNA ligase
GO:0006518	peptide metabolic process	HORVU2Hr1G062240	-3.5815	30S ribosomal protein S8, chloroplastic
GO:0006518	peptide metabolic process	HORVU6Hr1G049460	-3.5815	50S ribosomal protein L14, chloroplastic
GO:0006518	peptide metabolic process	HORVU0Hr1G035290	-3.5815	Translation initiation factor IF-1, chloroplastic
GO:0006518	peptide metabolic process	HORVU6Hr1G041020	-4.20643	50S ribosomal protein L21
GO:0006518	peptide metabolic process	HORVU5Hr1G064730	-3.5815	Translation initiation factor IF-1
GO:0006518	peptide metabolic process	HORVU0Hr1G033420	-4.24189	50S ribosomal protein L14, chloroplastic
GO:0006518	peptide metabolic process	HORVU6Hr1G049450	-3.5815	30S ribosomal protein S8, chloroplastic
GO:0006518	peptide metabolic process	HORVU0Hr1G026930	-4.24189	50S ribosomal protein L14, chloroplastic
GO:0006518	peptide metabolic process	HORVU0Hr1G034730	-2.67012	30S ribosomal protein S7, chloroplastic
GO:0006518	peptide metabolic process	HORVU6Hr1G018830	-4.00587	50S ribosomal protein L3
GO:0006518	peptide metabolic process	HORVU0Hr1G033710	-3.5815	Translation initiation factor IF-1
GO:0006518	peptide metabolic process	HORVU2Hr1G051390	-4.24189	50S ribosomal protein L16, chloroplastic
GO:0006518	peptide metabolic process	HORVU6Hr1G073020	-3.5815	30S ribosomal protein S8, chloroplastic
GO:0006518	peptide metabolic process	HORVU0Hr1G028360	-3.5815	30S ribosomal protein S8, chloroplastic
GO:0006518	peptide metabolic process	HORVU7Hr1G114170	-5.81885	50S ribosomal protein L35
GO:0006518	peptide metabolic process	HORVU0Hr1G034830	-2.67012	30S ribosomal protein S7, chloroplastic
GO:0006518	peptide metabolic process	HORVU0Hr1G037630	-3.5815	Translation initiation factor IF-1, chloroplastic
GO:0006518	peptide metabolic process	HORVU0Hr1G026790	-4.24189	50S ribosomal protein L16, chloroplastic
GO:0006518	peptide metabolic process	HORVU2Hr1G048380	-4.24189	50S ribosomal protein L14, chloroplastic
GO:0006518	peptide metabolic process	HORVU0Hr1G026810	-3.5815	Translation initiation factor IF-1
GO:0006518	peptide metabolic process	HORVU1Hr1G056510	-2.865	50S ribosomal protein L1
GO:0006518	peptide metabolic process	HORVU2Hr1G010480	-2.00567	50S ribosomal protein L30
GO:0006518	peptide metabolic process	HORVU0Hr1G026250	-4.24189	50S ribosomal protein L14, chloroplastic
GO:0006518	peptide metabolic process	HORVU5Hr1G111380	-2.30767	50S ribosomal protein L36
GO:0006518	peptide metabolic process	HORVU0Hr1G033700	-3.5815	30S ribosomal protein S8, chloroplastic
GO:0006518	peptide metabolic process	HORVU2Hr1G051380	-4.24189	50S ribosomal protein L14, chloroplastic
GO:0006518	peptide metabolic process	HORVU6Hr1G037250	-3.5815	Translation initiation factor IF-1
GO:0006518	peptide metabolic process	HORVU5Hr1G064970	-2.98004	50S ribosomal protein L16, chloroplastic
GO:0006518	peptide metabolic process	HORVU6Hr1G081370	-2.06875	Isoleucine--tRNA ligase
GO:0006518	peptide metabolic process	HORVU6Hr1G053680	-6.2562	Elongation factor Tu
GO:0006518	peptide metabolic process	HORVU3Hr1G095330	-4.40696	50S ribosomal protein L27
GO:0006518	peptide metabolic process	HORVU5Hr1G004530	-2.67012	30S ribosomal protein S7, chloroplastic
GO:0006518	peptide metabolic process	HORVU6Hr1G035260	-4.83281	30S ribosomal protein S21
GO:0006518	peptide metabolic process	HORVU3Hr1G015870	-6.28739	Aspartate--tRNA(Asp/Asn) ligase
GO:0006518	peptide metabolic process	HORVU0Hr1G026860	-3.11845	50S ribosomal protein L14, chloroplastic
GO:0006518	peptide metabolic process	HORVU0Hr1G034650	-4.24189	50S ribosomal protein L14, chloroplastic
GO:0006518	peptide metabolic process	HORVU6Hr1G049470	-2.98004	50S ribosomal protein L16, chloroplastic
GO:0006518	peptide metabolic process	HORVU0Hr1G033440	-3.5815	Translation initiation factor IF-1
GO:0006518	peptide metabolic process	HORVU0Hr1G034860	-2.67012	30S ribosomal protein S15, chloroplastic
GO:0006518	peptide metabolic process	HORVU2Hr1G121420	-2.67012	30S ribosomal protein S7, chloroplastic
GO:0006518	peptide metabolic process	HORVU7Hr1G107920	-3.5815	50S ribosomal protein L14, chloroplastic
GO:0006518	peptide metabolic process	HORVU2Hr1G071330	-3.82353	Glycine--tRNA ligase
GO:0006518	peptide metabolic process	HORVU2Hr1G092180	-3.14037	Elongation factor G
GO:0006518	peptide metabolic process	HORVU4Hr1G040950	-3.65759	50S ribosomal protein L6
GO:0006518	peptide metabolic process	HORVU6Hr1G037260	-3.5815	30S ribosomal protein S8, chloroplastic
GO:0006518	peptide metabolic process	HORVU0Hr1G026870	-4.24189	50S ribosomal protein L16, chloroplastic
GO:0006518	peptide metabolic process	HORVU5Hr1G064870	-2.86033	30S ribosomal protein S7, chloroplastic
GO:0006518	peptide metabolic process	HORVU7Hr1G107890	-2.67012	30S ribosomal protein S7, chloroplastic
GO:0006518	peptide metabolic process	HORVU0Hr1G026260	-3.5815	30S ribosomal protein S8, chloroplastic
GO:0006518	peptide metabolic process	HORVU4Hr1G063020	-2.269	Peptidyl-tRNA hydrolase ICT1, mitochondrial
GO:0006518	peptide metabolic process	HORVU0Hr1G026270	-3.5815	Translation initiation factor IF-1
GO:0006518	peptide metabolic process	HORVU2Hr1G080480	-7.2818	30S ribosomal protein 3, chloroplastic
GO:0006518	peptide metabolic process	HORVU5Hr1G026140	-2.63594	Phenylalanine--tRNA ligase alpha subunit
GO:0006518	peptide metabolic process	HORVU6Hr1G084690	-3.07457	Translation initiation factor 3 protein
GO:1901566	organonitrogen compound biosynthetic process	HORVU7Hr1G107930	-2.98004	50S ribosomal protein L16, chloroplastic
GO:1901566	organonitrogen compound biosynthetic process	HORVU5Hr1G064980	-3.5815	50S ribosomal protein L14, chloroplastic
GO:1901566	organonitrogen compound biosynthetic process	HORVU2Hr1G048380	-4.24189	50S ribosomal protein L14, chloroplastic
GO:1901566	organonitrogen compound biosynthetic process	HORVU4Hr1G016190	-2.6072	60S ribosomal protein L10-1
GO:1901566	organonitrogen compound biosynthetic process	HORVU6Hr1G037270	-3.11845	50S ribosomal protein L16, chloroplastic
GO:1901566	organonitrogen compound biosynthetic process	HORVU4Hr1G002270	-3.41687	5-methyltetrahydropteroyltriglutamate--homocysteine methyltransferase 2
GO:1901566	organonitrogen compound biosynthetic process	HORVU0Hr1G034480	-3.5815	Translation initiation factor IF-1, chloroplastic
GO:1901566	organonitrogen compound biosynthetic process	HORVU2Hr1G116680	-3.60594	Histidine--tRNA ligase
GO:1901566	organonitrogen compound biosynthetic process	HORVU0Hr1G036980	-3.5815	Translation initiation factor IF-1
GO:1901566	organonitrogen compound biosynthetic process	HORVU0Hr1G026200	-3.5815	Translation initiation factor IF-1
GO:1901566	organonitrogen compound biosynthetic process	HORVU0Hr1G034770	-2.67012	30S ribosomal protein S7, chloroplastic
GO:1901566	organonitrogen compound biosynthetic process	HORVU5Hr1G111640	-6.00958	50S ribosomal protein L17
GO:1901566	organonitrogen compound biosynthetic process	HORVU0Hr1G037370	-3.5815	Translation initiation factor IF-1
GO:1901566	organonitrogen compound biosynthetic process	HORVU7Hr1G115040	-5.60984	30S ribosomal protein S17
GO:1901566	organonitrogen compound biosynthetic process	HORVU0Hr1G033690	-3.5815	50S ribosomal protein L14, chloroplastic
GO:1901566	organonitrogen compound biosynthetic process	HORVU1Hr1G077340	-2.68199	Translation initiation factor IF-2
GO:1901566	organonitrogen compound biosynthetic process	HORVU5Hr1G064990	-3.5815	30S ribosomal protein S8, chloroplastic
GO:1901566	organonitrogen compound biosynthetic process	HORVU1Hr1G031600	-2.21137	ATP synthase gamma chain
GO:1901566	organonitrogen compound biosynthetic process	HORVU3Hr1G062490	-4.7804	30S ribosomal protein S20
GO:1901566	organonitrogen compound biosynthetic process	HORVU2Hr1G005480	-2.78344	adenylate kinase family protein
GO:1901566	organonitrogen compound biosynthetic process	HORVU2Hr1G035970	-4.52876	Amino-acid acetyltransferase
GO:1901566	organonitrogen compound biosynthetic process	HORVU5Hr1G030500	-2.16878	quinolinate synthase
GO:1901566	organonitrogen compound biosynthetic process	HORVU6Hr1G049520	-2.67012	30S ribosomal protein S7, chloroplastic
GO:1901566	organonitrogen compound biosynthetic process	HORVU4Hr1G080000	-2.67054	Phosphoribosylamine--glycine ligase
GO:1901566	organonitrogen compound biosynthetic process	HORVU0Hr1G033420	-4.24189	50S ribosomal protein L14, chloroplastic
GO:1901566	organonitrogen compound biosynthetic process	HORVU0Hr1G032920	-3.5815	30S ribosomal protein S8, chloroplastic
GO:1901566	organonitrogen compound biosynthetic process	HORVU7Hr1G107910	-3.5815	30S ribosomal protein S8, chloroplastic
GO:1901566	organonitrogen compound biosynthetic process	HORVU6Hr1G072500	-2.28032	Eukaryotic translation initiation factor 5
GO:1901566	organonitrogen compound biosynthetic process	HORVU7Hr1G065920	-3.5815	30S ribosomal protein S8, chloroplastic
GO:1901566	organonitrogen compound biosynthetic process	HORVU4Hr1G005500	-2.80604	50S ribosomal protein L18
GO:1901566	organonitrogen compound biosynthetic process	HORVU1Hr1G080070	-2.02568	Phosphoribosylformylglycinamidine synthase
GO:1901566	organonitrogen compound biosynthetic process	HORVU1Hr1G048400	-2.77074	Methyltransferase-like protein 17, mitochondrial
GO:1901566	organonitrogen compound biosynthetic process	HORVU6Hr1G062040	-3.94168	50S ribosomal protein L19
GO:1901566	organonitrogen compound biosynthetic process	HORVU7Hr1G055890	-5.30704	50S ribosomal protein 6, chloroplastic
GO:1901566	organonitrogen compound biosynthetic process	HORVU2Hr1G121660	-2.67012	30S ribosomal protein S7, chloroplastic
GO:1901566	organonitrogen compound biosynthetic process	HORVU5Hr1G008250	-2.5369	Eukaryotic translation initiation factor 3 subunit B
GO:1901566	organonitrogen compound biosynthetic process	HORVU0Hr1G035280	-3.5815	30S ribosomal protein S8, chloroplastic
GO:1901566	organonitrogen compound biosynthetic process	HORVU0Hr1G031420	-2.67012	30S ribosomal protein S7, chloroplastic
GO:1901566	organonitrogen compound biosynthetic process	HORVU0Hr1G032930	-3.5815	Translation initiation factor IF-1
GO:1901566	organonitrogen compound biosynthetic process	HORVU5Hr1G064720	-3.5815	30S ribosomal protein S8, chloroplastic
GO:1901566	organonitrogen compound biosynthetic process	HORVU2Hr1G057880	-3.15308	Proline--tRNA ligase
GO:1901566	organonitrogen compound biosynthetic process	HORVU0Hr1G037950	-3.5815	Translation initiation factor IF-1
GO:1901566	organonitrogen compound biosynthetic process	HORVU2Hr1G034400	-2.41666	Eukaryotic translation initiation factor 5A
GO:1901566	organonitrogen compound biosynthetic process	HORVU6Hr1G018830	-4.00587	50S ribosomal protein L3
GO:1901566	organonitrogen compound biosynthetic process	HORVU0Hr1G028370	-3.5815	Translation initiation factor IF-1
GO:1901566	organonitrogen compound biosynthetic process	HORVU7Hr1G060530	-3.56118	Translation initiation factor IF-2
GO:1901566	organonitrogen compound biosynthetic process	HORVU4Hr1G056740	-2.7156	Elongation factor 1-alpha
GO:1901566	organonitrogen compound biosynthetic process	HORVU1Hr1G040170	-4.28328	Tyrosine--tRNA ligase
GO:1901566	organonitrogen compound biosynthetic process	HORVU2Hr1G062240	-3.5815	30S ribosomal protein S8, chloroplastic
GO:1901566	organonitrogen compound biosynthetic process	HORVU2Hr1G111640	-2.25555	Plasma membrane ATPase
GO:1901566	organonitrogen compound biosynthetic process	HORVU6Hr1G049460	-3.5815	50S ribosomal protein L14, chloroplastic
GO:1901566	organonitrogen compound biosynthetic process	HORVU0Hr1G035290	-3.5815	Translation initiation factor IF-1, chloroplastic
GO:1901566	organonitrogen compound biosynthetic process	HORVU6Hr1G041020	-4.20643	50S ribosomal protein L21
GO:1901566	organonitrogen compound biosynthetic process	HORVU5Hr1G064730	-3.5815	Translation initiation factor IF-1
GO:1901566	organonitrogen compound biosynthetic process	HORVU2Hr1G110680	-3.61389	Molybdenum cofactor biosynthesis protein B
GO:1901566	organonitrogen compound biosynthetic process	HORVU0Hr1G026800	-3.5815	30S ribosomal protein S8, chloroplastic
GO:1901566	organonitrogen compound biosynthetic process	HORVU6Hr1G049450	-3.5815	30S ribosomal protein S8, chloroplastic
GO:1901566	organonitrogen compound biosynthetic process	HORVU5Hr1G081790	-2.25409	pantothenate kinase 2
GO:1901566	organonitrogen compound biosynthetic process	HORVU0Hr1G026930	-4.24189	50S ribosomal protein L14, chloroplastic
GO:1901566	organonitrogen compound biosynthetic process	HORVU0Hr1G034730	-2.67012	30S ribosomal protein S7, chloroplastic
GO:1901566	organonitrogen compound biosynthetic process	HORVU1Hr1G040670	-2.02568	Phosphoribosylformylglycinamidine synthase
GO:1901566	organonitrogen compound biosynthetic process	HORVU0Hr1G033710	-3.5815	Translation initiation factor IF-1
GO:1901566	organonitrogen compound biosynthetic process	HORVU6Hr1G049440	-3.5815	Translation initiation factor IF-1
GO:1901566	organonitrogen compound biosynthetic process	HORVU2Hr1G051390	-4.24189	50S ribosomal protein L16, chloroplastic
GO:1901566	organonitrogen compound biosynthetic process	HORVU6Hr1G073020	-3.5815	30S ribosomal protein S8, chloroplastic
GO:1901566	organonitrogen compound biosynthetic process	HORVU0Hr1G028360	-3.5815	30S ribosomal protein S8, chloroplastic
GO:1901566	organonitrogen compound biosynthetic process	HORVU7Hr1G114170	-5.81885	50S ribosomal protein L35
GO:1901566	organonitrogen compound biosynthetic process	HORVU0Hr1G034830	-2.67012	30S ribosomal protein S7, chloroplastic
GO:1901566	organonitrogen compound biosynthetic process	HORVU5Hr1G116360	-2.33801	Phosphoribosylformylglycinamidine cyclo-ligase
GO:1901566	organonitrogen compound biosynthetic process	HORVU0Hr1G037630	-3.5815	Translation initiation factor IF-1, chloroplastic
GO:1901566	organonitrogen compound biosynthetic process	HORVU5Hr1G111310	-4.98236	magnesium chelatase i2
GO:1901566	organonitrogen compound biosynthetic process	HORVU0Hr1G026790	-4.24189	50S ribosomal protein L16, chloroplastic
GO:1901566	organonitrogen compound biosynthetic process	HORVU2Hr1G086140	-2.11415	S-adenosylmethionine decarboxylase proenzyme
GO:1901566	organonitrogen compound biosynthetic process	HORVU0Hr1G026810	-3.5815	Translation initiation factor IF-1
GO:1901566	organonitrogen compound biosynthetic process	HORVU1Hr1G056510	-2.865	50S ribosomal protein L1
GO:1901566	organonitrogen compound biosynthetic process	HORVU2Hr1G010480	-2.00567	50S ribosomal protein L30
GO:1901566	organonitrogen compound biosynthetic process	HORVU0Hr1G026250	-4.24189	50S ribosomal protein L14, chloroplastic
GO:1901566	organonitrogen compound biosynthetic process	HORVU2Hr1G099770	-4.04185	Oxygen-dependent coproporphyrinogen-III oxidase
GO:1901566	organonitrogen compound biosynthetic process	HORVU5Hr1G111380	-2.30767	50S ribosomal protein L36
GO:1901566	organonitrogen compound biosynthetic process	HORVU0Hr1G033700	-3.5815	30S ribosomal protein S8, chloroplastic
GO:1901566	organonitrogen compound biosynthetic process	HORVU2Hr1G051380	-4.24189	50S ribosomal protein L14, chloroplastic
GO:1901566	organonitrogen compound biosynthetic process	HORVU6Hr1G037250	-3.5815	Translation initiation factor IF-1
GO:1901566	organonitrogen compound biosynthetic process	HORVU5Hr1G064970	-2.98004	50S ribosomal protein L16, chloroplastic
GO:1901566	organonitrogen compound biosynthetic process	HORVU6Hr1G081370	-2.06875	Isoleucine--tRNA ligase
GO:1901566	organonitrogen compound biosynthetic process	HORVU6Hr1G053680	-6.2562	Elongation factor Tu
GO:1901566	organonitrogen compound biosynthetic process	HORVU3Hr1G095330	-4.40696	50S ribosomal protein L27
GO:1901566	organonitrogen compound biosynthetic process	HORVU5Hr1G066960	-2.4114	Formate--tetrahydrofolate ligase
GO:1901566	organonitrogen compound biosynthetic process	HORVU5Hr1G004530	-2.67012	30S ribosomal protein S7, chloroplastic
GO:1901566	organonitrogen compound biosynthetic process	HORVU6Hr1G035260	-4.83281	30S ribosomal protein S21
GO:1901566	organonitrogen compound biosynthetic process	HORVU3Hr1G015870	-6.28739	Aspartate--tRNA(Asp/Asn) ligase
GO:1901566	organonitrogen compound biosynthetic process	HORVU0Hr1G026860	-3.11845	50S ribosomal protein L14, chloroplastic
GO:1901566	organonitrogen compound biosynthetic process	HORVU0Hr1G034650	-4.24189	50S ribosomal protein L14, chloroplastic
GO:1901566	organonitrogen compound biosynthetic process	HORVU6Hr1G049470	-2.98004	50S ribosomal protein L16, chloroplastic
GO:1901566	organonitrogen compound biosynthetic process	HORVU0Hr1G033440	-3.5815	Translation initiation factor IF-1
GO:1901566	organonitrogen compound biosynthetic process	HORVU0Hr1G034860	-2.67012	30S ribosomal protein S15, chloroplastic
GO:1901566	organonitrogen compound biosynthetic process	HORVU2Hr1G121420	-2.67012	30S ribosomal protein S7, chloroplastic
GO:1901566	organonitrogen compound biosynthetic process	HORVU7Hr1G107920	-3.5815	50S ribosomal protein L14, chloroplastic
GO:1901566	organonitrogen compound biosynthetic process	HORVU2Hr1G071330	-3.82353	Glycine--tRNA ligase
GO:1901566	organonitrogen compound biosynthetic process	HORVU2Hr1G092180	-3.14037	Elongation factor G
GO:1901566	organonitrogen compound biosynthetic process	HORVU4Hr1G040950	-3.65759	50S ribosomal protein L6
GO:1901566	organonitrogen compound biosynthetic process	HORVU6Hr1G037260	-3.5815	30S ribosomal protein S8, chloroplastic
GO:1901566	organonitrogen compound biosynthetic process	HORVU4Hr1G053850	-6.05112	Nicotianamine synthase 8
GO:1901566	organonitrogen compound biosynthetic process	HORVU0Hr1G026870	-4.24189	50S ribosomal protein L16, chloroplastic
GO:1901566	organonitrogen compound biosynthetic process	HORVU5Hr1G064870	-2.86033	30S ribosomal protein S7, chloroplastic
GO:1901566	organonitrogen compound biosynthetic process	HORVU7Hr1G107890	-2.67012	30S ribosomal protein S7, chloroplastic
GO:1901566	organonitrogen compound biosynthetic process	HORVU0Hr1G026260	-3.5815	30S ribosomal protein S8, chloroplastic
GO:1901566	organonitrogen compound biosynthetic process	HORVU4Hr1G063020	-2.269	Peptidyl-tRNA hydrolase ICT1, mitochondrial
GO:1901566	organonitrogen compound biosynthetic process	HORVU0Hr1G026270	-3.5815	Translation initiation factor IF-1
GO:1901566	organonitrogen compound biosynthetic process	HORVU2Hr1G080480	-7.2818	30S ribosomal protein 3, chloroplastic
GO:1901566	organonitrogen compound biosynthetic process	HORVU5Hr1G026140	-2.63594	Phenylalanine--tRNA ligase alpha subunit
GO:1901566	organonitrogen compound biosynthetic process	HORVU2Hr1G081370	-2.2436	Agmatine deiminase
GO:1901566	organonitrogen compound biosynthetic process	HORVU6Hr1G084690	-3.07457	Translation initiation factor 3 protein
GO:1901564	organonitrogen compound metabolic process	HORVU7Hr1G076960	-2.6818	NAD(P)H-quinone oxidoreductase subunit 2 A, chloroplastic
GO:1901564	organonitrogen compound metabolic process	HORVU5Hr1G064980	-3.5815	50S ribosomal protein L14, chloroplastic
GO:1901564	organonitrogen compound metabolic process	HORVU2Hr1G048380	-4.24189	50S ribosomal protein L14, chloroplastic
GO:1901564	organonitrogen compound metabolic process	HORVU4Hr1G016190	-2.6072	60S ribosomal protein L10-1
GO:1901564	organonitrogen compound metabolic process	HORVU7Hr1G107930	-2.98004	50S ribosomal protein L16, chloroplastic
GO:1901564	organonitrogen compound metabolic process	HORVU0Hr1G017370	-2.22068	aspartate aminotransferase 5
GO:1901564	organonitrogen compound metabolic process	HORVU6Hr1G037270	-3.11845	50S ribosomal protein L16, chloroplastic
GO:1901564	organonitrogen compound metabolic process	HORVU4Hr1G002270	-3.41687	5-methyltetrahydropteroyltriglutamate--homocysteine methyltransferase 2
GO:1901564	organonitrogen compound metabolic process	HORVU1Hr1G049550	-3.1274	Non-lysosomal glucosylceramidase
GO:1901564	organonitrogen compound metabolic process	HORVU0Hr1G034480	-3.5815	Translation initiation factor IF-1, chloroplastic
GO:1901564	organonitrogen compound metabolic process	HORVU2Hr1G116680	-3.60594	Histidine--tRNA ligase
GO:1901564	organonitrogen compound metabolic process	HORVU0Hr1G036980	-3.5815	Translation initiation factor IF-1
GO:1901564	organonitrogen compound metabolic process	HORVU0Hr1G026200	-3.5815	Translation initiation factor IF-1
GO:1901564	organonitrogen compound metabolic process	HORVU0Hr1G034770	-2.67012	30S ribosomal protein S7, chloroplastic
GO:1901564	organonitrogen compound metabolic process	HORVU5Hr1G111640	-6.00958	50S ribosomal protein L17
GO:1901564	organonitrogen compound metabolic process	HORVU0Hr1G037370	-3.5815	Translation initiation factor IF-1
GO:1901564	organonitrogen compound metabolic process	HORVU7Hr1G115040	-5.60984	30S ribosomal protein S17
GO:1901564	organonitrogen compound metabolic process	HORVU0Hr1G033690	-3.5815	50S ribosomal protein L14, chloroplastic
GO:1901564	organonitrogen compound metabolic process	HORVU1Hr1G077340	-2.68199	Translation initiation factor IF-2
GO:1901564	organonitrogen compound metabolic process	HORVU5Hr1G064990	-3.5815	30S ribosomal protein S8, chloroplastic
GO:1901564	organonitrogen compound metabolic process	HORVU1Hr1G031600	-2.21137	ATP synthase gamma chain
GO:1901564	organonitrogen compound metabolic process	HORVU3Hr1G062490	-4.7804	30S ribosomal protein S20
GO:1901564	organonitrogen compound metabolic process	HORVU6Hr1G049440	-3.5815	Translation initiation factor IF-1
GO:1901564	organonitrogen compound metabolic process	HORVU2Hr1G035970	-4.52876	Amino-acid acetyltransferase
GO:1901564	organonitrogen compound metabolic process	HORVU5Hr1G030500	-2.16878	quinolinate synthase
GO:1901564	organonitrogen compound metabolic process	HORVU6Hr1G049520	-2.67012	30S ribosomal protein S7, chloroplastic
GO:1901564	organonitrogen compound metabolic process	HORVU4Hr1G047070	-2.53752	GTP pyrophosphokinase
GO:1901564	organonitrogen compound metabolic process	HORVU4Hr1G080000	-2.67054	Phosphoribosylamine--glycine ligase
GO:1901564	organonitrogen compound metabolic process	HORVU0Hr1G033420	-4.24189	50S ribosomal protein L14, chloroplastic
GO:1901564	organonitrogen compound metabolic process	HORVU3Hr1G088500	-2.74076	fructose-bisphosphate aldolase 2
GO:1901564	organonitrogen compound metabolic process	HORVU7Hr1G107910	-3.5815	30S ribosomal protein S8, chloroplastic
GO:1901564	organonitrogen compound metabolic process	HORVU6Hr1G072500	-2.28032	Eukaryotic translation initiation factor 5
GO:1901564	organonitrogen compound metabolic process	HORVU7Hr1G065920	-3.5815	30S ribosomal protein S8, chloroplastic
GO:1901564	organonitrogen compound metabolic process	HORVU4Hr1G005500	-2.80604	50S ribosomal protein L18
GO:1901564	organonitrogen compound metabolic process	HORVU4Hr1G020160	-2.06391	Cytochrome b-c1 complex subunit 6
GO:1901564	organonitrogen compound metabolic process	HORVU1Hr1G080070	-2.02568	Phosphoribosylformylglycinamidine synthase
GO:1901564	organonitrogen compound metabolic process	HORVU1Hr1G048400	-2.77074	Methyltransferase-like protein 17, mitochondrial
GO:1901564	organonitrogen compound metabolic process	HORVU6Hr1G062040	-3.94168	50S ribosomal protein L19
GO:1901564	organonitrogen compound metabolic process	HORVU7Hr1G055890	-5.30704	50S ribosomal protein 6, chloroplastic
GO:1901564	organonitrogen compound metabolic process	HORVU2Hr1G121660	-2.67012	30S ribosomal protein S7, chloroplastic
GO:1901564	organonitrogen compound metabolic process	HORVU5Hr1G008250	-2.5369	Eukaryotic translation initiation factor 3 subunit B
GO:1901564	organonitrogen compound metabolic process	HORVU4Hr1G023100	-3.23837	Cysteine desulfurase
GO:1901564	organonitrogen compound metabolic process	HORVU0Hr1G035280	-3.5815	30S ribosomal protein S8, chloroplastic
GO:1901564	organonitrogen compound metabolic process	HORVU0Hr1G031420	-2.67012	30S ribosomal protein S7, chloroplastic
GO:1901564	organonitrogen compound metabolic process	HORVU0Hr1G032930	-3.5815	Translation initiation factor IF-1
GO:1901564	organonitrogen compound metabolic process	HORVU5Hr1G064720	-3.5815	30S ribosomal protein S8, chloroplastic
GO:1901564	organonitrogen compound metabolic process	HORVU2Hr1G057880	-3.15308	Proline--tRNA ligase
GO:1901564	organonitrogen compound metabolic process	HORVU0Hr1G037950	-3.5815	Translation initiation factor IF-1
GO:1901564	organonitrogen compound metabolic process	HORVU2Hr1G034400	-2.41666	Eukaryotic translation initiation factor 5A
GO:1901564	organonitrogen compound metabolic process	HORVU6Hr1G018830	-4.00587	50S ribosomal protein L3
GO:1901564	organonitrogen compound metabolic process	HORVU0Hr1G034720	-2.6818	NAD(P)H-quinone oxidoreductase subunit 2 A, chloroplastic
GO:1901564	organonitrogen compound metabolic process	HORVU0Hr1G028370	-3.5815	Translation initiation factor IF-1
GO:1901564	organonitrogen compound metabolic process	HORVU7Hr1G060530	-3.56118	Translation initiation factor IF-2
GO:1901564	organonitrogen compound metabolic process	HORVU4Hr1G056740	-2.7156	Elongation factor 1-alpha
GO:1901564	organonitrogen compound metabolic process	HORVU1Hr1G040170	-4.28328	Tyrosine--tRNA ligase
GO:1901564	organonitrogen compound metabolic process	HORVU2Hr1G062240	-3.5815	30S ribosomal protein S8, chloroplastic
GO:1901564	organonitrogen compound metabolic process	HORVU2Hr1G111640	-2.25555	Plasma membrane ATPase
GO:1901564	organonitrogen compound metabolic process	HORVU6Hr1G049460	-3.5815	50S ribosomal protein L14, chloroplastic
GO:1901564	organonitrogen compound metabolic process	HORVU0Hr1G035290	-3.5815	Translation initiation factor IF-1, chloroplastic
GO:1901564	organonitrogen compound metabolic process	HORVU6Hr1G041020	-4.20643	50S ribosomal protein L21
GO:1901564	organonitrogen compound metabolic process	HORVU5Hr1G064730	-3.5815	Translation initiation factor IF-1
GO:1901564	organonitrogen compound metabolic process	HORVU2Hr1G110680	-3.61389	Molybdenum cofactor biosynthesis protein B
GO:1901564	organonitrogen compound metabolic process	HORVU0Hr1G026800	-3.5815	30S ribosomal protein S8, chloroplastic
GO:1901564	organonitrogen compound metabolic process	HORVU6Hr1G049450	-3.5815	30S ribosomal protein S8, chloroplastic
GO:1901564	organonitrogen compound metabolic process	HORVU5Hr1G081790	-2.25409	pantothenate kinase 2
GO:1901564	organonitrogen compound metabolic process	HORVU0Hr1G026930	-4.24189	50S ribosomal protein L14, chloroplastic
GO:1901564	organonitrogen compound metabolic process	HORVU0Hr1G034730	-2.67012	30S ribosomal protein S7, chloroplastic
GO:1901564	organonitrogen compound metabolic process	HORVU1Hr1G040670	-2.02568	Phosphoribosylformylglycinamidine synthase
GO:1901564	organonitrogen compound metabolic process	HORVU0Hr1G033710	-3.5815	Translation initiation factor IF-1
GO:1901564	organonitrogen compound metabolic process	HORVU6Hr1G049510	-2.6818	NAD(P)H-quinone oxidoreductase subunit 2 A, chloroplastic
GO:1901564	organonitrogen compound metabolic process	HORVU0Hr1G032920	-3.5815	30S ribosomal protein S8, chloroplastic
GO:1901564	organonitrogen compound metabolic process	HORVU2Hr1G051390	-4.24189	50S ribosomal protein L16, chloroplastic
GO:1901564	organonitrogen compound metabolic process	HORVU6Hr1G073020	-3.5815	30S ribosomal protein S8, chloroplastic
GO:1901564	organonitrogen compound metabolic process	HORVU0Hr1G028360	-3.5815	30S ribosomal protein S8, chloroplastic
GO:1901564	organonitrogen compound metabolic process	HORVU7Hr1G114170	-5.81885	50S ribosomal protein L35
GO:1901564	organonitrogen compound metabolic process	HORVU0Hr1G034830	-2.67012	30S ribosomal protein S7, chloroplastic
GO:1901564	organonitrogen compound metabolic process	HORVU5Hr1G116360	-2.33801	Phosphoribosylformylglycinamidine cyclo-ligase
GO:1901564	organonitrogen compound metabolic process	HORVU0Hr1G037630	-3.5815	Translation initiation factor IF-1, chloroplastic
GO:1901564	organonitrogen compound metabolic process	HORVU5Hr1G111310	-4.98236	magnesium chelatase i2
GO:1901564	organonitrogen compound metabolic process	HORVU7Hr1G114660	-4.05263	Indole-3-glycerol phosphate synthase
GO:1901564	organonitrogen compound metabolic process	HORVU0Hr1G026790	-4.24189	50S ribosomal protein L16, chloroplastic
GO:1901564	organonitrogen compound metabolic process	HORVU2Hr1G086140	-2.11415	S-adenosylmethionine decarboxylase proenzyme
GO:1901564	organonitrogen compound metabolic process	HORVU0Hr1G026810	-3.5815	Translation initiation factor IF-1
GO:1901564	organonitrogen compound metabolic process	HORVU1Hr1G056510	-2.865	50S ribosomal protein L1
GO:1901564	organonitrogen compound metabolic process	HORVU2Hr1G010480	-2.00567	50S ribosomal protein L30
GO:1901564	organonitrogen compound metabolic process	HORVU0Hr1G026250	-4.24189	50S ribosomal protein L14, chloroplastic
GO:1901564	organonitrogen compound metabolic process	HORVU2Hr1G099770	-4.04185	Oxygen-dependent coproporphyrinogen-III oxidase
GO:1901564	organonitrogen compound metabolic process	HORVU5Hr1G111380	-2.30767	50S ribosomal protein L36
GO:1901564	organonitrogen compound metabolic process	HORVU0Hr1G033700	-3.5815	30S ribosomal protein S8, chloroplastic
GO:1901564	organonitrogen compound metabolic process	HORVU6Hr1G035610	-2.97853	Kynurenine formamidase
GO:1901564	organonitrogen compound metabolic process	HORVU6Hr1G037250	-3.5815	Translation initiation factor IF-1
GO:1901564	organonitrogen compound metabolic process	HORVU5Hr1G064970	-2.98004	50S ribosomal protein L16, chloroplastic
GO:1901564	organonitrogen compound metabolic process	HORVU2Hr1G081460	-2.73505	Indole-3-glycerol phosphate synthase
GO:1901564	organonitrogen compound metabolic process	HORVU6Hr1G081370	-2.06875	Isoleucine--tRNA ligase
GO:1901564	organonitrogen compound metabolic process	HORVU6Hr1G053680	-6.2562	Elongation factor Tu
GO:1901564	organonitrogen compound metabolic process	HORVU3Hr1G095330	-4.40696	50S ribosomal protein L27
GO:1901564	organonitrogen compound metabolic process	HORVU5Hr1G066960	-2.4114	Formate--tetrahydrofolate ligase
GO:1901564	organonitrogen compound metabolic process	HORVU5Hr1G064880	-2.6818	NAD(P)H-quinone oxidoreductase subunit 2 A, chloroplastic
GO:1901564	organonitrogen compound metabolic process	HORVU5Hr1G004530	-2.67012	30S ribosomal protein S7, chloroplastic
GO:1901564	organonitrogen compound metabolic process	HORVU3Hr1G088540	-2.74076	fructose-bisphosphate aldolase 2
GO:1901564	organonitrogen compound metabolic process	HORVU6Hr1G035260	-4.83281	30S ribosomal protein S21
GO:1901564	organonitrogen compound metabolic process	HORVU3Hr1G015870	-6.28739	Aspartate--tRNA(Asp/Asn) ligase
GO:1901564	organonitrogen compound metabolic process	HORVU0Hr1G026860	-3.11845	50S ribosomal protein L14, chloroplastic
GO:1901564	organonitrogen compound metabolic process	HORVU0Hr1G034650	-4.24189	50S ribosomal protein L14, chloroplastic
GO:1901564	organonitrogen compound metabolic process	HORVU6Hr1G049470	-2.98004	50S ribosomal protein L16, chloroplastic
GO:1901564	organonitrogen compound metabolic process	HORVU0Hr1G033440	-3.5815	Translation initiation factor IF-1
GO:1901564	organonitrogen compound metabolic process	HORVU0Hr1G034860	-2.67012	30S ribosomal protein S15, chloroplastic
GO:1901564	organonitrogen compound metabolic process	HORVU0Hr1G026870	-4.24189	50S ribosomal protein L16, chloroplastic
GO:1901564	organonitrogen compound metabolic process	HORVU3Hr1G027460	-2.53127	Cytokinin dehydrogenase 2
GO:1901564	organonitrogen compound metabolic process	HORVU2Hr1G121420	-2.67012	30S ribosomal protein S7, chloroplastic
GO:1901564	organonitrogen compound metabolic process	HORVU7Hr1G107920	-3.5815	50S ribosomal protein L14, chloroplastic
GO:1901564	organonitrogen compound metabolic process	HORVU2Hr1G071330	-3.82353	Glycine--tRNA ligase
GO:1901564	organonitrogen compound metabolic process	HORVU2Hr1G092180	-3.14037	Elongation factor G
GO:1901564	organonitrogen compound metabolic process	HORVU4Hr1G040950	-3.65759	50S ribosomal protein L6
GO:1901564	organonitrogen compound metabolic process	HORVU6Hr1G037260	-3.5815	30S ribosomal protein S8, chloroplastic
GO:1901564	organonitrogen compound metabolic process	HORVU4Hr1G053850	-6.05112	Nicotianamine synthase 8
GO:1901564	organonitrogen compound metabolic process	HORVU2Hr1G051380	-4.24189	50S ribosomal protein L14, chloroplastic
GO:1901564	organonitrogen compound metabolic process	HORVU5Hr1G064870	-2.86033	30S ribosomal protein S7, chloroplastic
GO:1901564	organonitrogen compound metabolic process	HORVU7Hr1G107890	-2.67012	30S ribosomal protein S7, chloroplastic
GO:1901564	organonitrogen compound metabolic process	HORVU0Hr1G026260	-3.5815	30S ribosomal protein S8, chloroplastic
GO:1901564	organonitrogen compound metabolic process	HORVU4Hr1G063020	-2.269	Peptidyl-tRNA hydrolase ICT1, mitochondrial
GO:1901564	organonitrogen compound metabolic process	HORVU0Hr1G026270	-3.5815	Translation initiation factor IF-1
GO:1901564	organonitrogen compound metabolic process	HORVU2Hr1G080480	-7.2818	30S ribosomal protein 3, chloroplastic
GO:1901564	organonitrogen compound metabolic process	HORVU5Hr1G026140	-2.63594	Phenylalanine--tRNA ligase alpha subunit
GO:1901564	organonitrogen compound metabolic process	HORVU2Hr1G005480	-2.78344	adenylate kinase family protein
GO:1901564	organonitrogen compound metabolic process	HORVU2Hr1G081370	-2.2436	Agmatine deiminase
GO:1901564	organonitrogen compound metabolic process	HORVU6Hr1G084690	-3.07457	Translation initiation factor 3 protein
GO:0006413	translational initiation	HORVU5Hr1G064730	-3.5815	Translation initiation factor IF-1
GO:0006413	translational initiation	HORVU6Hr1G072500	-2.28032	Eukaryotic translation initiation factor 5
GO:0006413	translational initiation	HORVU6Hr1G049440	-3.5815	Translation initiation factor IF-1
GO:0006413	translational initiation	HORVU0Hr1G034480	-3.5815	Translation initiation factor IF-1, chloroplastic
GO:0006413	translational initiation	HORVU1Hr1G077340	-2.68199	Translation initiation factor IF-2
GO:0006413	translational initiation	HORVU0Hr1G035290	-3.5815	Translation initiation factor IF-1, chloroplastic
GO:0006413	translational initiation	HORVU0Hr1G033710	-3.5815	Translation initiation factor IF-1
GO:0006413	translational initiation	HORVU0Hr1G026270	-3.5815	Translation initiation factor IF-1
GO:0006413	translational initiation	HORVU0Hr1G036980	-3.5815	Translation initiation factor IF-1
GO:0006413	translational initiation	HORVU0Hr1G032930	-3.5815	Translation initiation factor IF-1
GO:0006413	translational initiation	HORVU0Hr1G026200	-3.5815	Translation initiation factor IF-1
GO:0006413	translational initiation	HORVU0Hr1G037950	-3.5815	Translation initiation factor IF-1
GO:0006413	translational initiation	HORVU0Hr1G028370	-3.5815	Translation initiation factor IF-1
GO:0006413	translational initiation	HORVU7Hr1G060530	-3.56118	Translation initiation factor IF-2
GO:0006413	translational initiation	HORVU0Hr1G037370	-3.5815	Translation initiation factor IF-1
GO:0006413	translational initiation	HORVU6Hr1G037250	-3.5815	Translation initiation factor IF-1
GO:0006413	translational initiation	HORVU0Hr1G026810	-3.5815	Translation initiation factor IF-1
GO:0006413	translational initiation	HORVU6Hr1G084690	-3.07457	Translation initiation factor 3 protein
GO:0006413	translational initiation	HORVU0Hr1G037630	-3.5815	Translation initiation factor IF-1, chloroplastic
GO:0006413	translational initiation	HORVU0Hr1G033440	-3.5815	Translation initiation factor IF-1
GO:0006413	translational initiation	HORVU5Hr1G008250	-2.5369	Eukaryotic translation initiation factor 3 subunit B
GO:0044267	cellular protein metabolic process	HORVU7Hr1G107930	-2.98004	50S ribosomal protein L16, chloroplastic
GO:0044267	cellular protein metabolic process	HORVU5Hr1G064980	-3.5815	50S ribosomal protein L14, chloroplastic
GO:0044267	cellular protein metabolic process	HORVU4Hr1G016190	-2.6072	60S ribosomal protein L10-1
GO:0044267	cellular protein metabolic process	HORVU3Hr1G017020	-2.22692	receptor kinase 3
GO:0044267	cellular protein metabolic process	HORVU3Hr1G047160	-2.97888	protein kinase family protein / protein phosphatase 2C ( PP2C) family protein
GO:0044267	cellular protein metabolic process	HORVU5Hr1G016840	-2.10943	Protein kinase superfamily protein
GO:0044267	cellular protein metabolic process	HORVU6Hr1G037270	-3.11845	50S ribosomal protein L16, chloroplastic
GO:0044267	cellular protein metabolic process	HORVU5Hr1G081930	-2.4684	lon protease 2
GO:0044267	cellular protein metabolic process	HORVU4Hr1G062760	-2.03765	receptor-like protein kinase 4
GO:0044267	cellular protein metabolic process	HORVU0Hr1G034480	-3.5815	Translation initiation factor IF-1, chloroplastic
GO:0044267	cellular protein metabolic process	HORVU2Hr1G116680	-3.60594	Histidine--tRNA ligase
GO:0044267	cellular protein metabolic process	HORVU2Hr1G104190	-3.08626	GPI mannosyltransferase 2
GO:0044267	cellular protein metabolic process	HORVU0Hr1G036980	-3.5815	Translation initiation factor IF-1
GO:0044267	cellular protein metabolic process	HORVU5Hr1G029950	-2.12895	U-box domain-containing protein 43
GO:0044267	cellular protein metabolic process	HORVU0Hr1G034770	-2.67012	30S ribosomal protein S7, chloroplastic
GO:0044267	cellular protein metabolic process	HORVU5Hr1G111640	-6.00958	50S ribosomal protein L17
GO:0044267	cellular protein metabolic process	HORVU0Hr1G037370	-3.5815	Translation initiation factor IF-1
GO:0044267	cellular protein metabolic process	HORVU5Hr1G125290	-3.1091	Protein kinase superfamily protein
GO:0044267	cellular protein metabolic process	HORVU1Hr1G090940	-2.54492	mitogen-activated protein kinase 16
GO:0044267	cellular protein metabolic process	HORVU1Hr1G000710	-2.72737	Peptidyl-prolyl cis-trans isomerase B
GO:0044267	cellular protein metabolic process	HORVU7Hr1G115040	-5.60984	30S ribosomal protein S17
GO:0044267	cellular protein metabolic process	HORVU0Hr1G033690	-3.5815	50S ribosomal protein L14, chloroplastic
GO:0044267	cellular protein metabolic process	HORVU5Hr1G008980	-5.31574	receptor kinase 3
GO:0044267	cellular protein metabolic process	HORVU5Hr1G064990	-3.5815	30S ribosomal protein S8, chloroplastic
GO:0044267	cellular protein metabolic process	HORVU1Hr1G069510	-2.55023	Leucine-rich repeat receptor-like protein kinase family protein
GO:0044267	cellular protein metabolic process	HORVU5Hr1G104080	-3.58346	Protein kinase superfamily protein
GO:0044267	cellular protein metabolic process	HORVU3Hr1G062490	-4.7804	30S ribosomal protein S20
GO:0044267	cellular protein metabolic process	HORVU6Hr1G049440	-3.5815	Translation initiation factor IF-1
GO:0044267	cellular protein metabolic process	HORVU7Hr1G088710	-4.17809	Protein kinase superfamily protein
GO:0044267	cellular protein metabolic process	HORVU7Hr1G023760	-2.03819	mitogen-activated protein kinase 3
GO:0044267	cellular protein metabolic process	HORVU6Hr1G049520	-2.67012	30S ribosomal protein S7, chloroplastic
GO:0044267	cellular protein metabolic process	HORVU3Hr1G082260	-2.42333	Protein kinase superfamily protein
GO:0044267	cellular protein metabolic process	HORVU6Hr1G043690	-2.03384	Ubiquitin carboxyl-terminal hydrolase 15
GO:0044267	cellular protein metabolic process	HORVU5Hr1G125270	-3.1091	Protein kinase superfamily protein
GO:0044267	cellular protein metabolic process	HORVU3Hr1G000050	-5.29487	receptor kinase 2
GO:0044267	cellular protein metabolic process	HORVU7Hr1G053310	-3.08182	D-inositol 3-phosphate glycosyltransferase
GO:0044267	cellular protein metabolic process	HORVU5Hr1G111380	-2.30767	50S ribosomal protein L36
GO:0044267	cellular protein metabolic process	HORVU7Hr1G028160	-5.75351	receptor kinase 2
GO:0044267	cellular protein metabolic process	HORVU0Hr1G033420	-4.24189	50S ribosomal protein L14, chloroplastic
GO:0044267	cellular protein metabolic process	HORVU0Hr1G032920	-3.5815	30S ribosomal protein S8, chloroplastic
GO:0044267	cellular protein metabolic process	HORVU7Hr1G107910	-3.5815	30S ribosomal protein S8, chloroplastic
GO:0044267	cellular protein metabolic process	HORVU6Hr1G072500	-2.28032	Eukaryotic translation initiation factor 5
GO:0044267	cellular protein metabolic process	HORVU3Hr1G049480	-2.83727	Protein kinase superfamily protein
GO:0044267	cellular protein metabolic process	HORVU7Hr1G065920	-3.5815	30S ribosomal protein S8, chloroplastic
GO:0044267	cellular protein metabolic process	HORVU1Hr1G051220	-2.01373	receptor-like kinase 1
GO:0044267	cellular protein metabolic process	HORVU7Hr1G114610	-3.85571	receptor kinase 2
GO:0044267	cellular protein metabolic process	HORVU0Hr1G026250	-4.24189	50S ribosomal protein L14, chloroplastic
GO:0044267	cellular protein metabolic process	HORVU3Hr1G093550	-4.42656	receptor kinase 2
GO:0044267	cellular protein metabolic process	HORVU5Hr1G095530	-3.18351	phytochrome C
GO:0044267	cellular protein metabolic process	HORVU4Hr1G005500	-2.80604	50S ribosomal protein L18
GO:0044267	cellular protein metabolic process	HORVU6Hr1G023290	-4.36896	receptor-like protein kinase 1
GO:0044267	cellular protein metabolic process	HORVU3Hr1G093140	-3.44808	protein kinase family protein
GO:0044267	cellular protein metabolic process	HORVU1Hr1G048400	-2.77074	Methyltransferase-like protein 17, mitochondrial
GO:0044267	cellular protein metabolic process	HORVU6Hr1G062040	-3.94168	50S ribosomal protein L19
GO:0044267	cellular protein metabolic process	HORVU7Hr1G055890	-5.30704	50S ribosomal protein 6, chloroplastic
GO:0044267	cellular protein metabolic process	HORVU2Hr1G121660	-2.67012	30S ribosomal protein S7, chloroplastic
GO:0044267	cellular protein metabolic process	HORVU5Hr1G008250	-2.5369	Eukaryotic translation initiation factor 3 subunit B
GO:0044267	cellular protein metabolic process	HORVU6Hr1G053310	-2.08022	Protein kinase superfamily protein
GO:0044267	cellular protein metabolic process	HORVU3Hr1G002570	-2.06237	receptor-like protein kinase 4
GO:0044267	cellular protein metabolic process	HORVU0Hr1G035280	-3.5815	30S ribosomal protein S8, chloroplastic
GO:0044267	cellular protein metabolic process	HORVU3Hr1G106650	-2.38425	alpha-1,3-mannosyl-glycoprotein beta-1,2-N-acetylglucosaminyltransferase, putative
GO:0044267	cellular protein metabolic process	HORVU7Hr1G058950	-2.00859	protein-l-isoaspartate methyltransferase 2
GO:0044267	cellular protein metabolic process	HORVU0Hr1G031420	-2.67012	30S ribosomal protein S7, chloroplastic
GO:0044267	cellular protein metabolic process	HORVU0Hr1G032930	-3.5815	Translation initiation factor IF-1
GO:0044267	cellular protein metabolic process	HORVU5Hr1G064720	-3.5815	30S ribosomal protein S8, chloroplastic
GO:0044267	cellular protein metabolic process	HORVU2Hr1G057880	-3.15308	Proline--tRNA ligase
GO:0044267	cellular protein metabolic process	HORVU0Hr1G037950	-3.5815	Translation initiation factor IF-1
GO:0044267	cellular protein metabolic process	HORVU2Hr1G034400	-2.41666	Eukaryotic translation initiation factor 5A
GO:0044267	cellular protein metabolic process	HORVU3Hr1G041820	-3.83188	Protein kinase superfamily protein
GO:0044267	cellular protein metabolic process	HORVU2Hr1G115070	-2.03503	cullin 3
GO:0044267	cellular protein metabolic process	HORVU3Hr1G091850	-2.70642	GPI transamidase component PIG-S-related
GO:0044267	cellular protein metabolic process	HORVU1Hr1G054930	-6.23711	SBP (S-ribonuclease-binding protein) family protein
GO:0044267	cellular protein metabolic process	HORVU6Hr1G023100	-5.47355	receptor-like protein kinase 1
GO:0044267	cellular protein metabolic process	HORVU5Hr1G051900	-2.57909	receptor kinase 2
GO:0044267	cellular protein metabolic process	HORVU6Hr1G057240	-4.9778	Leucine-rich repeat receptor-like protein kinase family protein
GO:0044267	cellular protein metabolic process	HORVU0Hr1G028370	-3.5815	Translation initiation factor IF-1
GO:0044267	cellular protein metabolic process	HORVU7Hr1G060530	-3.56118	Translation initiation factor IF-2
GO:0044267	cellular protein metabolic process	HORVU4Hr1G056740	-2.7156	Elongation factor 1-alpha
GO:0044267	cellular protein metabolic process	HORVU2Hr1G107180	-4.83681	Leucine-rich receptor-like protein kinase family protein
GO:0044267	cellular protein metabolic process	HORVU3Hr1G083620	-2.27012	serine/threonine protein kinase 2
GO:0044267	cellular protein metabolic process	HORVU1Hr1G040170	-4.28328	Tyrosine--tRNA ligase
GO:0044267	cellular protein metabolic process	HORVU7Hr1G010740	-5.66102	Protein kinase family protein
GO:0044267	cellular protein metabolic process	HORVU5Hr1G052250	-2.28401	D6 protein kinase like 2
GO:0044267	cellular protein metabolic process	HORVU2Hr1G062240	-3.5815	30S ribosomal protein S8, chloroplastic
GO:0044267	cellular protein metabolic process	HORVU7Hr1G018750	-2.10424	protein kinase family protein
GO:0044267	cellular protein metabolic process	HORVU0Hr1G035290	-3.5815	Translation initiation factor IF-1, chloroplastic
GO:0044267	cellular protein metabolic process	HORVU0Hr1G026200	-3.5815	Translation initiation factor IF-1
GO:0044267	cellular protein metabolic process	HORVU5Hr1G064730	-3.5815	Translation initiation factor IF-1
GO:0044267	cellular protein metabolic process	HORVU2Hr1G110680	-3.61389	Molybdenum cofactor biosynthesis protein B
GO:0044267	cellular protein metabolic process	HORVU0Hr1G026800	-3.5815	30S ribosomal protein S8, chloroplastic
GO:0044267	cellular protein metabolic process	HORVU6Hr1G064150	-2.12221	Protein kinase superfamily protein
GO:0044267	cellular protein metabolic process	HORVU2Hr1G117970	-3.06984	Ubiquitin carboxyl-terminal hydrolase
GO:0044267	cellular protein metabolic process	HORVU6Hr1G049450	-3.5815	30S ribosomal protein S8, chloroplastic
GO:0044267	cellular protein metabolic process	HORVU0Hr1G026930	-4.24189	50S ribosomal protein L14, chloroplastic
GO:0044267	cellular protein metabolic process	HORVU0Hr1G034730	-2.67012	30S ribosomal protein S7, chloroplastic
GO:0044267	cellular protein metabolic process	HORVU6Hr1G018830	-4.00587	50S ribosomal protein L3
GO:0044267	cellular protein metabolic process	HORVU0Hr1G033710	-3.5815	Translation initiation factor IF-1
GO:0044267	cellular protein metabolic process	HORVU4Hr1G061130	-4.60628	receptor kinase 1
GO:0044267	cellular protein metabolic process	HORVU2Hr1G069270	-2.26109	Peptidyl-prolyl cis-trans isomerase B
GO:0044267	cellular protein metabolic process	HORVU2Hr1G051390	-4.24189	50S ribosomal protein L16, chloroplastic
GO:0044267	cellular protein metabolic process	HORVU6Hr1G073020	-3.5815	30S ribosomal protein S8, chloroplastic
GO:0044267	cellular protein metabolic process	HORVU0Hr1G028360	-3.5815	30S ribosomal protein S8, chloroplastic
GO:0044267	cellular protein metabolic process	HORVU7Hr1G114170	-5.81885	50S ribosomal protein L35
GO:0044267	cellular protein metabolic process	HORVU4Hr1G083590	-4.30246	Protein kinase superfamily protein
GO:0044267	cellular protein metabolic process	HORVU6Hr1G058230	-2.09111	Protein kinase superfamily protein
GO:0044267	cellular protein metabolic process	HORVU0Hr1G034830	-2.67012	30S ribosomal protein S7, chloroplastic
GO:0044267	cellular protein metabolic process	HORVU2Hr1G091360	-5.32157	receptor kinase 2
GO:0044267	cellular protein metabolic process	HORVU0Hr1G037630	-3.5815	Translation initiation factor IF-1, chloroplastic
GO:0044267	cellular protein metabolic process	HORVU5Hr1G064970	-2.98004	50S ribosomal protein L16, chloroplastic
GO:0044267	cellular protein metabolic process	HORVU1Hr1G024070	-2.76614	Protein kinase superfamily protein
GO:0044267	cellular protein metabolic process	HORVU2Hr1G028230	-2.29808	Protein kinase superfamily protein
GO:0044267	cellular protein metabolic process	HORVU5Hr1G114850	-2.26814	Protein kinase superfamily protein
GO:0044267	cellular protein metabolic process	HORVU6Hr1G077100	-2.72778	casein kinase 1
GO:0044267	cellular protein metabolic process	HORVU7Hr1G089510	-3.7409	serine/threonine protein kinase 1
GO:0044267	cellular protein metabolic process	HORVU0Hr1G026790	-4.24189	50S ribosomal protein L16, chloroplastic
GO:0044267	cellular protein metabolic process	HORVU2Hr1G048380	-4.24189	50S ribosomal protein L14, chloroplastic
GO:0044267	cellular protein metabolic process	HORVU0Hr1G026810	-3.5815	Translation initiation factor IF-1
GO:0044267	cellular protein metabolic process	HORVU7Hr1G008690	-2.7857	Protein kinase superfamily protein
GO:0044267	cellular protein metabolic process	HORVU1Hr1G056510	-2.865	50S ribosomal protein L1
GO:0044267	cellular protein metabolic process	HORVU2Hr1G010480	-2.00567	50S ribosomal protein L30
GO:0044267	cellular protein metabolic process	HORVU3Hr1G068000	-2.04375	receptor-like protein kinase 2
GO:0044267	cellular protein metabolic process	HORVU1Hr1G094920	-2.80315	Protein kinase superfamily protein
GO:0044267	cellular protein metabolic process	HORVU6Hr1G081370	-2.06875	Isoleucine--tRNA ligase
GO:0044267	cellular protein metabolic process	HORVU1Hr1G002240	-3.37212	E3 ubiquitin-protein ligase CHIP
GO:0044267	cellular protein metabolic process	HORVU3Hr1G026870	-2.59768	Protein kinase superfamily protein
GO:0044267	cellular protein metabolic process	HORVU0Hr1G033700	-3.5815	30S ribosomal protein S8, chloroplastic
GO:0044267	cellular protein metabolic process	HORVU3Hr1G051340	-2.61807	Protein kinase superfamily protein
GO:0044267	cellular protein metabolic process	HORVU2Hr1G031200	-3.33009	serine/threonine protein kinase 1
GO:0044267	cellular protein metabolic process	HORVU2Hr1G051380	-4.24189	50S ribosomal protein L14, chloroplastic
GO:0044267	cellular protein metabolic process	HORVU6Hr1G037250	-3.5815	Translation initiation factor IF-1
GO:0044267	cellular protein metabolic process	HORVU0Hr1G026270	-3.5815	Translation initiation factor IF-1
GO:0044267	cellular protein metabolic process	HORVU5Hr1G018340	-2.51001	Protein kinase superfamily protein
GO:0044267	cellular protein metabolic process	HORVU3Hr1G007590	-4.33322	Protein kinase superfamily protein
GO:0044267	cellular protein metabolic process	HORVU3Hr1G068020	-2.04375	Leucine-rich receptor-like protein kinase family protein
GO:0044267	cellular protein metabolic process	HORVU0Hr1G016820	-2.733	Protein kinase superfamily protein
GO:0044267	cellular protein metabolic process	HORVU6Hr1G053680	-6.2562	Elongation factor Tu
GO:0044267	cellular protein metabolic process	HORVU3Hr1G095330	-4.40696	50S ribosomal protein L27
GO:0044267	cellular protein metabolic process	HORVU6Hr1G041020	-4.20643	50S ribosomal protein L21
GO:0044267	cellular protein metabolic process	HORVU2Hr1G023490	-2.09196	Proteasome subunit beta type-6
GO:0044267	cellular protein metabolic process	HORVU5Hr1G004530	-2.67012	30S ribosomal protein S7, chloroplastic
GO:0044267	cellular protein metabolic process	HORVU7Hr1G109340	-4.1714	Protein kinase superfamily protein
GO:0044267	cellular protein metabolic process	HORVU6Hr1G035260	-4.83281	30S ribosomal protein S21
GO:0044267	cellular protein metabolic process	HORVU3Hr1G015870	-6.28739	Aspartate--tRNA(Asp/Asn) ligase
GO:0044267	cellular protein metabolic process	HORVU0Hr1G026860	-3.11845	50S ribosomal protein L14, chloroplastic
GO:0044267	cellular protein metabolic process	HORVU2Hr1G107250	-46.3372	Leucine-rich receptor-like protein kinase family protein
GO:0044267	cellular protein metabolic process	HORVU0Hr1G034650	-4.24189	50S ribosomal protein L14, chloroplastic
GO:0044267	cellular protein metabolic process	HORVU5Hr1G104450	-3.05861	casein kinase 1
GO:0044267	cellular protein metabolic process	HORVU5Hr1G039740	-3.08182	D-inositol 3-phosphate glycosyltransferase
GO:0044267	cellular protein metabolic process	HORVU1Hr1G077340	-2.68199	Translation initiation factor IF-2
GO:0044267	cellular protein metabolic process	HORVU6Hr1G049470	-2.98004	50S ribosomal protein L16, chloroplastic
GO:0044267	cellular protein metabolic process	HORVU4Hr1G060450	-3.24163	Protein kinase superfamily protein
GO:0044267	cellular protein metabolic process	HORVU0Hr1G033440	-3.5815	Translation initiation factor IF-1
GO:0044267	cellular protein metabolic process	HORVU0Hr1G034860	-2.67012	30S ribosomal protein S15, chloroplastic
GO:0044267	cellular protein metabolic process	HORVU5Hr1G069620	-3.07264	Ubiquitin carboxyl-terminal hydrolase 17
GO:0044267	cellular protein metabolic process	HORVU3Hr1G052400	-2.22391	Protein kinase superfamily protein
GO:0044267	cellular protein metabolic process	HORVU2Hr1G121420	-2.67012	30S ribosomal protein S7, chloroplastic
GO:0044267	cellular protein metabolic process	HORVU3Hr1G073960	-2.1711	receptor-like protein kinase 4
GO:0044267	cellular protein metabolic process	HORVU5Hr1G105430	-2.66374	Ubiquitin carboxyl-terminal hydrolase 2
GO:0044267	cellular protein metabolic process	HORVU7Hr1G107920	-3.5815	50S ribosomal protein L14, chloroplastic
GO:0044267	cellular protein metabolic process	HORVU2Hr1G071330	-3.82353	Glycine--tRNA ligase
GO:0044267	cellular protein metabolic process	HORVU2Hr1G092180	-3.14037	Elongation factor G
GO:0044267	cellular protein metabolic process	HORVU4Hr1G040950	-3.65759	50S ribosomal protein L6
GO:0044267	cellular protein metabolic process	HORVU6Hr1G037260	-3.5815	30S ribosomal protein S8, chloroplastic
GO:0044267	cellular protein metabolic process	HORVU0Hr1G026870	-4.24189	50S ribosomal protein L16, chloroplastic
GO:0044267	cellular protein metabolic process	HORVU5Hr1G064870	-2.86033	30S ribosomal protein S7, chloroplastic
GO:0044267	cellular protein metabolic process	HORVU6Hr1G018060	-2.84583	Protein kinase superfamily protein
GO:0044267	cellular protein metabolic process	HORVU7Hr1G107890	-2.67012	30S ribosomal protein S7, chloroplastic
GO:0044267	cellular protein metabolic process	HORVU0Hr1G026260	-3.5815	30S ribosomal protein S8, chloroplastic
GO:0044267	cellular protein metabolic process	HORVU4Hr1G063020	-2.269	Peptidyl-tRNA hydrolase ICT1, mitochondrial
GO:0044267	cellular protein metabolic process	HORVU4Hr1G031590	-3.91205	Receptor like protein kinase S.2
GO:0044267	cellular protein metabolic process	HORVU6Hr1G049460	-3.5815	50S ribosomal protein L14, chloroplastic
GO:0044267	cellular protein metabolic process	HORVU2Hr1G080480	-7.2818	30S ribosomal protein 3, chloroplastic
GO:0044267	cellular protein metabolic process	HORVU5Hr1G026140	-2.63594	Phenylalanine--tRNA ligase alpha subunit
GO:0044267	cellular protein metabolic process	HORVU5Hr1G015220	-2.39455	receptor kinase 1
GO:0044267	cellular protein metabolic process	HORVU1Hr1G003750	-3.08352	Protein kinase superfamily protein
GO:0044267	cellular protein metabolic process	HORVU6Hr1G019190	-3.60532	Histone acetyltransferase HAC12
GO:0044267	cellular protein metabolic process	HORVU6Hr1G084690	-3.07457	Translation initiation factor 3 protein
GO:0044267	cellular protein metabolic process	HORVU5Hr1G062120	-3.78607	Leucine-rich receptor-like protein kinase family protein
GO:0044267	cellular protein metabolic process	HORVU1Hr1G093880	-3.12056	Phosphoglucan phosphatase LSF1, chloroplastic
GO:0044271	cellular nitrogen compound biosynthetic process	HORVU7Hr1G107930	-2.98004	50S ribosomal protein L16, chloroplastic
GO:0044271	cellular nitrogen compound biosynthetic process	HORVU5Hr1G064980	-3.5815	50S ribosomal protein L14, chloroplastic
GO:0044271	cellular nitrogen compound biosynthetic process	HORVU2Hr1G048380	-4.24189	50S ribosomal protein L14, chloroplastic
GO:0044271	cellular nitrogen compound biosynthetic process	HORVU0Hr1G038470	-2.45731	E2F transcription factor 1
GO:0044271	cellular nitrogen compound biosynthetic process	HORVU4Hr1G016190	-2.6072	60S ribosomal protein L10-1
GO:0044271	cellular nitrogen compound biosynthetic process	HORVU0Hr1G034370	-3.56239	DNA-directed RNA polymerase subunit beta''
GO:0044271	cellular nitrogen compound biosynthetic process	HORVU4Hr1G045370	-3.56239	DNA-directed RNA polymerase subunit beta''
GO:0044271	cellular nitrogen compound biosynthetic process	HORVU6Hr1G037270	-3.11845	50S ribosomal protein L16, chloroplastic
GO:0044271	cellular nitrogen compound biosynthetic process	HORVU3Hr1G070620	-2.17133	Auxin-responsive protein IAA6
GO:0044271	cellular nitrogen compound biosynthetic process	HORVU0Hr1G034480	-3.5815	Translation initiation factor IF-1, chloroplastic
GO:0044271	cellular nitrogen compound biosynthetic process	HORVU2Hr1G116680	-3.60594	Histidine--tRNA ligase
GO:0044271	cellular nitrogen compound biosynthetic process	HORVU5Hr1G082560	-2.42364	Transcription initiation factor IIB
GO:0044271	cellular nitrogen compound biosynthetic process	HORVU0Hr1G026200	-3.5815	Translation initiation factor IF-1
GO:0044271	cellular nitrogen compound biosynthetic process	HORVU0Hr1G034770	-2.67012	30S ribosomal protein S7, chloroplastic
GO:0044271	cellular nitrogen compound biosynthetic process	HORVU5Hr1G081790	-2.25409	pantothenate kinase 2
GO:0044271	cellular nitrogen compound biosynthetic process	HORVU0Hr1G037370	-3.5815	Translation initiation factor IF-1
GO:0044271	cellular nitrogen compound biosynthetic process	HORVU5Hr1G070270	-2.01727	Protein SCAI
GO:0044271	cellular nitrogen compound biosynthetic process	HORVU6Hr1G041020	-4.20643	50S ribosomal protein L21
GO:0044271	cellular nitrogen compound biosynthetic process	HORVU7Hr1G115040	-5.60984	30S ribosomal protein S17
GO:0044271	cellular nitrogen compound biosynthetic process	HORVU0Hr1G033690	-3.5815	50S ribosomal protein L14, chloroplastic
GO:0044271	cellular nitrogen compound biosynthetic process	HORVU1Hr1G077340	-2.68199	Translation initiation factor IF-2
GO:0044271	cellular nitrogen compound biosynthetic process	HORVU5Hr1G064990	-3.5815	30S ribosomal protein S8, chloroplastic
GO:0044271	cellular nitrogen compound biosynthetic process	HORVU1Hr1G031600	-2.21137	ATP synthase gamma chain
GO:0044271	cellular nitrogen compound biosynthetic process	HORVU3Hr1G062490	-4.7804	30S ribosomal protein S20
GO:0044271	cellular nitrogen compound biosynthetic process	HORVU3Hr1G081540	-3.61145	Transcription initiation factor TFIID subunit 9
GO:0044271	cellular nitrogen compound biosynthetic process	HORVU1Hr1G064880	-4.47783	Mitochondrial transcription termination factor family protein
GO:0044271	cellular nitrogen compound biosynthetic process	HORVU6Hr1G049520	-2.67012	30S ribosomal protein S7, chloroplastic
GO:0044271	cellular nitrogen compound biosynthetic process	HORVU3Hr1G077450	-2.13646	DNA-directed RNA polymerase III subunit RPC5
GO:0044271	cellular nitrogen compound biosynthetic process	HORVU4Hr1G080000	-2.67054	Phosphoribosylamine--glycine ligase
GO:0044271	cellular nitrogen compound biosynthetic process	HORVU3Hr1G080100	-2.57408	NAC domain containing protein 102
GO:0044271	cellular nitrogen compound biosynthetic process	HORVU7Hr1G107920	-3.5815	50S ribosomal protein L14, chloroplastic
GO:0044271	cellular nitrogen compound biosynthetic process	HORVU0Hr1G033420	-4.24189	50S ribosomal protein L14, chloroplastic
GO:0044271	cellular nitrogen compound biosynthetic process	HORVU0Hr1G032920	-3.5815	30S ribosomal protein S8, chloroplastic
GO:0044271	cellular nitrogen compound biosynthetic process	HORVU7Hr1G107910	-3.5815	30S ribosomal protein S8, chloroplastic
GO:0044271	cellular nitrogen compound biosynthetic process	HORVU5Hr1G030500	-2.16878	quinolinate synthase
GO:0044271	cellular nitrogen compound biosynthetic process	HORVU7Hr1G065920	-3.5815	30S ribosomal protein S8, chloroplastic
GO:0044271	cellular nitrogen compound biosynthetic process	HORVU2Hr1G031990	-2.69419	PHD finger protein ALFIN-LIKE 9
GO:0044271	cellular nitrogen compound biosynthetic process	HORVU6Hr1G049130	-3.56239	DNA-directed RNA polymerase subunit beta''
GO:0044271	cellular nitrogen compound biosynthetic process	HORVU5Hr1G095530	-3.18351	phytochrome C
GO:0044271	cellular nitrogen compound biosynthetic process	HORVU4Hr1G005500	-2.80604	50S ribosomal protein L18
GO:0044271	cellular nitrogen compound biosynthetic process	HORVU1Hr1G080070	-2.02568	Phosphoribosylformylglycinamidine synthase
GO:0044271	cellular nitrogen compound biosynthetic process	HORVU1Hr1G048400	-2.77074	Methyltransferase-like protein 17, mitochondrial
GO:0044271	cellular nitrogen compound biosynthetic process	HORVU5Hr1G092840	-2.29241	DNA-directed RNA polymerase family protein
GO:0044271	cellular nitrogen compound biosynthetic process	HORVU3Hr1G047180	-3.937	Chromosome 3B, genomic scaffold, cultivar Chinese Spring
GO:0044271	cellular nitrogen compound biosynthetic process	HORVU6Hr1G062040	-3.94168	50S ribosomal protein L19
GO:0044271	cellular nitrogen compound biosynthetic process	HORVU7Hr1G055890	-5.30704	50S ribosomal protein 6, chloroplastic
GO:0044271	cellular nitrogen compound biosynthetic process	HORVU2Hr1G121660	-2.67012	30S ribosomal protein S7, chloroplastic
GO:0044271	cellular nitrogen compound biosynthetic process	HORVU5Hr1G008250	-2.5369	Eukaryotic translation initiation factor 3 subunit B
GO:0044271	cellular nitrogen compound biosynthetic process	HORVU0Hr1G035280	-3.5815	30S ribosomal protein S8, chloroplastic
GO:0044271	cellular nitrogen compound biosynthetic process	HORVU0Hr1G031420	-2.67012	30S ribosomal protein S7, chloroplastic
GO:0044271	cellular nitrogen compound biosynthetic process	HORVU6Hr1G039720	-2.62693	GATA transcription factor 23
GO:0044271	cellular nitrogen compound biosynthetic process	HORVU0Hr1G032930	-3.5815	Translation initiation factor IF-1
GO:0044271	cellular nitrogen compound biosynthetic process	HORVU5Hr1G064720	-3.5815	30S ribosomal protein S8, chloroplastic
GO:0044271	cellular nitrogen compound biosynthetic process	HORVU2Hr1G057880	-3.15308	Proline--tRNA ligase
GO:0044271	cellular nitrogen compound biosynthetic process	HORVU0Hr1G037950	-3.5815	Translation initiation factor IF-1
GO:0044271	cellular nitrogen compound biosynthetic process	HORVU7Hr1G040420	-2.51155	E2F transcription factor 1
GO:0044271	cellular nitrogen compound biosynthetic process	HORVU5Hr1G062040	-2.27394	Protein SCAI
GO:0044271	cellular nitrogen compound biosynthetic process	HORVU6Hr1G018830	-4.00587	50S ribosomal protein L3
GO:0044271	cellular nitrogen compound biosynthetic process	HORVU2Hr1G036320	-2.00518	WRKY family transcription factor family protein
GO:0044271	cellular nitrogen compound biosynthetic process	HORVU3Hr1G090920	-3.79026	NAC domain protein,
GO:0044271	cellular nitrogen compound biosynthetic process	HORVU0Hr1G028370	-3.5815	Translation initiation factor IF-1
GO:0044271	cellular nitrogen compound biosynthetic process	HORVU7Hr1G060530	-3.56118	Translation initiation factor IF-2
GO:0044271	cellular nitrogen compound biosynthetic process	HORVU4Hr1G056740	-2.7156	Elongation factor 1-alpha
GO:0044271	cellular nitrogen compound biosynthetic process	HORVU1Hr1G040170	-4.28328	Tyrosine--tRNA ligase
GO:0044271	cellular nitrogen compound biosynthetic process	HORVU0Hr1G036980	-3.5815	Translation initiation factor IF-1
GO:0044271	cellular nitrogen compound biosynthetic process	HORVU2Hr1G062240	-3.5815	30S ribosomal protein S8, chloroplastic
GO:0044271	cellular nitrogen compound biosynthetic process	HORVU2Hr1G111640	-2.25555	Plasma membrane ATPase
GO:0044271	cellular nitrogen compound biosynthetic process	HORVU7Hr1G106480	-4.15064	NAC domain containing protein 1
GO:0044271	cellular nitrogen compound biosynthetic process	HORVU0Hr1G035290	-3.5815	Translation initiation factor IF-1, chloroplastic
GO:0044271	cellular nitrogen compound biosynthetic process	HORVU6Hr1G053540	-2.91564	NAC domain protein,
GO:0044271	cellular nitrogen compound biosynthetic process	HORVU5Hr1G064730	-3.5815	Translation initiation factor IF-1
GO:0044271	cellular nitrogen compound biosynthetic process	HORVU0Hr1G026800	-3.5815	30S ribosomal protein S8, chloroplastic
GO:0044271	cellular nitrogen compound biosynthetic process	HORVU6Hr1G049450	-3.5815	30S ribosomal protein S8, chloroplastic
GO:0044271	cellular nitrogen compound biosynthetic process	HORVU5Hr1G111640	-6.00958	50S ribosomal protein L17
GO:0044271	cellular nitrogen compound biosynthetic process	HORVU0Hr1G026930	-4.24189	50S ribosomal protein L14, chloroplastic
GO:0044271	cellular nitrogen compound biosynthetic process	HORVU0Hr1G034730	-2.67012	30S ribosomal protein S7, chloroplastic
GO:0044271	cellular nitrogen compound biosynthetic process	HORVU1Hr1G040670	-2.02568	Phosphoribosylformylglycinamidine synthase
GO:0044271	cellular nitrogen compound biosynthetic process	HORVU0Hr1G033710	-3.5815	Translation initiation factor IF-1
GO:0044271	cellular nitrogen compound biosynthetic process	HORVU6Hr1G049440	-3.5815	Translation initiation factor IF-1
GO:0044271	cellular nitrogen compound biosynthetic process	HORVU2Hr1G051390	-4.24189	50S ribosomal protein L16, chloroplastic
GO:0044271	cellular nitrogen compound biosynthetic process	HORVU3Hr1G013280	-2.46672	Mitochondrial transcription termination factor family protein
GO:0044271	cellular nitrogen compound biosynthetic process	HORVU6Hr1G073020	-3.5815	30S ribosomal protein S8, chloroplastic
GO:0044271	cellular nitrogen compound biosynthetic process	HORVU0Hr1G028360	-3.5815	30S ribosomal protein S8, chloroplastic
GO:0044271	cellular nitrogen compound biosynthetic process	HORVU7Hr1G114170	-5.81885	50S ribosomal protein L35
GO:0044271	cellular nitrogen compound biosynthetic process	HORVU3Hr1G026080	-3.10053	Chromosome 3B, genomic scaffold, cultivar Chinese Spring
GO:0044271	cellular nitrogen compound biosynthetic process	HORVU0Hr1G034830	-2.67012	30S ribosomal protein S7, chloroplastic
GO:0044271	cellular nitrogen compound biosynthetic process	HORVU5Hr1G116360	-2.33801	Phosphoribosylformylglycinamidine cyclo-ligase
GO:0044271	cellular nitrogen compound biosynthetic process	HORVU0Hr1G037630	-3.5815	Translation initiation factor IF-1, chloroplastic
GO:0044271	cellular nitrogen compound biosynthetic process	HORVU5Hr1G111310	-4.98236	magnesium chelatase i2
GO:0044271	cellular nitrogen compound biosynthetic process	HORVU5Hr1G064970	-2.98004	50S ribosomal protein L16, chloroplastic
GO:0044271	cellular nitrogen compound biosynthetic process	HORVU6Hr1G072500	-2.28032	Eukaryotic translation initiation factor 5
GO:0044271	cellular nitrogen compound biosynthetic process	HORVU2Hr1G076920	-2.07599	auxin response factor 1
GO:0044271	cellular nitrogen compound biosynthetic process	HORVU7Hr1G084940	-2.53136	Auxin-responsive protein IAA23
GO:0044271	cellular nitrogen compound biosynthetic process	HORVU0Hr1G026790	-4.24189	50S ribosomal protein L16, chloroplastic
GO:0044271	cellular nitrogen compound biosynthetic process	HORVU2Hr1G086140	-2.11415	S-adenosylmethionine decarboxylase proenzyme
GO:0044271	cellular nitrogen compound biosynthetic process	HORVU0Hr1G026810	-3.5815	Translation initiation factor IF-1
GO:0044271	cellular nitrogen compound biosynthetic process	HORVU1Hr1G056510	-2.865	50S ribosomal protein L1
GO:0044271	cellular nitrogen compound biosynthetic process	HORVU2Hr1G010480	-2.00567	50S ribosomal protein L30
GO:0044271	cellular nitrogen compound biosynthetic process	HORVU0Hr1G026250	-4.24189	50S ribosomal protein L14, chloroplastic
GO:0044271	cellular nitrogen compound biosynthetic process	HORVU2Hr1G099770	-4.04185	Oxygen-dependent coproporphyrinogen-III oxidase
GO:0044271	cellular nitrogen compound biosynthetic process	HORVU5Hr1G111380	-2.30767	50S ribosomal protein L36
GO:0044271	cellular nitrogen compound biosynthetic process	HORVU0Hr1G033700	-3.5815	30S ribosomal protein S8, chloroplastic
GO:0044271	cellular nitrogen compound biosynthetic process	HORVU2Hr1G051380	-4.24189	50S ribosomal protein L14, chloroplastic
GO:0044271	cellular nitrogen compound biosynthetic process	HORVU6Hr1G037250	-3.5815	Translation initiation factor IF-1
GO:0044271	cellular nitrogen compound biosynthetic process	HORVU6Hr1G049460	-3.5815	50S ribosomal protein L14, chloroplastic
GO:0044271	cellular nitrogen compound biosynthetic process	HORVU2Hr1G034400	-2.41666	Eukaryotic translation initiation factor 5A
GO:0044271	cellular nitrogen compound biosynthetic process	HORVU6Hr1G081370	-2.06875	Isoleucine--tRNA ligase
GO:0044271	cellular nitrogen compound biosynthetic process	HORVU6Hr1G053680	-6.2562	Elongation factor Tu
GO:0044271	cellular nitrogen compound biosynthetic process	HORVU5Hr1G005780	-2.62247	Basic-leucine zipper (bZIP) transcription factor family protein
GO:0044271	cellular nitrogen compound biosynthetic process	HORVU3Hr1G095330	-4.40696	50S ribosomal protein L27
GO:0044271	cellular nitrogen compound biosynthetic process	HORVU5Hr1G066960	-2.4114	Formate--tetrahydrofolate ligase
GO:0044271	cellular nitrogen compound biosynthetic process	HORVU5Hr1G004530	-2.67012	30S ribosomal protein S7, chloroplastic
GO:0044271	cellular nitrogen compound biosynthetic process	HORVU5Hr1G026140	-2.63594	Phenylalanine--tRNA ligase alpha subunit
GO:0044271	cellular nitrogen compound biosynthetic process	HORVU6Hr1G035260	-4.83281	30S ribosomal protein S21
GO:0044271	cellular nitrogen compound biosynthetic process	HORVU3Hr1G015870	-6.28739	Aspartate--tRNA(Asp/Asn) ligase
GO:0044271	cellular nitrogen compound biosynthetic process	HORVU0Hr1G026860	-3.11845	50S ribosomal protein L14, chloroplastic
GO:0044271	cellular nitrogen compound biosynthetic process	HORVU0Hr1G034650	-4.24189	50S ribosomal protein L14, chloroplastic
GO:0044271	cellular nitrogen compound biosynthetic process	HORVU3Hr1G097200	-2.04761	auxin response factor 2
GO:0044271	cellular nitrogen compound biosynthetic process	HORVU6Hr1G049470	-2.98004	50S ribosomal protein L16, chloroplastic
GO:0044271	cellular nitrogen compound biosynthetic process	HORVU0Hr1G033440	-3.5815	Translation initiation factor IF-1
GO:0044271	cellular nitrogen compound biosynthetic process	HORVU0Hr1G034860	-2.67012	30S ribosomal protein S15, chloroplastic
GO:0044271	cellular nitrogen compound biosynthetic process	HORVU6Hr1G068370	-9.94656	Growth-regulating factor 4
GO:0044271	cellular nitrogen compound biosynthetic process	HORVU2Hr1G121420	-2.67012	30S ribosomal protein S7, chloroplastic
GO:0044271	cellular nitrogen compound biosynthetic process	HORVU5Hr1G103380	-3.29614	Mitochondrial transcription termination factor family protein
GO:0044271	cellular nitrogen compound biosynthetic process	HORVU3Hr1G032230	-2.28175	Auxin response factor 1
GO:0044271	cellular nitrogen compound biosynthetic process	HORVU7Hr1G117020	-2.94054	Basic-leucine zipper (bZIP) transcription factor family protein
GO:0044271	cellular nitrogen compound biosynthetic process	HORVU2Hr1G071330	-3.82353	Glycine--tRNA ligase
GO:0044271	cellular nitrogen compound biosynthetic process	HORVU2Hr1G092180	-3.14037	Elongation factor G
GO:0044271	cellular nitrogen compound biosynthetic process	HORVU2Hr1G077670	-2.82439	PHD finger protein ALFIN-LIKE 4
GO:0044271	cellular nitrogen compound biosynthetic process	HORVU4Hr1G040950	-3.65759	50S ribosomal protein L6
GO:0044271	cellular nitrogen compound biosynthetic process	HORVU6Hr1G037260	-3.5815	30S ribosomal protein S8, chloroplastic
GO:0044271	cellular nitrogen compound biosynthetic process	HORVU4Hr1G053850	-6.05112	Nicotianamine synthase 8
GO:0044271	cellular nitrogen compound biosynthetic process	HORVU0Hr1G015710	-2.23348	transcription factor-related
GO:0044271	cellular nitrogen compound biosynthetic process	HORVU0Hr1G026870	-4.24189	50S ribosomal protein L16, chloroplastic
GO:0044271	cellular nitrogen compound biosynthetic process	HORVU5Hr1G064870	-2.86033	30S ribosomal protein S7, chloroplastic
GO:0044271	cellular nitrogen compound biosynthetic process	HORVU7Hr1G107890	-2.67012	30S ribosomal protein S7, chloroplastic
GO:0044271	cellular nitrogen compound biosynthetic process	HORVU0Hr1G026260	-3.5815	30S ribosomal protein S8, chloroplastic
GO:0044271	cellular nitrogen compound biosynthetic process	HORVU4Hr1G063020	-2.269	Peptidyl-tRNA hydrolase ICT1, mitochondrial
GO:0044271	cellular nitrogen compound biosynthetic process	HORVU0Hr1G026270	-3.5815	Translation initiation factor IF-1
GO:0044271	cellular nitrogen compound biosynthetic process	HORVU5Hr1G116310	-2.661	GATA transcription factor 15
GO:0044271	cellular nitrogen compound biosynthetic process	HORVU2Hr1G080480	-7.2818	30S ribosomal protein 3, chloroplastic
GO:0044271	cellular nitrogen compound biosynthetic process	HORVU5Hr1G110960	-3.2193	Transcription initiation factor IIE subunit beta
GO:0044271	cellular nitrogen compound biosynthetic process	HORVU2Hr1G005480	-2.78344	adenylate kinase family protein
GO:0044271	cellular nitrogen compound biosynthetic process	HORVU2Hr1G081370	-2.2436	Agmatine deiminase
GO:0044271	cellular nitrogen compound biosynthetic process	HORVU6Hr1G019190	-3.60532	Histone acetyltransferase HAC12
GO:0044271	cellular nitrogen compound biosynthetic process	HORVU6Hr1G084690	-3.07457	Translation initiation factor 3 protein
GO:0019538	protein metabolic process	HORVU2Hr1G090470	-2.75751	ATP-dependent Clp protease proteolytic subunit
GO:0019538	protein metabolic process	HORVU7Hr1G107930	-2.98004	50S ribosomal protein L16, chloroplastic
GO:0019538	protein metabolic process	HORVU5Hr1G064980	-3.5815	50S ribosomal protein L14, chloroplastic
GO:0019538	protein metabolic process	HORVU4Hr1G016190	-2.6072	60S ribosomal protein L10-1
GO:0019538	protein metabolic process	HORVU3Hr1G017020	-2.22692	receptor kinase 3
GO:0019538	protein metabolic process	HORVU3Hr1G047160	-2.97888	protein kinase family protein / protein phosphatase 2C ( PP2C) family protein
GO:0019538	protein metabolic process	HORVU5Hr1G016840	-2.10943	Protein kinase superfamily protein
GO:0019538	protein metabolic process	HORVU6Hr1G037270	-3.11845	50S ribosomal protein L16, chloroplastic
GO:0019538	protein metabolic process	HORVU5Hr1G081930	-2.4684	lon protease 2
GO:0019538	protein metabolic process	HORVU4Hr1G062760	-2.03765	receptor-like protein kinase 4
GO:0019538	protein metabolic process	HORVU0Hr1G034480	-3.5815	Translation initiation factor IF-1, chloroplastic
GO:0019538	protein metabolic process	HORVU2Hr1G116680	-3.60594	Histidine--tRNA ligase
GO:0019538	protein metabolic process	HORVU1Hr1G045960	-2.34139	Carboxypeptidase Y homolog A
GO:0019538	protein metabolic process	HORVU2Hr1G104190	-3.08626	GPI mannosyltransferase 2
GO:0019538	protein metabolic process	HORVU0Hr1G036980	-3.5815	Translation initiation factor IF-1
GO:0019538	protein metabolic process	HORVU5Hr1G029950	-2.12895	U-box domain-containing protein 43
GO:0019538	protein metabolic process	HORVU0Hr1G034770	-2.67012	30S ribosomal protein S7, chloroplastic
GO:0019538	protein metabolic process	HORVU5Hr1G111640	-6.00958	50S ribosomal protein L17
GO:0019538	protein metabolic process	HORVU0Hr1G037370	-3.5815	Translation initiation factor IF-1
GO:0019538	protein metabolic process	HORVU5Hr1G125290	-3.1091	Protein kinase superfamily protein
GO:0019538	protein metabolic process	HORVU1Hr1G090940	-2.54492	mitogen-activated protein kinase 16
GO:0019538	protein metabolic process	HORVU7Hr1G115040	-5.60984	30S ribosomal protein S17
GO:0019538	protein metabolic process	HORVU0Hr1G033690	-3.5815	50S ribosomal protein L14, chloroplastic
GO:0019538	protein metabolic process	HORVU5Hr1G008980	-5.31574	receptor kinase 3
GO:0019538	protein metabolic process	HORVU5Hr1G064990	-3.5815	30S ribosomal protein S8, chloroplastic
GO:0019538	protein metabolic process	HORVU1Hr1G069510	-2.55023	Leucine-rich repeat receptor-like protein kinase family protein
GO:0019538	protein metabolic process	HORVU5Hr1G104080	-3.58346	Protein kinase superfamily protein
GO:0019538	protein metabolic process	HORVU3Hr1G062490	-4.7804	30S ribosomal protein S20
GO:0019538	protein metabolic process	HORVU6Hr1G049440	-3.5815	Translation initiation factor IF-1
GO:0019538	protein metabolic process	HORVU1Hr1G003750	-3.08352	Protein kinase superfamily protein
GO:0019538	protein metabolic process	HORVU7Hr1G088710	-4.17809	Protein kinase superfamily protein
GO:0019538	protein metabolic process	HORVU7Hr1G023760	-2.03819	mitogen-activated protein kinase 3
GO:0019538	protein metabolic process	HORVU0Hr1G026200	-3.5815	Translation initiation factor IF-1
GO:0019538	protein metabolic process	HORVU6Hr1G049520	-2.67012	30S ribosomal protein S7, chloroplastic
GO:0019538	protein metabolic process	HORVU3Hr1G082260	-2.42333	Protein kinase superfamily protein
GO:0019538	protein metabolic process	HORVU6Hr1G043690	-2.03384	Ubiquitin carboxyl-terminal hydrolase 15
GO:0019538	protein metabolic process	HORVU5Hr1G125270	-3.1091	Protein kinase superfamily protein
GO:0019538	protein metabolic process	HORVU3Hr1G000050	-5.29487	receptor kinase 2
GO:0019538	protein metabolic process	HORVU7Hr1G053310	-3.08182	D-inositol 3-phosphate glycosyltransferase
GO:0019538	protein metabolic process	HORVU4Hr1G053900	-2.46238	Prolyl oligopeptidase family protein
GO:0019538	protein metabolic process	HORVU5Hr1G111380	-2.30767	50S ribosomal protein L36
GO:0019538	protein metabolic process	HORVU7Hr1G028160	-5.75351	receptor kinase 2
GO:0019538	protein metabolic process	HORVU0Hr1G033420	-4.24189	50S ribosomal protein L14, chloroplastic
GO:0019538	protein metabolic process	HORVU0Hr1G032920	-3.5815	30S ribosomal protein S8, chloroplastic
GO:0019538	protein metabolic process	HORVU7Hr1G107910	-3.5815	30S ribosomal protein S8, chloroplastic
GO:0019538	protein metabolic process	HORVU6Hr1G072500	-2.28032	Eukaryotic translation initiation factor 5
GO:0019538	protein metabolic process	HORVU6Hr1G032800	-2.3757	DNA damage-inducible protein 1
GO:0019538	protein metabolic process	HORVU3Hr1G049480	-2.83727	Protein kinase superfamily protein
GO:0019538	protein metabolic process	HORVU7Hr1G065920	-3.5815	30S ribosomal protein S8, chloroplastic
GO:0019538	protein metabolic process	HORVU1Hr1G051220	-2.01373	receptor-like kinase 1
GO:0019538	protein metabolic process	HORVU7Hr1G114610	-3.85571	receptor kinase 2
GO:0019538	protein metabolic process	HORVU0Hr1G026250	-4.24189	50S ribosomal protein L14, chloroplastic
GO:0019538	protein metabolic process	HORVU1Hr1G094900	-2.08594	ATP-dependent zinc metalloprotease FtsH
GO:0019538	protein metabolic process	HORVU5Hr1G095530	-3.18351	phytochrome C
GO:0019538	protein metabolic process	HORVU4Hr1G005500	-2.80604	50S ribosomal protein L18
GO:0019538	protein metabolic process	HORVU6Hr1G023290	-4.36896	receptor-like protein kinase 1
GO:0019538	protein metabolic process	HORVU3Hr1G093140	-3.44808	protein kinase family protein
GO:0019538	protein metabolic process	HORVU1Hr1G048400	-2.77074	Methyltransferase-like protein 17, mitochondrial
GO:0019538	protein metabolic process	HORVU6Hr1G062040	-3.94168	50S ribosomal protein L19
GO:0019538	protein metabolic process	HORVU7Hr1G055890	-5.30704	50S ribosomal protein 6, chloroplastic
GO:0019538	protein metabolic process	HORVU2Hr1G121660	-2.67012	30S ribosomal protein S7, chloroplastic
GO:0019538	protein metabolic process	HORVU5Hr1G008250	-2.5369	Eukaryotic translation initiation factor 3 subunit B
GO:0019538	protein metabolic process	HORVU3Hr1G026870	-2.59768	Protein kinase superfamily protein
GO:0019538	protein metabolic process	HORVU6Hr1G053310	-2.08022	Protein kinase superfamily protein
GO:0019538	protein metabolic process	HORVU3Hr1G002570	-2.06237	receptor-like protein kinase 4
GO:0019538	protein metabolic process	HORVU0Hr1G035280	-3.5815	30S ribosomal protein S8, chloroplastic
GO:0019538	protein metabolic process	HORVU3Hr1G106650	-2.38425	alpha-1,3-mannosyl-glycoprotein beta-1,2-N-acetylglucosaminyltransferase, putative
GO:0019538	protein metabolic process	HORVU7Hr1G058950	-2.00859	protein-l-isoaspartate methyltransferase 2
GO:0019538	protein metabolic process	HORVU0Hr1G031420	-2.67012	30S ribosomal protein S7, chloroplastic
GO:0019538	protein metabolic process	HORVU0Hr1G032930	-3.5815	Translation initiation factor IF-1
GO:0019538	protein metabolic process	HORVU5Hr1G064720	-3.5815	30S ribosomal protein S8, chloroplastic
GO:0019538	protein metabolic process	HORVU2Hr1G057880	-3.15308	Proline--tRNA ligase
GO:0019538	protein metabolic process	HORVU0Hr1G037950	-3.5815	Translation initiation factor IF-1
GO:0019538	protein metabolic process	HORVU2Hr1G034400	-2.41666	Eukaryotic translation initiation factor 5A
GO:0019538	protein metabolic process	HORVU3Hr1G041820	-3.83188	Protein kinase superfamily protein
GO:0019538	protein metabolic process	HORVU2Hr1G115070	-2.03503	cullin 3
GO:0019538	protein metabolic process	HORVU3Hr1G091850	-2.70642	GPI transamidase component PIG-S-related
GO:0019538	protein metabolic process	HORVU7Hr1G046050	-2.29885	Carboxyl-terminal-processing protease
GO:0019538	protein metabolic process	HORVU1Hr1G054930	-6.23711	SBP (S-ribonuclease-binding protein) family protein
GO:0019538	protein metabolic process	HORVU6Hr1G023100	-5.47355	receptor-like protein kinase 1
GO:0019538	protein metabolic process	HORVU5Hr1G051900	-2.57909	receptor kinase 2
GO:0019538	protein metabolic process	HORVU6Hr1G057240	-4.9778	Leucine-rich repeat receptor-like protein kinase family protein
GO:0019538	protein metabolic process	HORVU0Hr1G028370	-3.5815	Translation initiation factor IF-1
GO:0019538	protein metabolic process	HORVU7Hr1G060530	-3.56118	Translation initiation factor IF-2
GO:0019538	protein metabolic process	HORVU4Hr1G056740	-2.7156	Elongation factor 1-alpha
GO:0019538	protein metabolic process	HORVU2Hr1G107180	-4.83681	Leucine-rich receptor-like protein kinase family protein
GO:0019538	protein metabolic process	HORVU3Hr1G083620	-2.27012	serine/threonine protein kinase 2
GO:0019538	protein metabolic process	HORVU1Hr1G040170	-4.28328	Tyrosine--tRNA ligase
GO:0019538	protein metabolic process	HORVU7Hr1G010740	-5.66102	Protein kinase family protein
GO:0019538	protein metabolic process	HORVU5Hr1G052250	-2.28401	D6 protein kinase like 2
GO:0019538	protein metabolic process	HORVU2Hr1G062240	-3.5815	30S ribosomal protein S8, chloroplastic
GO:0019538	protein metabolic process	HORVU7Hr1G018750	-2.10424	protein kinase family protein
GO:0019538	protein metabolic process	HORVU0Hr1G035290	-3.5815	Translation initiation factor IF-1, chloroplastic
GO:0019538	protein metabolic process	HORVU1Hr1G065960	-3.23005	Acylamino-acid-releasing enzyme
GO:0019538	protein metabolic process	HORVU5Hr1G064730	-3.5815	Translation initiation factor IF-1
GO:0019538	protein metabolic process	HORVU2Hr1G110680	-3.61389	Molybdenum cofactor biosynthesis protein B
GO:0019538	protein metabolic process	HORVU0Hr1G026800	-3.5815	30S ribosomal protein S8, chloroplastic
GO:0019538	protein metabolic process	HORVU6Hr1G049470	-2.98004	50S ribosomal protein L16, chloroplastic
GO:0019538	protein metabolic process	HORVU6Hr1G064150	-2.12221	Protein kinase superfamily protein
GO:0019538	protein metabolic process	HORVU2Hr1G117970	-3.06984	Ubiquitin carboxyl-terminal hydrolase
GO:0019538	protein metabolic process	HORVU6Hr1G049450	-3.5815	30S ribosomal protein S8, chloroplastic
GO:0019538	protein metabolic process	HORVU0Hr1G026930	-4.24189	50S ribosomal protein L14, chloroplastic
GO:0019538	protein metabolic process	HORVU0Hr1G034730	-2.67012	30S ribosomal protein S7, chloroplastic
GO:0019538	protein metabolic process	HORVU6Hr1G018830	-4.00587	50S ribosomal protein L3
GO:0019538	protein metabolic process	HORVU2Hr1G066860	-2.7148	Eukaryotic aspartyl protease family protein
GO:0019538	protein metabolic process	HORVU0Hr1G033710	-3.5815	Translation initiation factor IF-1
GO:0019538	protein metabolic process	HORVU4Hr1G061130	-4.60628	receptor kinase 1
GO:0019538	protein metabolic process	HORVU2Hr1G069270	-2.26109	Peptidyl-prolyl cis-trans isomerase B
GO:0019538	protein metabolic process	HORVU2Hr1G051390	-4.24189	50S ribosomal protein L16, chloroplastic
GO:0019538	protein metabolic process	HORVU6Hr1G073020	-3.5815	30S ribosomal protein S8, chloroplastic
GO:0019538	protein metabolic process	HORVU0Hr1G028360	-3.5815	30S ribosomal protein S8, chloroplastic
GO:0019538	protein metabolic process	HORVU7Hr1G114170	-5.81885	50S ribosomal protein L35
GO:0019538	protein metabolic process	HORVU4Hr1G083590	-4.30246	Protein kinase superfamily protein
GO:0019538	protein metabolic process	HORVU6Hr1G058230	-2.09111	Protein kinase superfamily protein
GO:0019538	protein metabolic process	HORVU0Hr1G034830	-2.67012	30S ribosomal protein S7, chloroplastic
GO:0019538	protein metabolic process	HORVU2Hr1G091360	-5.32157	receptor kinase 2
GO:0019538	protein metabolic process	HORVU0Hr1G037630	-3.5815	Translation initiation factor IF-1, chloroplastic
GO:0019538	protein metabolic process	HORVU5Hr1G008160	-4.69529	Serine protease Do-like HtrA
GO:0019538	protein metabolic process	HORVU5Hr1G064970	-2.98004	50S ribosomal protein L16, chloroplastic
GO:0019538	protein metabolic process	HORVU1Hr1G024070	-2.76614	Protein kinase superfamily protein
GO:0019538	protein metabolic process	HORVU2Hr1G028230	-2.29808	Protein kinase superfamily protein
GO:0019538	protein metabolic process	HORVU5Hr1G114850	-2.26814	Protein kinase superfamily protein
GO:0019538	protein metabolic process	HORVU6Hr1G077100	-2.72778	casein kinase 1
GO:0019538	protein metabolic process	HORVU7Hr1G089510	-3.7409	serine/threonine protein kinase 1
GO:0019538	protein metabolic process	HORVU0Hr1G026790	-4.24189	50S ribosomal protein L16, chloroplastic
GO:0019538	protein metabolic process	HORVU2Hr1G048380	-4.24189	50S ribosomal protein L14, chloroplastic
GO:0019538	protein metabolic process	HORVU0Hr1G026810	-3.5815	Translation initiation factor IF-1
GO:0019538	protein metabolic process	HORVU2Hr1G072020	-2.47399	Chaperone protein ClpB
GO:0019538	protein metabolic process	HORVU7Hr1G008690	-2.7857	Protein kinase superfamily protein
GO:0019538	protein metabolic process	HORVU1Hr1G056510	-2.865	50S ribosomal protein L1
GO:0019538	protein metabolic process	HORVU1Hr1G000710	-2.72737	Peptidyl-prolyl cis-trans isomerase B
GO:0019538	protein metabolic process	HORVU3Hr1G068000	-2.04375	receptor-like protein kinase 2
GO:0019538	protein metabolic process	HORVU1Hr1G094920	-2.80315	Protein kinase superfamily protein
GO:0019538	protein metabolic process	HORVU6Hr1G081370	-2.06875	Isoleucine--tRNA ligase
GO:0019538	protein metabolic process	HORVU1Hr1G002240	-3.37212	E3 ubiquitin-protein ligase CHIP
GO:0019538	protein metabolic process	HORVU5Hr1G026770	-2.44725	Dipeptidyl peptidase 9
GO:0019538	protein metabolic process	HORVU0Hr1G033700	-3.5815	30S ribosomal protein S8, chloroplastic
GO:0019538	protein metabolic process	HORVU3Hr1G051340	-2.61807	Protein kinase superfamily protein
GO:0019538	protein metabolic process	HORVU2Hr1G031200	-3.33009	serine/threonine protein kinase 1
GO:0019538	protein metabolic process	HORVU2Hr1G051380	-4.24189	50S ribosomal protein L14, chloroplastic
GO:0019538	protein metabolic process	HORVU6Hr1G037250	-3.5815	Translation initiation factor IF-1
GO:0019538	protein metabolic process	HORVU0Hr1G026270	-3.5815	Translation initiation factor IF-1
GO:0019538	protein metabolic process	HORVU5Hr1G018340	-2.51001	Protein kinase superfamily protein
GO:0019538	protein metabolic process	HORVU3Hr1G007590	-4.33322	Protein kinase superfamily protein
GO:0019538	protein metabolic process	HORVU5Hr1G061770	-4.36307	Cathepsin B-like cysteine proteinase
GO:0019538	protein metabolic process	HORVU6Hr1G032570	-2.18902	26S protease regulatory subunit 8
GO:0019538	protein metabolic process	HORVU7Hr1G121870	-4.00892	ATP-dependent zinc metalloprotease FtsH 3
GO:0019538	protein metabolic process	HORVU6Hr1G072540	-4.28875	signal peptide peptidase
GO:0019538	protein metabolic process	HORVU3Hr1G068020	-2.04375	Leucine-rich receptor-like protein kinase family protein
GO:0019538	protein metabolic process	HORVU0Hr1G016820	-2.733	Protein kinase superfamily protein
GO:0019538	protein metabolic process	HORVU6Hr1G053680	-6.2562	Elongation factor Tu
GO:0019538	protein metabolic process	HORVU3Hr1G095330	-4.40696	50S ribosomal protein L27
GO:0019538	protein metabolic process	HORVU6Hr1G041020	-4.20643	50S ribosomal protein L21
GO:0019538	protein metabolic process	HORVU2Hr1G023490	-2.09196	Proteasome subunit beta type-6
GO:0019538	protein metabolic process	HORVU5Hr1G004530	-2.67012	30S ribosomal protein S7, chloroplastic
GO:0019538	protein metabolic process	HORVU7Hr1G109340	-4.1714	Protein kinase superfamily protein
GO:0019538	protein metabolic process	HORVU6Hr1G035260	-4.83281	30S ribosomal protein S21
GO:0019538	protein metabolic process	HORVU4Hr1G016260	-3.93835	ATP-dependent protease La (LON) domain protein
GO:0019538	protein metabolic process	HORVU3Hr1G015870	-6.28739	Aspartate--tRNA(Asp/Asn) ligase
GO:0019538	protein metabolic process	HORVU0Hr1G026860	-3.11845	50S ribosomal protein L14, chloroplastic
GO:0019538	protein metabolic process	HORVU2Hr1G107250	-46.3372	Leucine-rich receptor-like protein kinase family protein
GO:0019538	protein metabolic process	HORVU0Hr1G034650	-4.24189	50S ribosomal protein L14, chloroplastic
GO:0019538	protein metabolic process	HORVU5Hr1G104450	-3.05861	casein kinase 1
GO:0019538	protein metabolic process	HORVU5Hr1G039740	-3.08182	D-inositol 3-phosphate glycosyltransferase
GO:0019538	protein metabolic process	HORVU1Hr1G077340	-2.68199	Translation initiation factor IF-2
GO:0019538	protein metabolic process	HORVU0Hr1G026260	-3.5815	30S ribosomal protein S8, chloroplastic
GO:0019538	protein metabolic process	HORVU4Hr1G060450	-3.24163	Protein kinase superfamily protein
GO:0019538	protein metabolic process	HORVU0Hr1G033440	-3.5815	Translation initiation factor IF-1
GO:0019538	protein metabolic process	HORVU0Hr1G034860	-2.67012	30S ribosomal protein S15, chloroplastic
GO:0019538	protein metabolic process	HORVU5Hr1G069620	-3.07264	Ubiquitin carboxyl-terminal hydrolase 17
GO:0019538	protein metabolic process	HORVU3Hr1G052400	-2.22391	Protein kinase superfamily protein
GO:0019538	protein metabolic process	HORVU2Hr1G121420	-2.67012	30S ribosomal protein S7, chloroplastic
GO:0019538	protein metabolic process	HORVU3Hr1G093550	-4.42656	receptor kinase 2
GO:0019538	protein metabolic process	HORVU3Hr1G073960	-2.1711	receptor-like protein kinase 4
GO:0019538	protein metabolic process	HORVU5Hr1G105430	-2.66374	Ubiquitin carboxyl-terminal hydrolase 2
GO:0019538	protein metabolic process	HORVU7Hr1G107920	-3.5815	50S ribosomal protein L14, chloroplastic
GO:0019538	protein metabolic process	HORVU2Hr1G071330	-3.82353	Glycine--tRNA ligase
GO:0019538	protein metabolic process	HORVU2Hr1G092180	-3.14037	Elongation factor G
GO:0019538	protein metabolic process	HORVU4Hr1G040950	-3.65759	50S ribosomal protein L6
GO:0019538	protein metabolic process	HORVU6Hr1G037260	-3.5815	30S ribosomal protein S8, chloroplastic
GO:0019538	protein metabolic process	HORVU0Hr1G026870	-4.24189	50S ribosomal protein L16, chloroplastic
GO:0019538	protein metabolic process	HORVU5Hr1G064870	-2.86033	30S ribosomal protein S7, chloroplastic
GO:0019538	protein metabolic process	HORVU6Hr1G018060	-2.84583	Protein kinase superfamily protein
GO:0019538	protein metabolic process	HORVU7Hr1G107890	-2.67012	30S ribosomal protein S7, chloroplastic
GO:0019538	protein metabolic process	HORVU2Hr1G010480	-2.00567	50S ribosomal protein L30
GO:0019538	protein metabolic process	HORVU4Hr1G063020	-2.269	Peptidyl-tRNA hydrolase ICT1, mitochondrial
GO:0019538	protein metabolic process	HORVU4Hr1G031590	-3.91205	Receptor like protein kinase S.2
GO:0019538	protein metabolic process	HORVU6Hr1G049460	-3.5815	50S ribosomal protein L14, chloroplastic
GO:0019538	protein metabolic process	HORVU2Hr1G080480	-7.2818	30S ribosomal protein 3, chloroplastic
GO:0019538	protein metabolic process	HORVU5Hr1G026140	-2.63594	Phenylalanine--tRNA ligase alpha subunit
GO:0019538	protein metabolic process	HORVU5Hr1G015220	-2.39455	receptor kinase 1
GO:0019538	protein metabolic process	HORVU3Hr1G039880	-2.77563	Chaperone protein dnaJ 3
GO:0019538	protein metabolic process	HORVU6Hr1G019190	-3.60532	Histone acetyltransferase HAC12
GO:0019538	protein metabolic process	HORVU6Hr1G084690	-3.07457	Translation initiation factor 3 protein
GO:0019538	protein metabolic process	HORVU5Hr1G062120	-3.78607	Leucine-rich receptor-like protein kinase family protein
GO:0019538	protein metabolic process	HORVU2Hr1G113460	-5.7999	Cysteine proteinases superfamily protein
GO:0019538	protein metabolic process	HORVU1Hr1G093880	-3.12056	Phosphoglucan phosphatase LSF1, chloroplastic
GO:0034641	cellular nitrogen compound metabolic process	HORVU7Hr1G076960	-2.6818	NAD(P)H-quinone oxidoreductase subunit 2 A, chloroplastic
GO:0034641	cellular nitrogen compound metabolic process	HORVU5Hr1G064980	-3.5815	50S ribosomal protein L14, chloroplastic
GO:0034641	cellular nitrogen compound metabolic process	HORVU2Hr1G048380	-4.24189	50S ribosomal protein L14, chloroplastic
GO:0034641	cellular nitrogen compound metabolic process	HORVU0Hr1G038470	-2.45731	E2F transcription factor 1
GO:0034641	cellular nitrogen compound metabolic process	HORVU4Hr1G016190	-2.6072	60S ribosomal protein L10-1
GO:0034641	cellular nitrogen compound metabolic process	HORVU0Hr1G034370	-3.56239	DNA-directed RNA polymerase subunit beta''
GO:0034641	cellular nitrogen compound metabolic process	HORVU5Hr1G053360	-2.36992	SURP and G-patch domain-containing protein 1-like protein
GO:0034641	cellular nitrogen compound metabolic process	HORVU4Hr1G045370	-3.56239	DNA-directed RNA polymerase subunit beta''
GO:0034641	cellular nitrogen compound metabolic process	HORVU6Hr1G037270	-3.11845	50S ribosomal protein L16, chloroplastic
GO:0034641	cellular nitrogen compound metabolic process	HORVU3Hr1G070620	-2.17133	Auxin-responsive protein IAA6
GO:0034641	cellular nitrogen compound metabolic process	HORVU1Hr1G049550	-3.1274	Non-lysosomal glucosylceramidase
GO:0034641	cellular nitrogen compound metabolic process	HORVU0Hr1G034480	-3.5815	Translation initiation factor IF-1, chloroplastic
GO:0034641	cellular nitrogen compound metabolic process	HORVU2Hr1G116680	-3.60594	Histidine--tRNA ligase
GO:0034641	cellular nitrogen compound metabolic process	HORVU0Hr1G036980	-3.5815	Translation initiation factor IF-1
GO:0034641	cellular nitrogen compound metabolic process	HORVU0Hr1G026200	-3.5815	Translation initiation factor IF-1
GO:0034641	cellular nitrogen compound metabolic process	HORVU0Hr1G034770	-2.67012	30S ribosomal protein S7, chloroplastic
GO:0034641	cellular nitrogen compound metabolic process	HORVU5Hr1G081790	-2.25409	pantothenate kinase 2
GO:0034641	cellular nitrogen compound metabolic process	HORVU0Hr1G037370	-3.5815	Translation initiation factor IF-1
GO:0034641	cellular nitrogen compound metabolic process	HORVU5Hr1G070270	-2.01727	Protein SCAI
GO:0034641	cellular nitrogen compound metabolic process	HORVU6Hr1G041020	-4.20643	50S ribosomal protein L21
GO:0034641	cellular nitrogen compound metabolic process	HORVU7Hr1G115040	-5.60984	30S ribosomal protein S17
GO:0034641	cellular nitrogen compound metabolic process	HORVU0Hr1G033690	-3.5815	50S ribosomal protein L14, chloroplastic
GO:0034641	cellular nitrogen compound metabolic process	HORVU2Hr1G062240	-3.5815	30S ribosomal protein S8, chloroplastic
GO:0034641	cellular nitrogen compound metabolic process	HORVU1Hr1G077340	-2.68199	Translation initiation factor IF-2
GO:0034641	cellular nitrogen compound metabolic process	HORVU5Hr1G064990	-3.5815	30S ribosomal protein S8, chloroplastic
GO:0034641	cellular nitrogen compound metabolic process	HORVU0Hr1G031420	-2.67012	30S ribosomal protein S7, chloroplastic
GO:0034641	cellular nitrogen compound metabolic process	HORVU1Hr1G031600	-2.21137	ATP synthase gamma chain
GO:0034641	cellular nitrogen compound metabolic process	HORVU3Hr1G062490	-4.7804	30S ribosomal protein S20
GO:0034641	cellular nitrogen compound metabolic process	HORVU6Hr1G049440	-3.5815	Translation initiation factor IF-1
GO:0034641	cellular nitrogen compound metabolic process	HORVU1Hr1G064880	-4.47783	Mitochondrial transcription termination factor family protein
GO:0034641	cellular nitrogen compound metabolic process	HORVU3Hr1G074190	-3.58167	Holliday junction DNA helicase
GO:0034641	cellular nitrogen compound metabolic process	HORVU2Hr1G081460	-2.73505	Indole-3-glycerol phosphate synthase
GO:0034641	cellular nitrogen compound metabolic process	HORVU6Hr1G049520	-2.67012	30S ribosomal protein S7, chloroplastic
GO:0034641	cellular nitrogen compound metabolic process	HORVU4Hr1G047070	-2.53752	GTP pyrophosphokinase
GO:0034641	cellular nitrogen compound metabolic process	HORVU3Hr1G077450	-2.13646	DNA-directed RNA polymerase III subunit RPC5
GO:0034641	cellular nitrogen compound metabolic process	HORVU4Hr1G080000	-2.67054	Phosphoribosylamine--glycine ligase
GO:0034641	cellular nitrogen compound metabolic process	HORVU3Hr1G080100	-2.57408	NAC domain containing protein 102
GO:0034641	cellular nitrogen compound metabolic process	HORVU7Hr1G107920	-3.5815	50S ribosomal protein L14, chloroplastic
GO:0034641	cellular nitrogen compound metabolic process	HORVU0Hr1G033420	-4.24189	50S ribosomal protein L14, chloroplastic
GO:0034641	cellular nitrogen compound metabolic process	HORVU3Hr1G103630	-5.8864	tRNA (guanine(26)-N(2))-dimethyltransferase
GO:0034641	cellular nitrogen compound metabolic process	HORVU7Hr1G107910	-3.5815	30S ribosomal protein S8, chloroplastic
GO:0034641	cellular nitrogen compound metabolic process	HORVU5Hr1G030500	-2.16878	quinolinate synthase
GO:0034641	cellular nitrogen compound metabolic process	HORVU7Hr1G107930	-2.98004	50S ribosomal protein L16, chloroplastic
GO:0034641	cellular nitrogen compound metabolic process	HORVU7Hr1G065920	-3.5815	30S ribosomal protein S8, chloroplastic
GO:0034641	cellular nitrogen compound metabolic process	HORVU2Hr1G031990	-2.69419	PHD finger protein ALFIN-LIKE 9
GO:0034641	cellular nitrogen compound metabolic process	HORVU0Hr1G026250	-4.24189	50S ribosomal protein L14, chloroplastic
GO:0034641	cellular nitrogen compound metabolic process	HORVU6Hr1G049130	-3.56239	DNA-directed RNA polymerase subunit beta''
GO:0034641	cellular nitrogen compound metabolic process	HORVU5Hr1G095530	-3.18351	phytochrome C
GO:0034641	cellular nitrogen compound metabolic process	HORVU4Hr1G005500	-2.80604	50S ribosomal protein L18
GO:0034641	cellular nitrogen compound metabolic process	HORVU6Hr1G035610	-2.97853	Kynurenine formamidase
GO:0034641	cellular nitrogen compound metabolic process	HORVU1Hr1G080070	-2.02568	Phosphoribosylformylglycinamidine synthase
GO:0034641	cellular nitrogen compound metabolic process	HORVU1Hr1G048400	-2.77074	Methyltransferase-like protein 17, mitochondrial
GO:0034641	cellular nitrogen compound metabolic process	HORVU5Hr1G092840	-2.29241	DNA-directed RNA polymerase family protein
GO:0034641	cellular nitrogen compound metabolic process	HORVU3Hr1G047180	-3.937	Chromosome 3B, genomic scaffold, cultivar Chinese Spring
GO:0034641	cellular nitrogen compound metabolic process	HORVU4Hr1G052840	-2.38766	poly(A) polymerase 3
GO:0034641	cellular nitrogen compound metabolic process	HORVU7Hr1G055890	-5.30704	50S ribosomal protein 6, chloroplastic
GO:0034641	cellular nitrogen compound metabolic process	HORVU2Hr1G121660	-2.67012	30S ribosomal protein S7, chloroplastic
GO:0034641	cellular nitrogen compound metabolic process	HORVU5Hr1G008250	-2.5369	Eukaryotic translation initiation factor 3 subunit B
GO:0034641	cellular nitrogen compound metabolic process	HORVU0Hr1G035280	-3.5815	30S ribosomal protein S8, chloroplastic
GO:0034641	cellular nitrogen compound metabolic process	HORVU6Hr1G062040	-3.94168	50S ribosomal protein L19
GO:0034641	cellular nitrogen compound metabolic process	HORVU6Hr1G039720	-2.62693	GATA transcription factor 23
GO:0034641	cellular nitrogen compound metabolic process	HORVU0Hr1G032930	-3.5815	Translation initiation factor IF-1
GO:0034641	cellular nitrogen compound metabolic process	HORVU5Hr1G064720	-3.5815	30S ribosomal protein S8, chloroplastic
GO:0034641	cellular nitrogen compound metabolic process	HORVU2Hr1G057880	-3.15308	Proline--tRNA ligase
GO:0034641	cellular nitrogen compound metabolic process	HORVU0Hr1G037950	-3.5815	Translation initiation factor IF-1
GO:0034641	cellular nitrogen compound metabolic process	HORVU2Hr1G034400	-2.41666	Eukaryotic translation initiation factor 5A
GO:0034641	cellular nitrogen compound metabolic process	HORVU5Hr1G062040	-2.27394	Protein SCAI
GO:0034641	cellular nitrogen compound metabolic process	HORVU6Hr1G018830	-4.00587	50S ribosomal protein L3
GO:0034641	cellular nitrogen compound metabolic process	HORVU0Hr1G034720	-2.6818	NAD(P)H-quinone oxidoreductase subunit 2 A, chloroplastic
GO:0034641	cellular nitrogen compound metabolic process	HORVU7Hr1G092810	-2.26804	RNA-DIRECTED DNA METHYLATION 1
GO:0034641	cellular nitrogen compound metabolic process	HORVU3Hr1G090920	-3.79026	NAC domain protein,
GO:0034641	cellular nitrogen compound metabolic process	HORVU5Hr1G026140	-2.63594	Phenylalanine--tRNA ligase alpha subunit
GO:0034641	cellular nitrogen compound metabolic process	HORVU3Hr1G013740	-2.39132	N-glycosylase/DNA lyase
GO:0034641	cellular nitrogen compound metabolic process	HORVU7Hr1G060530	-3.56118	Translation initiation factor IF-2
GO:0034641	cellular nitrogen compound metabolic process	HORVU4Hr1G056740	-2.7156	Elongation factor 1-alpha
GO:0034641	cellular nitrogen compound metabolic process	HORVU7Hr1G040420	-2.51155	E2F transcription factor 1
GO:0034641	cellular nitrogen compound metabolic process	HORVU5Hr1G019170	-3.58034	Trimethylguanosine synthase
GO:0034641	cellular nitrogen compound metabolic process	HORVU1Hr1G040170	-4.28328	Tyrosine--tRNA ligase
GO:0034641	cellular nitrogen compound metabolic process	HORVU5Hr1G082560	-2.42364	Transcription initiation factor IIB
GO:0034641	cellular nitrogen compound metabolic process	HORVU0Hr1G018360	-3.4976	DNA (cytosine-5)-methyltransferase DRM2
GO:0034641	cellular nitrogen compound metabolic process	HORVU2Hr1G111640	-2.25555	Plasma membrane ATPase
GO:0034641	cellular nitrogen compound metabolic process	HORVU7Hr1G106480	-4.15064	NAC domain containing protein 1
GO:0034641	cellular nitrogen compound metabolic process	HORVU3Hr1G079260	-3.29279	Ribonuclease 3
GO:0034641	cellular nitrogen compound metabolic process	HORVU5Hr1G093650	-3.54864	Single-stranded DNA-binding protein
GO:0034641	cellular nitrogen compound metabolic process	HORVU0Hr1G035290	-3.5815	Translation initiation factor IF-1, chloroplastic
GO:0034641	cellular nitrogen compound metabolic process	HORVU6Hr1G053540	-2.91564	NAC domain protein,
GO:0034641	cellular nitrogen compound metabolic process	HORVU5Hr1G064730	-3.5815	Translation initiation factor IF-1
GO:0034641	cellular nitrogen compound metabolic process	HORVU2Hr1G110680	-3.61389	Molybdenum cofactor biosynthesis protein B
GO:0034641	cellular nitrogen compound metabolic process	HORVU0Hr1G026800	-3.5815	30S ribosomal protein S8, chloroplastic
GO:0034641	cellular nitrogen compound metabolic process	HORVU7Hr1G117540	-3.6811	Pseudouridine synthase family protein
GO:0034641	cellular nitrogen compound metabolic process	HORVU4Hr1G020160	-2.06391	Cytochrome b-c1 complex subunit 6
GO:0034641	cellular nitrogen compound metabolic process	HORVU6Hr1G049450	-3.5815	30S ribosomal protein S8, chloroplastic
GO:0034641	cellular nitrogen compound metabolic process	HORVU5Hr1G111640	-6.00958	50S ribosomal protein L17
GO:0034641	cellular nitrogen compound metabolic process	HORVU0Hr1G026930	-4.24189	50S ribosomal protein L14, chloroplastic
GO:0034641	cellular nitrogen compound metabolic process	HORVU0Hr1G034730	-2.67012	30S ribosomal protein S7, chloroplastic
GO:0034641	cellular nitrogen compound metabolic process	HORVU1Hr1G040670	-2.02568	Phosphoribosylformylglycinamidine synthase
GO:0034641	cellular nitrogen compound metabolic process	HORVU0Hr1G028360	-3.5815	30S ribosomal protein S8, chloroplastic
GO:0034641	cellular nitrogen compound metabolic process	HORVU0Hr1G033710	-3.5815	Translation initiation factor IF-1
GO:0034641	cellular nitrogen compound metabolic process	HORVU6Hr1G049510	-2.6818	NAD(P)H-quinone oxidoreductase subunit 2 A, chloroplastic
GO:0034641	cellular nitrogen compound metabolic process	HORVU0Hr1G032920	-3.5815	30S ribosomal protein S8, chloroplastic
GO:0034641	cellular nitrogen compound metabolic process	HORVU2Hr1G051390	-4.24189	50S ribosomal protein L16, chloroplastic
GO:0034641	cellular nitrogen compound metabolic process	HORVU3Hr1G013280	-2.46672	Mitochondrial transcription termination factor family protein
GO:0034641	cellular nitrogen compound metabolic process	HORVU6Hr1G073020	-3.5815	30S ribosomal protein S8, chloroplastic
GO:0034641	cellular nitrogen compound metabolic process	HORVU3Hr1G088500	-2.74076	fructose-bisphosphate aldolase 2
GO:0034641	cellular nitrogen compound metabolic process	HORVU7Hr1G114170	-5.81885	50S ribosomal protein L35
GO:0034641	cellular nitrogen compound metabolic process	HORVU3Hr1G026080	-3.10053	Chromosome 3B, genomic scaffold, cultivar Chinese Spring
GO:0034641	cellular nitrogen compound metabolic process	HORVU0Hr1G034830	-2.67012	30S ribosomal protein S7, chloroplastic
GO:0034641	cellular nitrogen compound metabolic process	HORVU5Hr1G116360	-2.33801	Phosphoribosylformylglycinamidine cyclo-ligase
GO:0034641	cellular nitrogen compound metabolic process	HORVU0Hr1G037630	-3.5815	Translation initiation factor IF-1, chloroplastic
GO:0034641	cellular nitrogen compound metabolic process	HORVU5Hr1G111310	-4.98236	magnesium chelatase i2
GO:0034641	cellular nitrogen compound metabolic process	HORVU6Hr1G032260	-3.4976	DNA (cytosine-5)-methyltransferase DRM2
GO:0034641	cellular nitrogen compound metabolic process	HORVU5Hr1G064970	-2.98004	50S ribosomal protein L16, chloroplastic
GO:0034641	cellular nitrogen compound metabolic process	HORVU6Hr1G072500	-2.28032	Eukaryotic translation initiation factor 5
GO:0034641	cellular nitrogen compound metabolic process	HORVU7Hr1G114660	-4.05263	Indole-3-glycerol phosphate synthase
GO:0034641	cellular nitrogen compound metabolic process	HORVU2Hr1G076920	-2.07599	auxin response factor 1
GO:0034641	cellular nitrogen compound metabolic process	HORVU7Hr1G084940	-2.53136	Auxin-responsive protein IAA23
GO:0034641	cellular nitrogen compound metabolic process	HORVU0Hr1G026790	-4.24189	50S ribosomal protein L16, chloroplastic
GO:0034641	cellular nitrogen compound metabolic process	HORVU2Hr1G086140	-2.11415	S-adenosylmethionine decarboxylase proenzyme
GO:0034641	cellular nitrogen compound metabolic process	HORVU0Hr1G026810	-3.5815	Translation initiation factor IF-1
GO:0034641	cellular nitrogen compound metabolic process	HORVU2Hr1G036320	-2.00518	WRKY family transcription factor family protein
GO:0034641	cellular nitrogen compound metabolic process	HORVU1Hr1G056510	-2.865	50S ribosomal protein L1
GO:0034641	cellular nitrogen compound metabolic process	HORVU2Hr1G010480	-2.00567	50S ribosomal protein L30
GO:0034641	cellular nitrogen compound metabolic process	HORVU3Hr1G081540	-3.61145	Transcription initiation factor TFIID subunit 9
GO:0034641	cellular nitrogen compound metabolic process	HORVU2Hr1G099770	-4.04185	Oxygen-dependent coproporphyrinogen-III oxidase
GO:0034641	cellular nitrogen compound metabolic process	HORVU5Hr1G111380	-2.30767	50S ribosomal protein L36
GO:0034641	cellular nitrogen compound metabolic process	HORVU0Hr1G033700	-3.5815	30S ribosomal protein S8, chloroplastic
GO:0034641	cellular nitrogen compound metabolic process	HORVU2Hr1G051380	-4.24189	50S ribosomal protein L14, chloroplastic
GO:0034641	cellular nitrogen compound metabolic process	HORVU6Hr1G037250	-3.5815	Translation initiation factor IF-1
GO:0034641	cellular nitrogen compound metabolic process	HORVU6Hr1G049460	-3.5815	50S ribosomal protein L14, chloroplastic
GO:0034641	cellular nitrogen compound metabolic process	HORVU5Hr1G087810	-2.6431	UTP--glucose-1-phosphate uridylyltransferase
GO:0034641	cellular nitrogen compound metabolic process	HORVU0Hr1G029140	-5.67457	poly(A) polymerase 3
GO:0034641	cellular nitrogen compound metabolic process	HORVU2Hr1G031870	-2.1027	DNA mismatch repair protein MutS
GO:0034641	cellular nitrogen compound metabolic process	HORVU6Hr1G081370	-2.06875	Isoleucine--tRNA ligase
GO:0034641	cellular nitrogen compound metabolic process	HORVU6Hr1G053680	-6.2562	Elongation factor Tu
GO:0034641	cellular nitrogen compound metabolic process	HORVU5Hr1G005780	-2.62247	Basic-leucine zipper (bZIP) transcription factor family protein
GO:0034641	cellular nitrogen compound metabolic process	HORVU3Hr1G095330	-4.40696	50S ribosomal protein L27
GO:0034641	cellular nitrogen compound metabolic process	HORVU5Hr1G066960	-2.4114	Formate--tetrahydrofolate ligase
GO:0034641	cellular nitrogen compound metabolic process	HORVU5Hr1G064880	-2.6818	NAD(P)H-quinone oxidoreductase subunit 2 A, chloroplastic
GO:0034641	cellular nitrogen compound metabolic process	HORVU5Hr1G004530	-2.67012	30S ribosomal protein S7, chloroplastic
GO:0034641	cellular nitrogen compound metabolic process	HORVU3Hr1G088540	-2.74076	fructose-bisphosphate aldolase 2
GO:0034641	cellular nitrogen compound metabolic process	HORVU0Hr1G028370	-3.5815	Translation initiation factor IF-1
GO:0034641	cellular nitrogen compound metabolic process	HORVU6Hr1G035260	-4.83281	30S ribosomal protein S21
GO:0034641	cellular nitrogen compound metabolic process	HORVU3Hr1G015870	-6.28739	Aspartate--tRNA(Asp/Asn) ligase
GO:0034641	cellular nitrogen compound metabolic process	HORVU0Hr1G026860	-3.11845	50S ribosomal protein L14, chloroplastic
GO:0034641	cellular nitrogen compound metabolic process	HORVU0Hr1G034650	-4.24189	50S ribosomal protein L14, chloroplastic
GO:0034641	cellular nitrogen compound metabolic process	HORVU3Hr1G097200	-2.04761	auxin response factor 2
GO:0034641	cellular nitrogen compound metabolic process	HORVU0Hr1G026260	-3.5815	30S ribosomal protein S8, chloroplastic
GO:0034641	cellular nitrogen compound metabolic process	HORVU0Hr1G033440	-3.5815	Translation initiation factor IF-1
GO:0034641	cellular nitrogen compound metabolic process	HORVU0Hr1G034860	-2.67012	30S ribosomal protein S15, chloroplastic
GO:0034641	cellular nitrogen compound metabolic process	HORVU6Hr1G068370	-9.94656	Growth-regulating factor 4
GO:0034641	cellular nitrogen compound metabolic process	HORVU2Hr1G121420	-2.67012	30S ribosomal protein S7, chloroplastic
GO:0034641	cellular nitrogen compound metabolic process	HORVU5Hr1G103380	-3.29614	Mitochondrial transcription termination factor family protein
GO:0034641	cellular nitrogen compound metabolic process	HORVU3Hr1G032230	-2.28175	Auxin response factor 1
GO:0034641	cellular nitrogen compound metabolic process	HORVU7Hr1G117020	-2.94054	Basic-leucine zipper (bZIP) transcription factor family protein
GO:0034641	cellular nitrogen compound metabolic process	HORVU2Hr1G071330	-3.82353	Glycine--tRNA ligase
GO:0034641	cellular nitrogen compound metabolic process	HORVU2Hr1G092180	-3.14037	Elongation factor G
GO:0034641	cellular nitrogen compound metabolic process	HORVU2Hr1G077670	-2.82439	PHD finger protein ALFIN-LIKE 4
GO:0034641	cellular nitrogen compound metabolic process	HORVU4Hr1G040950	-3.65759	50S ribosomal protein L6
GO:0034641	cellular nitrogen compound metabolic process	HORVU6Hr1G037260	-3.5815	30S ribosomal protein S8, chloroplastic
GO:0034641	cellular nitrogen compound metabolic process	HORVU4Hr1G053850	-6.05112	Nicotianamine synthase 8
GO:0034641	cellular nitrogen compound metabolic process	HORVU0Hr1G015710	-2.23348	transcription factor-related
GO:0034641	cellular nitrogen compound metabolic process	HORVU5Hr1G087670	-2.48958	RAD3-like DNA-binding helicase protein
GO:0034641	cellular nitrogen compound metabolic process	HORVU0Hr1G026870	-4.24189	50S ribosomal protein L16, chloroplastic
GO:0034641	cellular nitrogen compound metabolic process	HORVU5Hr1G064870	-2.86033	30S ribosomal protein S7, chloroplastic
GO:0034641	cellular nitrogen compound metabolic process	HORVU0Hr1G035930	-5.67457	poly(A) polymerase 3
GO:0034641	cellular nitrogen compound metabolic process	HORVU7Hr1G107890	-2.67012	30S ribosomal protein S7, chloroplastic
GO:0034641	cellular nitrogen compound metabolic process	HORVU6Hr1G049470	-2.98004	50S ribosomal protein L16, chloroplastic
GO:0034641	cellular nitrogen compound metabolic process	HORVU4Hr1G063020	-2.269	Peptidyl-tRNA hydrolase ICT1, mitochondrial
GO:0034641	cellular nitrogen compound metabolic process	HORVU0Hr1G026270	-3.5815	Translation initiation factor IF-1
GO:0034641	cellular nitrogen compound metabolic process	HORVU5Hr1G116310	-2.661	GATA transcription factor 15
GO:0034641	cellular nitrogen compound metabolic process	HORVU2Hr1G080480	-7.2818	30S ribosomal protein 3, chloroplastic
GO:0034641	cellular nitrogen compound metabolic process	HORVU0Hr1G038790	-3.4976	DNA (cytosine-5)-methyltransferase DRM2
GO:0034641	cellular nitrogen compound metabolic process	HORVU5Hr1G110960	-3.2193	Transcription initiation factor IIE subunit beta
GO:0034641	cellular nitrogen compound metabolic process	HORVU2Hr1G016100	-5.67457	poly(A) polymerase 3
GO:0034641	cellular nitrogen compound metabolic process	HORVU2Hr1G005480	-2.78344	adenylate kinase family protein
GO:0034641	cellular nitrogen compound metabolic process	HORVU2Hr1G081370	-2.2436	Agmatine deiminase
GO:0034641	cellular nitrogen compound metabolic process	HORVU6Hr1G019190	-3.60532	Histone acetyltransferase HAC12
GO:0034641	cellular nitrogen compound metabolic process	HORVU6Hr1G084690	-3.07457	Translation initiation factor 3 protein
GO:0034641	cellular nitrogen compound metabolic process	HORVU3Hr1G029020	-3.49882	tRNA N6-adenosine threonylcarbamoyltransferase
GO:0010467	gene expression	HORVU7Hr1G107930	-2.98004	50S ribosomal protein L16, chloroplastic
GO:0010467	gene expression	HORVU5Hr1G064980	-3.5815	50S ribosomal protein L14, chloroplastic
GO:0010467	gene expression	HORVU0Hr1G038470	-2.45731	E2F transcription factor 1
GO:0010467	gene expression	HORVU4Hr1G016190	-2.6072	60S ribosomal protein L10-1
GO:0010467	gene expression	HORVU0Hr1G034370	-3.56239	DNA-directed RNA polymerase subunit beta''
GO:0010467	gene expression	HORVU5Hr1G053360	-2.36992	SURP and G-patch domain-containing protein 1-like protein
GO:0010467	gene expression	HORVU4Hr1G045370	-3.56239	DNA-directed RNA polymerase subunit beta''
GO:0010467	gene expression	HORVU6Hr1G037270	-3.11845	50S ribosomal protein L16, chloroplastic
GO:0010467	gene expression	HORVU3Hr1G070620	-2.17133	Auxin-responsive protein IAA6
GO:0010467	gene expression	HORVU0Hr1G034480	-3.5815	Translation initiation factor IF-1, chloroplastic
GO:0010467	gene expression	HORVU2Hr1G116680	-3.60594	Histidine--tRNA ligase
GO:0010467	gene expression	HORVU0Hr1G036980	-3.5815	Translation initiation factor IF-1
GO:0010467	gene expression	HORVU0Hr1G026200	-3.5815	Translation initiation factor IF-1
GO:0010467	gene expression	HORVU0Hr1G034770	-2.67012	30S ribosomal protein S7, chloroplastic
GO:0010467	gene expression	HORVU5Hr1G111640	-6.00958	50S ribosomal protein L17
GO:0010467	gene expression	HORVU0Hr1G037370	-3.5815	Translation initiation factor IF-1
GO:0010467	gene expression	HORVU5Hr1G070270	-2.01727	Protein SCAI
GO:0010467	gene expression	HORVU6Hr1G041020	-4.20643	50S ribosomal protein L21
GO:0010467	gene expression	HORVU7Hr1G115040	-5.60984	30S ribosomal protein S17
GO:0010467	gene expression	HORVU0Hr1G033690	-3.5815	50S ribosomal protein L14, chloroplastic
GO:0010467	gene expression	HORVU1Hr1G077340	-2.68199	Translation initiation factor IF-2
GO:0010467	gene expression	HORVU5Hr1G064990	-3.5815	30S ribosomal protein S8, chloroplastic
GO:0010467	gene expression	HORVU0Hr1G031420	-2.67012	30S ribosomal protein S7, chloroplastic
GO:0010467	gene expression	HORVU3Hr1G062490	-4.7804	30S ribosomal protein S20
GO:0010467	gene expression	HORVU3Hr1G081540	-3.61145	Transcription initiation factor TFIID subunit 9
GO:0010467	gene expression	HORVU1Hr1G064880	-4.47783	Mitochondrial transcription termination factor family protein
GO:0010467	gene expression	HORVU6Hr1G049520	-2.67012	30S ribosomal protein S7, chloroplastic
GO:0010467	gene expression	HORVU3Hr1G077450	-2.13646	DNA-directed RNA polymerase III subunit RPC5
GO:0010467	gene expression	HORVU3Hr1G080100	-2.57408	NAC domain containing protein 102
GO:0010467	gene expression	HORVU7Hr1G107920	-3.5815	50S ribosomal protein L14, chloroplastic
GO:0010467	gene expression	HORVU0Hr1G033420	-4.24189	50S ribosomal protein L14, chloroplastic
GO:0010467	gene expression	HORVU3Hr1G103630	-5.8864	tRNA (guanine(26)-N(2))-dimethyltransferase
GO:0010467	gene expression	HORVU7Hr1G107910	-3.5815	30S ribosomal protein S8, chloroplastic
GO:0010467	gene expression	HORVU6Hr1G072500	-2.28032	Eukaryotic translation initiation factor 5
GO:0010467	gene expression	HORVU7Hr1G065920	-3.5815	30S ribosomal protein S8, chloroplastic
GO:0010467	gene expression	HORVU2Hr1G031990	-2.69419	PHD finger protein ALFIN-LIKE 9
GO:0010467	gene expression	HORVU6Hr1G049130	-3.56239	DNA-directed RNA polymerase subunit beta''
GO:0010467	gene expression	HORVU5Hr1G095530	-3.18351	phytochrome C
GO:0010467	gene expression	HORVU4Hr1G005500	-2.80604	50S ribosomal protein L18
GO:0010467	gene expression	HORVU1Hr1G048400	-2.77074	Methyltransferase-like protein 17, mitochondrial
GO:0010467	gene expression	HORVU5Hr1G092840	-2.29241	DNA-directed RNA polymerase family protein
GO:0010467	gene expression	HORVU3Hr1G047180	-3.937	Chromosome 3B, genomic scaffold, cultivar Chinese Spring
GO:0010467	gene expression	HORVU4Hr1G052840	-2.38766	poly(A) polymerase 3
GO:0010467	gene expression	HORVU7Hr1G055890	-5.30704	50S ribosomal protein 6, chloroplastic
GO:0010467	gene expression	HORVU2Hr1G121660	-2.67012	30S ribosomal protein S7, chloroplastic
GO:0010467	gene expression	HORVU5Hr1G008250	-2.5369	Eukaryotic translation initiation factor 3 subunit B
GO:0010467	gene expression	HORVU0Hr1G035280	-3.5815	30S ribosomal protein S8, chloroplastic
GO:0010467	gene expression	HORVU6Hr1G062040	-3.94168	50S ribosomal protein L19
GO:0010467	gene expression	HORVU6Hr1G039720	-2.62693	GATA transcription factor 23
GO:0010467	gene expression	HORVU0Hr1G032930	-3.5815	Translation initiation factor IF-1
GO:0010467	gene expression	HORVU5Hr1G064720	-3.5815	30S ribosomal protein S8, chloroplastic
GO:0010467	gene expression	HORVU2Hr1G057880	-3.15308	Proline--tRNA ligase
GO:0010467	gene expression	HORVU0Hr1G037950	-3.5815	Translation initiation factor IF-1
GO:0010467	gene expression	HORVU7Hr1G040420	-2.51155	E2F transcription factor 1
GO:0010467	gene expression	HORVU5Hr1G062040	-2.27394	Protein SCAI
GO:0010467	gene expression	HORVU2Hr1G036320	-2.00518	WRKY family transcription factor family protein
GO:0010467	gene expression	HORVU3Hr1G090920	-3.79026	NAC domain protein,
GO:0010467	gene expression	HORVU0Hr1G028370	-3.5815	Translation initiation factor IF-1
GO:0010467	gene expression	HORVU7Hr1G060530	-3.56118	Translation initiation factor IF-2
GO:0010467	gene expression	HORVU4Hr1G056740	-2.7156	Elongation factor 1-alpha
GO:0010467	gene expression	HORVU5Hr1G019170	-3.58034	Trimethylguanosine synthase
GO:0010467	gene expression	HORVU1Hr1G040170	-4.28328	Tyrosine--tRNA ligase
GO:0010467	gene expression	HORVU5Hr1G082560	-2.42364	Transcription initiation factor IIB
GO:0010467	gene expression	HORVU2Hr1G062240	-3.5815	30S ribosomal protein S8, chloroplastic
GO:0010467	gene expression	HORVU7Hr1G106480	-4.15064	NAC domain containing protein 1
GO:0010467	gene expression	HORVU3Hr1G079260	-3.29279	Ribonuclease 3
GO:0010467	gene expression	HORVU0Hr1G035290	-3.5815	Translation initiation factor IF-1, chloroplastic
GO:0010467	gene expression	HORVU6Hr1G053540	-2.91564	NAC domain protein,
GO:0010467	gene expression	HORVU5Hr1G064730	-3.5815	Translation initiation factor IF-1
GO:0010467	gene expression	HORVU0Hr1G026800	-3.5815	30S ribosomal protein S8, chloroplastic
GO:0010467	gene expression	HORVU6Hr1G049450	-3.5815	30S ribosomal protein S8, chloroplastic
GO:0010467	gene expression	HORVU0Hr1G026930	-4.24189	50S ribosomal protein L14, chloroplastic
GO:0010467	gene expression	HORVU0Hr1G034730	-2.67012	30S ribosomal protein S7, chloroplastic
GO:0010467	gene expression	HORVU6Hr1G018830	-4.00587	50S ribosomal protein L3
GO:0010467	gene expression	HORVU0Hr1G033710	-3.5815	Translation initiation factor IF-1
GO:0010467	gene expression	HORVU0Hr1G032920	-3.5815	30S ribosomal protein S8, chloroplastic
GO:0010467	gene expression	HORVU6Hr1G049440	-3.5815	Translation initiation factor IF-1
GO:0010467	gene expression	HORVU2Hr1G051390	-4.24189	50S ribosomal protein L16, chloroplastic
GO:0010467	gene expression	HORVU3Hr1G013280	-2.46672	Mitochondrial transcription termination factor family protein
GO:0010467	gene expression	HORVU6Hr1G073020	-3.5815	30S ribosomal protein S8, chloroplastic
GO:0010467	gene expression	HORVU0Hr1G028360	-3.5815	30S ribosomal protein S8, chloroplastic
GO:0010467	gene expression	HORVU7Hr1G114170	-5.81885	50S ribosomal protein L35
GO:0010467	gene expression	HORVU3Hr1G026080	-3.10053	Chromosome 3B, genomic scaffold, cultivar Chinese Spring
GO:0010467	gene expression	HORVU0Hr1G034830	-2.67012	30S ribosomal protein S7, chloroplastic
GO:0010467	gene expression	HORVU0Hr1G037630	-3.5815	Translation initiation factor IF-1, chloroplastic
GO:0010467	gene expression	HORVU5Hr1G064970	-2.98004	50S ribosomal protein L16, chloroplastic
GO:0010467	gene expression	HORVU2Hr1G076920	-2.07599	auxin response factor 1
GO:0010467	gene expression	HORVU7Hr1G084940	-2.53136	Auxin-responsive protein IAA23
GO:0010467	gene expression	HORVU0Hr1G026790	-4.24189	50S ribosomal protein L16, chloroplastic
GO:0010467	gene expression	HORVU2Hr1G048380	-4.24189	50S ribosomal protein L14, chloroplastic
GO:0010467	gene expression	HORVU0Hr1G026810	-3.5815	Translation initiation factor IF-1
GO:0010467	gene expression	HORVU1Hr1G056510	-2.865	50S ribosomal protein L1
GO:0010467	gene expression	HORVU2Hr1G010480	-2.00567	50S ribosomal protein L30
GO:0010467	gene expression	HORVU0Hr1G026250	-4.24189	50S ribosomal protein L14, chloroplastic
GO:0010467	gene expression	HORVU5Hr1G111380	-2.30767	50S ribosomal protein L36
GO:0010467	gene expression	HORVU0Hr1G033700	-3.5815	30S ribosomal protein S8, chloroplastic
GO:0010467	gene expression	HORVU2Hr1G051380	-4.24189	50S ribosomal protein L14, chloroplastic
GO:0010467	gene expression	HORVU6Hr1G037250	-3.5815	Translation initiation factor IF-1
GO:0010467	gene expression	HORVU6Hr1G049460	-3.5815	50S ribosomal protein L14, chloroplastic
GO:0010467	gene expression	HORVU2Hr1G034400	-2.41666	Eukaryotic translation initiation factor 5A
GO:0010467	gene expression	HORVU0Hr1G029140	-5.67457	poly(A) polymerase 3
GO:0010467	gene expression	HORVU6Hr1G081370	-2.06875	Isoleucine--tRNA ligase
GO:0010467	gene expression	HORVU6Hr1G053680	-6.2562	Elongation factor Tu
GO:0010467	gene expression	HORVU3Hr1G095330	-4.40696	50S ribosomal protein L27
GO:0010467	gene expression	HORVU5Hr1G004530	-2.67012	30S ribosomal protein S7, chloroplastic
GO:0010467	gene expression	HORVU3Hr1G074190	-3.58167	Holliday junction DNA helicase
GO:0010467	gene expression	HORVU5Hr1G026140	-2.63594	Phenylalanine--tRNA ligase alpha subunit
GO:0010467	gene expression	HORVU6Hr1G035260	-4.83281	30S ribosomal protein S21
GO:0010467	gene expression	HORVU3Hr1G015870	-6.28739	Aspartate--tRNA(Asp/Asn) ligase
GO:0010467	gene expression	HORVU0Hr1G026860	-3.11845	50S ribosomal protein L14, chloroplastic
GO:0010467	gene expression	HORVU0Hr1G034650	-4.24189	50S ribosomal protein L14, chloroplastic
GO:0010467	gene expression	HORVU3Hr1G097200	-2.04761	auxin response factor 2
GO:0010467	gene expression	HORVU6Hr1G049470	-2.98004	50S ribosomal protein L16, chloroplastic
GO:0010467	gene expression	HORVU0Hr1G033440	-3.5815	Translation initiation factor IF-1
GO:0010467	gene expression	HORVU0Hr1G034860	-2.67012	30S ribosomal protein S15, chloroplastic
GO:0010467	gene expression	HORVU6Hr1G068370	-9.94656	Growth-regulating factor 4
GO:0010467	gene expression	HORVU2Hr1G121420	-2.67012	30S ribosomal protein S7, chloroplastic
GO:0010467	gene expression	HORVU5Hr1G103380	-3.29614	Mitochondrial transcription termination factor family protein
GO:0010467	gene expression	HORVU3Hr1G032230	-2.28175	Auxin response factor 1
GO:0010467	gene expression	HORVU7Hr1G117020	-2.94054	Basic-leucine zipper (bZIP) transcription factor family protein
GO:0010467	gene expression	HORVU2Hr1G071330	-3.82353	Glycine--tRNA ligase
GO:0010467	gene expression	HORVU2Hr1G092180	-3.14037	Elongation factor G
GO:0010467	gene expression	HORVU2Hr1G077670	-2.82439	PHD finger protein ALFIN-LIKE 4
GO:0010467	gene expression	HORVU4Hr1G040950	-3.65759	50S ribosomal protein L6
GO:0010467	gene expression	HORVU6Hr1G037260	-3.5815	30S ribosomal protein S8, chloroplastic
GO:0010467	gene expression	HORVU0Hr1G015710	-2.23348	transcription factor-related
GO:0010467	gene expression	HORVU0Hr1G026870	-4.24189	50S ribosomal protein L16, chloroplastic
GO:0010467	gene expression	HORVU5Hr1G064870	-2.86033	30S ribosomal protein S7, chloroplastic
GO:0010467	gene expression	HORVU0Hr1G035930	-5.67457	poly(A) polymerase 3
GO:0010467	gene expression	HORVU7Hr1G107890	-2.67012	30S ribosomal protein S7, chloroplastic
GO:0010467	gene expression	HORVU0Hr1G026260	-3.5815	30S ribosomal protein S8, chloroplastic
GO:0010467	gene expression	HORVU4Hr1G063020	-2.269	Peptidyl-tRNA hydrolase ICT1, mitochondrial
GO:0010467	gene expression	HORVU0Hr1G026270	-3.5815	Translation initiation factor IF-1
GO:0010467	gene expression	HORVU5Hr1G116310	-2.661	GATA transcription factor 15
GO:0010467	gene expression	HORVU2Hr1G080480	-7.2818	30S ribosomal protein 3, chloroplastic
GO:0010467	gene expression	HORVU5Hr1G110960	-3.2193	Transcription initiation factor IIE subunit beta
GO:0010467	gene expression	HORVU2Hr1G016100	-5.67457	poly(A) polymerase 3
GO:0010467	gene expression	HORVU5Hr1G005780	-2.62247	Basic-leucine zipper (bZIP) transcription factor family protein
GO:0010467	gene expression	HORVU6Hr1G019190	-3.60532	Histone acetyltransferase HAC12
GO:0010467	gene expression	HORVU6Hr1G084690	-3.07457	Translation initiation factor 3 protein
GO:0010467	gene expression	HORVU3Hr1G029020	-3.49882	tRNA N6-adenosine threonylcarbamoyltransferase
GO:0034645	cellular macromolecule biosynthetic process	HORVU7Hr1G107930	-2.98004	50S ribosomal protein L16, chloroplastic
GO:0034645	cellular macromolecule biosynthetic process	HORVU5Hr1G064980	-3.5815	50S ribosomal protein L14, chloroplastic
GO:0034645	cellular macromolecule biosynthetic process	HORVU0Hr1G038470	-2.45731	E2F transcription factor 1
GO:0034645	cellular macromolecule biosynthetic process	HORVU4Hr1G016190	-2.6072	60S ribosomal protein L10-1
GO:0034645	cellular macromolecule biosynthetic process	HORVU0Hr1G034370	-3.56239	DNA-directed RNA polymerase subunit beta''
GO:0034645	cellular macromolecule biosynthetic process	HORVU4Hr1G045370	-3.56239	DNA-directed RNA polymerase subunit beta''
GO:0034645	cellular macromolecule biosynthetic process	HORVU6Hr1G037270	-3.11845	50S ribosomal protein L16, chloroplastic
GO:0034645	cellular macromolecule biosynthetic process	HORVU3Hr1G070620	-2.17133	Auxin-responsive protein IAA6
GO:0034645	cellular macromolecule biosynthetic process	HORVU0Hr1G034480	-3.5815	Translation initiation factor IF-1, chloroplastic
GO:0034645	cellular macromolecule biosynthetic process	HORVU2Hr1G116680	-3.60594	Histidine--tRNA ligase
GO:0034645	cellular macromolecule biosynthetic process	HORVU2Hr1G104190	-3.08626	GPI mannosyltransferase 2
GO:0034645	cellular macromolecule biosynthetic process	HORVU0Hr1G036980	-3.5815	Translation initiation factor IF-1
GO:0034645	cellular macromolecule biosynthetic process	HORVU0Hr1G026200	-3.5815	Translation initiation factor IF-1
GO:0034645	cellular macromolecule biosynthetic process	HORVU0Hr1G034770	-2.67012	30S ribosomal protein S7, chloroplastic
GO:0034645	cellular macromolecule biosynthetic process	HORVU5Hr1G111640	-6.00958	50S ribosomal protein L17
GO:0034645	cellular macromolecule biosynthetic process	HORVU0Hr1G037370	-3.5815	Translation initiation factor IF-1
GO:0034645	cellular macromolecule biosynthetic process	HORVU5Hr1G070270	-2.01727	Protein SCAI
GO:0034645	cellular macromolecule biosynthetic process	HORVU6Hr1G041020	-4.20643	50S ribosomal protein L21
GO:0034645	cellular macromolecule biosynthetic process	HORVU7Hr1G115040	-5.60984	30S ribosomal protein S17
GO:0034645	cellular macromolecule biosynthetic process	HORVU0Hr1G033690	-3.5815	50S ribosomal protein L14, chloroplastic
GO:0034645	cellular macromolecule biosynthetic process	HORVU1Hr1G077340	-2.68199	Translation initiation factor IF-2
GO:0034645	cellular macromolecule biosynthetic process	HORVU5Hr1G064990	-3.5815	30S ribosomal protein S8, chloroplastic
GO:0034645	cellular macromolecule biosynthetic process	HORVU3Hr1G062490	-4.7804	30S ribosomal protein S20
GO:0034645	cellular macromolecule biosynthetic process	HORVU3Hr1G081540	-3.61145	Transcription initiation factor TFIID subunit 9
GO:0034645	cellular macromolecule biosynthetic process	HORVU1Hr1G064880	-4.47783	Mitochondrial transcription termination factor family protein
GO:0034645	cellular macromolecule biosynthetic process	HORVU6Hr1G049520	-2.67012	30S ribosomal protein S7, chloroplastic
GO:0034645	cellular macromolecule biosynthetic process	HORVU7Hr1G053310	-3.08182	D-inositol 3-phosphate glycosyltransferase
GO:0034645	cellular macromolecule biosynthetic process	HORVU3Hr1G077450	-2.13646	DNA-directed RNA polymerase III subunit RPC5
GO:0034645	cellular macromolecule biosynthetic process	HORVU3Hr1G080100	-2.57408	NAC domain containing protein 102
GO:0034645	cellular macromolecule biosynthetic process	HORVU7Hr1G107920	-3.5815	50S ribosomal protein L14, chloroplastic
GO:0034645	cellular macromolecule biosynthetic process	HORVU0Hr1G033420	-4.24189	50S ribosomal protein L14, chloroplastic
GO:0034645	cellular macromolecule biosynthetic process	HORVU0Hr1G032920	-3.5815	30S ribosomal protein S8, chloroplastic
GO:0034645	cellular macromolecule biosynthetic process	HORVU7Hr1G107910	-3.5815	30S ribosomal protein S8, chloroplastic
GO:0034645	cellular macromolecule biosynthetic process	HORVU6Hr1G072500	-2.28032	Eukaryotic translation initiation factor 5
GO:0034645	cellular macromolecule biosynthetic process	HORVU7Hr1G065920	-3.5815	30S ribosomal protein S8, chloroplastic
GO:0034645	cellular macromolecule biosynthetic process	HORVU2Hr1G031990	-2.69419	PHD finger protein ALFIN-LIKE 9
GO:0034645	cellular macromolecule biosynthetic process	HORVU6Hr1G049130	-3.56239	DNA-directed RNA polymerase subunit beta''
GO:0034645	cellular macromolecule biosynthetic process	HORVU5Hr1G095530	-3.18351	phytochrome C
GO:0034645	cellular macromolecule biosynthetic process	HORVU4Hr1G005500	-2.80604	50S ribosomal protein L18
GO:0034645	cellular macromolecule biosynthetic process	HORVU1Hr1G048400	-2.77074	Methyltransferase-like protein 17, mitochondrial
GO:0034645	cellular macromolecule biosynthetic process	HORVU5Hr1G092840	-2.29241	DNA-directed RNA polymerase family protein
GO:0034645	cellular macromolecule biosynthetic process	HORVU3Hr1G047180	-3.937	Chromosome 3B, genomic scaffold, cultivar Chinese Spring
GO:0034645	cellular macromolecule biosynthetic process	HORVU6Hr1G062040	-3.94168	50S ribosomal protein L19
GO:0034645	cellular macromolecule biosynthetic process	HORVU5Hr1G071140	-6.1923	cellulose synthase like E1
GO:0034645	cellular macromolecule biosynthetic process	HORVU7Hr1G055890	-5.30704	50S ribosomal protein 6, chloroplastic
GO:0034645	cellular macromolecule biosynthetic process	HORVU2Hr1G121660	-2.67012	30S ribosomal protein S7, chloroplastic
GO:0034645	cellular macromolecule biosynthetic process	HORVU5Hr1G008250	-2.5369	Eukaryotic translation initiation factor 3 subunit B
GO:0034645	cellular macromolecule biosynthetic process	HORVU0Hr1G035280	-3.5815	30S ribosomal protein S8, chloroplastic
GO:0034645	cellular macromolecule biosynthetic process	HORVU3Hr1G106650	-2.38425	alpha-1,3-mannosyl-glycoprotein beta-1,2-N-acetylglucosaminyltransferase, putative
GO:0034645	cellular macromolecule biosynthetic process	HORVU0Hr1G031420	-2.67012	30S ribosomal protein S7, chloroplastic
GO:0034645	cellular macromolecule biosynthetic process	HORVU6Hr1G039720	-2.62693	GATA transcription factor 23
GO:0034645	cellular macromolecule biosynthetic process	HORVU0Hr1G032930	-3.5815	Translation initiation factor IF-1
GO:0034645	cellular macromolecule biosynthetic process	HORVU5Hr1G064720	-3.5815	30S ribosomal protein S8, chloroplastic
GO:0034645	cellular macromolecule biosynthetic process	HORVU2Hr1G057880	-3.15308	Proline--tRNA ligase
GO:0034645	cellular macromolecule biosynthetic process	HORVU0Hr1G037950	-3.5815	Translation initiation factor IF-1
GO:0034645	cellular macromolecule biosynthetic process	HORVU7Hr1G040420	-2.51155	E2F transcription factor 1
GO:0034645	cellular macromolecule biosynthetic process	HORVU5Hr1G062040	-2.27394	Protein SCAI
GO:0034645	cellular macromolecule biosynthetic process	HORVU2Hr1G036320	-2.00518	WRKY family transcription factor family protein
GO:0034645	cellular macromolecule biosynthetic process	HORVU3Hr1G091850	-2.70642	GPI transamidase component PIG-S-related
GO:0034645	cellular macromolecule biosynthetic process	HORVU3Hr1G090920	-3.79026	NAC domain protein,
GO:0034645	cellular macromolecule biosynthetic process	HORVU0Hr1G028370	-3.5815	Translation initiation factor IF-1
GO:0034645	cellular macromolecule biosynthetic process	HORVU7Hr1G060530	-3.56118	Translation initiation factor IF-2
GO:0034645	cellular macromolecule biosynthetic process	HORVU4Hr1G056740	-2.7156	Elongation factor 1-alpha
GO:0034645	cellular macromolecule biosynthetic process	HORVU1Hr1G040170	-4.28328	Tyrosine--tRNA ligase
GO:0034645	cellular macromolecule biosynthetic process	HORVU5Hr1G082560	-2.42364	Transcription initiation factor IIB
GO:0034645	cellular macromolecule biosynthetic process	HORVU2Hr1G062240	-3.5815	30S ribosomal protein S8, chloroplastic
GO:0034645	cellular macromolecule biosynthetic process	HORVU7Hr1G106480	-4.15064	NAC domain containing protein 1
GO:0034645	cellular macromolecule biosynthetic process	HORVU5Hr1G093650	-3.54864	Single-stranded DNA-binding protein
GO:0034645	cellular macromolecule biosynthetic process	HORVU0Hr1G035290	-3.5815	Translation initiation factor IF-1, chloroplastic
GO:0034645	cellular macromolecule biosynthetic process	HORVU6Hr1G053540	-2.91564	NAC domain protein,
GO:0034645	cellular macromolecule biosynthetic process	HORVU5Hr1G064730	-3.5815	Translation initiation factor IF-1
GO:0034645	cellular macromolecule biosynthetic process	HORVU0Hr1G026800	-3.5815	30S ribosomal protein S8, chloroplastic
GO:0034645	cellular macromolecule biosynthetic process	HORVU6Hr1G049450	-3.5815	30S ribosomal protein S8, chloroplastic
GO:0034645	cellular macromolecule biosynthetic process	HORVU0Hr1G026930	-4.24189	50S ribosomal protein L14, chloroplastic
GO:0034645	cellular macromolecule biosynthetic process	HORVU0Hr1G034730	-2.67012	30S ribosomal protein S7, chloroplastic
GO:0034645	cellular macromolecule biosynthetic process	HORVU6Hr1G018830	-4.00587	50S ribosomal protein L3
GO:0034645	cellular macromolecule biosynthetic process	HORVU0Hr1G033710	-3.5815	Translation initiation factor IF-1
GO:0034645	cellular macromolecule biosynthetic process	HORVU6Hr1G049440	-3.5815	Translation initiation factor IF-1
GO:0034645	cellular macromolecule biosynthetic process	HORVU2Hr1G051390	-4.24189	50S ribosomal protein L16, chloroplastic
GO:0034645	cellular macromolecule biosynthetic process	HORVU3Hr1G013280	-2.46672	Mitochondrial transcription termination factor family protein
GO:0034645	cellular macromolecule biosynthetic process	HORVU6Hr1G073020	-3.5815	30S ribosomal protein S8, chloroplastic
GO:0034645	cellular macromolecule biosynthetic process	HORVU0Hr1G028360	-3.5815	30S ribosomal protein S8, chloroplastic
GO:0034645	cellular macromolecule biosynthetic process	HORVU7Hr1G114170	-5.81885	50S ribosomal protein L35
GO:0034645	cellular macromolecule biosynthetic process	HORVU3Hr1G026080	-3.10053	Chromosome 3B, genomic scaffold, cultivar Chinese Spring
GO:0034645	cellular macromolecule biosynthetic process	HORVU0Hr1G034830	-2.67012	30S ribosomal protein S7, chloroplastic
GO:0034645	cellular macromolecule biosynthetic process	HORVU0Hr1G037630	-3.5815	Translation initiation factor IF-1, chloroplastic
GO:0034645	cellular macromolecule biosynthetic process	HORVU5Hr1G064970	-2.98004	50S ribosomal protein L16, chloroplastic
GO:0034645	cellular macromolecule biosynthetic process	HORVU2Hr1G076920	-2.07599	auxin response factor 1
GO:0034645	cellular macromolecule biosynthetic process	HORVU7Hr1G084940	-2.53136	Auxin-responsive protein IAA23
GO:0034645	cellular macromolecule biosynthetic process	HORVU0Hr1G026790	-4.24189	50S ribosomal protein L16, chloroplastic
GO:0034645	cellular macromolecule biosynthetic process	HORVU2Hr1G048380	-4.24189	50S ribosomal protein L14, chloroplastic
GO:0034645	cellular macromolecule biosynthetic process	HORVU0Hr1G026810	-3.5815	Translation initiation factor IF-1
GO:0034645	cellular macromolecule biosynthetic process	HORVU1Hr1G056510	-2.865	50S ribosomal protein L1
GO:0034645	cellular macromolecule biosynthetic process	HORVU2Hr1G010480	-2.00567	50S ribosomal protein L30
GO:0034645	cellular macromolecule biosynthetic process	HORVU0Hr1G026250	-4.24189	50S ribosomal protein L14, chloroplastic
GO:0034645	cellular macromolecule biosynthetic process	HORVU5Hr1G111380	-2.30767	50S ribosomal protein L36
GO:0034645	cellular macromolecule biosynthetic process	HORVU0Hr1G033700	-3.5815	30S ribosomal protein S8, chloroplastic
GO:0034645	cellular macromolecule biosynthetic process	HORVU2Hr1G051380	-4.24189	50S ribosomal protein L14, chloroplastic
GO:0034645	cellular macromolecule biosynthetic process	HORVU6Hr1G037250	-3.5815	Translation initiation factor IF-1
GO:0034645	cellular macromolecule biosynthetic process	HORVU0Hr1G026270	-3.5815	Translation initiation factor IF-1
GO:0034645	cellular macromolecule biosynthetic process	HORVU2Hr1G034400	-2.41666	Eukaryotic translation initiation factor 5A
GO:0034645	cellular macromolecule biosynthetic process	HORVU6Hr1G081370	-2.06875	Isoleucine--tRNA ligase
GO:0034645	cellular macromolecule biosynthetic process	HORVU6Hr1G053680	-6.2562	Elongation factor Tu
GO:0034645	cellular macromolecule biosynthetic process	HORVU3Hr1G095330	-4.40696	50S ribosomal protein L27
GO:0034645	cellular macromolecule biosynthetic process	HORVU5Hr1G004530	-2.67012	30S ribosomal protein S7, chloroplastic
GO:0034645	cellular macromolecule biosynthetic process	HORVU5Hr1G026140	-2.63594	Phenylalanine--tRNA ligase alpha subunit
GO:0034645	cellular macromolecule biosynthetic process	HORVU6Hr1G035260	-4.83281	30S ribosomal protein S21
GO:0034645	cellular macromolecule biosynthetic process	HORVU3Hr1G015870	-6.28739	Aspartate--tRNA(Asp/Asn) ligase
GO:0034645	cellular macromolecule biosynthetic process	HORVU0Hr1G026860	-3.11845	50S ribosomal protein L14, chloroplastic
GO:0034645	cellular macromolecule biosynthetic process	HORVU0Hr1G034650	-4.24189	50S ribosomal protein L14, chloroplastic
GO:0034645	cellular macromolecule biosynthetic process	HORVU3Hr1G097200	-2.04761	auxin response factor 2
GO:0034645	cellular macromolecule biosynthetic process	HORVU5Hr1G039740	-3.08182	D-inositol 3-phosphate glycosyltransferase
GO:0034645	cellular macromolecule biosynthetic process	HORVU6Hr1G049470	-2.98004	50S ribosomal protein L16, chloroplastic
GO:0034645	cellular macromolecule biosynthetic process	HORVU0Hr1G033440	-3.5815	Translation initiation factor IF-1
GO:0034645	cellular macromolecule biosynthetic process	HORVU0Hr1G034860	-2.67012	30S ribosomal protein S15, chloroplastic
GO:0034645	cellular macromolecule biosynthetic process	HORVU6Hr1G068370	-9.94656	Growth-regulating factor 4
GO:0034645	cellular macromolecule biosynthetic process	HORVU2Hr1G121420	-2.67012	30S ribosomal protein S7, chloroplastic
GO:0034645	cellular macromolecule biosynthetic process	HORVU5Hr1G103380	-3.29614	Mitochondrial transcription termination factor family protein
GO:0034645	cellular macromolecule biosynthetic process	HORVU3Hr1G032230	-2.28175	Auxin response factor 1
GO:0034645	cellular macromolecule biosynthetic process	HORVU7Hr1G117020	-2.94054	Basic-leucine zipper (bZIP) transcription factor family protein
GO:0034645	cellular macromolecule biosynthetic process	HORVU2Hr1G071330	-3.82353	Glycine--tRNA ligase
GO:0034645	cellular macromolecule biosynthetic process	HORVU2Hr1G092180	-3.14037	Elongation factor G
GO:0034645	cellular macromolecule biosynthetic process	HORVU2Hr1G077670	-2.82439	PHD finger protein ALFIN-LIKE 4
GO:0034645	cellular macromolecule biosynthetic process	HORVU4Hr1G040950	-3.65759	50S ribosomal protein L6
GO:0034645	cellular macromolecule biosynthetic process	HORVU6Hr1G037260	-3.5815	30S ribosomal protein S8, chloroplastic
GO:0034645	cellular macromolecule biosynthetic process	HORVU3Hr1G058470	-2.34642	glucan synthase-like 7
GO:0034645	cellular macromolecule biosynthetic process	HORVU0Hr1G015710	-2.23348	transcription factor-related
GO:0034645	cellular macromolecule biosynthetic process	HORVU0Hr1G026870	-4.24189	50S ribosomal protein L16, chloroplastic
GO:0034645	cellular macromolecule biosynthetic process	HORVU5Hr1G064870	-2.86033	30S ribosomal protein S7, chloroplastic
GO:0034645	cellular macromolecule biosynthetic process	HORVU7Hr1G107890	-2.67012	30S ribosomal protein S7, chloroplastic
GO:0034645	cellular macromolecule biosynthetic process	HORVU0Hr1G026260	-3.5815	30S ribosomal protein S8, chloroplastic
GO:0034645	cellular macromolecule biosynthetic process	HORVU4Hr1G063020	-2.269	Peptidyl-tRNA hydrolase ICT1, mitochondrial
GO:0034645	cellular macromolecule biosynthetic process	HORVU6Hr1G049460	-3.5815	50S ribosomal protein L14, chloroplastic
GO:0034645	cellular macromolecule biosynthetic process	HORVU5Hr1G116310	-2.661	GATA transcription factor 15
GO:0034645	cellular macromolecule biosynthetic process	HORVU2Hr1G080480	-7.2818	30S ribosomal protein 3, chloroplastic
GO:0034645	cellular macromolecule biosynthetic process	HORVU5Hr1G110960	-3.2193	Transcription initiation factor IIE subunit beta
GO:0034645	cellular macromolecule biosynthetic process	HORVU5Hr1G005780	-2.62247	Basic-leucine zipper (bZIP) transcription factor family protein
GO:0034645	cellular macromolecule biosynthetic process	HORVU6Hr1G019190	-3.60532	Histone acetyltransferase HAC12
GO:0034645	cellular macromolecule biosynthetic process	HORVU6Hr1G084690	-3.07457	Translation initiation factor 3 protein
GO:0009059	macromolecule biosynthetic process	HORVU7Hr1G107930	-2.98004	50S ribosomal protein L16, chloroplastic
GO:0009059	macromolecule biosynthetic process	HORVU5Hr1G064980	-3.5815	50S ribosomal protein L14, chloroplastic
GO:0009059	macromolecule biosynthetic process	HORVU0Hr1G038470	-2.45731	E2F transcription factor 1
GO:0009059	macromolecule biosynthetic process	HORVU4Hr1G016190	-2.6072	60S ribosomal protein L10-1
GO:0009059	macromolecule biosynthetic process	HORVU0Hr1G034370	-3.56239	DNA-directed RNA polymerase subunit beta''
GO:0009059	macromolecule biosynthetic process	HORVU4Hr1G045370	-3.56239	DNA-directed RNA polymerase subunit beta''
GO:0009059	macromolecule biosynthetic process	HORVU6Hr1G037270	-3.11845	50S ribosomal protein L16, chloroplastic
GO:0009059	macromolecule biosynthetic process	HORVU3Hr1G070620	-2.17133	Auxin-responsive protein IAA6
GO:0009059	macromolecule biosynthetic process	HORVU0Hr1G034480	-3.5815	Translation initiation factor IF-1, chloroplastic
GO:0009059	macromolecule biosynthetic process	HORVU2Hr1G116680	-3.60594	Histidine--tRNA ligase
GO:0009059	macromolecule biosynthetic process	HORVU2Hr1G104190	-3.08626	GPI mannosyltransferase 2
GO:0009059	macromolecule biosynthetic process	HORVU0Hr1G036980	-3.5815	Translation initiation factor IF-1
GO:0009059	macromolecule biosynthetic process	HORVU0Hr1G026200	-3.5815	Translation initiation factor IF-1
GO:0009059	macromolecule biosynthetic process	HORVU0Hr1G034770	-2.67012	30S ribosomal protein S7, chloroplastic
GO:0009059	macromolecule biosynthetic process	HORVU5Hr1G111640	-6.00958	50S ribosomal protein L17
GO:0009059	macromolecule biosynthetic process	HORVU0Hr1G037370	-3.5815	Translation initiation factor IF-1
GO:0009059	macromolecule biosynthetic process	HORVU5Hr1G070270	-2.01727	Protein SCAI
GO:0009059	macromolecule biosynthetic process	HORVU6Hr1G041020	-4.20643	50S ribosomal protein L21
GO:0009059	macromolecule biosynthetic process	HORVU7Hr1G115040	-5.60984	30S ribosomal protein S17
GO:0009059	macromolecule biosynthetic process	HORVU0Hr1G033690	-3.5815	50S ribosomal protein L14, chloroplastic
GO:0009059	macromolecule biosynthetic process	HORVU1Hr1G077340	-2.68199	Translation initiation factor IF-2
GO:0009059	macromolecule biosynthetic process	HORVU5Hr1G064990	-3.5815	30S ribosomal protein S8, chloroplastic
GO:0009059	macromolecule biosynthetic process	HORVU3Hr1G062490	-4.7804	30S ribosomal protein S20
GO:0009059	macromolecule biosynthetic process	HORVU3Hr1G081540	-3.61145	Transcription initiation factor TFIID subunit 9
GO:0009059	macromolecule biosynthetic process	HORVU1Hr1G064880	-4.47783	Mitochondrial transcription termination factor family protein
GO:0009059	macromolecule biosynthetic process	HORVU6Hr1G049520	-2.67012	30S ribosomal protein S7, chloroplastic
GO:0009059	macromolecule biosynthetic process	HORVU7Hr1G053310	-3.08182	D-inositol 3-phosphate glycosyltransferase
GO:0009059	macromolecule biosynthetic process	HORVU3Hr1G077450	-2.13646	DNA-directed RNA polymerase III subunit RPC5
GO:0009059	macromolecule biosynthetic process	HORVU3Hr1G080100	-2.57408	NAC domain containing protein 102
GO:0009059	macromolecule biosynthetic process	HORVU7Hr1G107920	-3.5815	50S ribosomal protein L14, chloroplastic
GO:0009059	macromolecule biosynthetic process	HORVU0Hr1G033420	-4.24189	50S ribosomal protein L14, chloroplastic
GO:0009059	macromolecule biosynthetic process	HORVU0Hr1G032920	-3.5815	30S ribosomal protein S8, chloroplastic
GO:0009059	macromolecule biosynthetic process	HORVU7Hr1G107910	-3.5815	30S ribosomal protein S8, chloroplastic
GO:0009059	macromolecule biosynthetic process	HORVU6Hr1G072500	-2.28032	Eukaryotic translation initiation factor 5
GO:0009059	macromolecule biosynthetic process	HORVU7Hr1G065920	-3.5815	30S ribosomal protein S8, chloroplastic
GO:0009059	macromolecule biosynthetic process	HORVU2Hr1G031990	-2.69419	PHD finger protein ALFIN-LIKE 9
GO:0009059	macromolecule biosynthetic process	HORVU6Hr1G049130	-3.56239	DNA-directed RNA polymerase subunit beta''
GO:0009059	macromolecule biosynthetic process	HORVU5Hr1G095530	-3.18351	phytochrome C
GO:0009059	macromolecule biosynthetic process	HORVU4Hr1G005500	-2.80604	50S ribosomal protein L18
GO:0009059	macromolecule biosynthetic process	HORVU1Hr1G048400	-2.77074	Methyltransferase-like protein 17, mitochondrial
GO:0009059	macromolecule biosynthetic process	HORVU5Hr1G092840	-2.29241	DNA-directed RNA polymerase family protein
GO:0009059	macromolecule biosynthetic process	HORVU3Hr1G047180	-3.937	Chromosome 3B, genomic scaffold, cultivar Chinese Spring
GO:0009059	macromolecule biosynthetic process	HORVU6Hr1G062040	-3.94168	50S ribosomal protein L19
GO:0009059	macromolecule biosynthetic process	HORVU5Hr1G071140	-6.1923	cellulose synthase like E1
GO:0009059	macromolecule biosynthetic process	HORVU7Hr1G055890	-5.30704	50S ribosomal protein 6, chloroplastic
GO:0009059	macromolecule biosynthetic process	HORVU2Hr1G121660	-2.67012	30S ribosomal protein S7, chloroplastic
GO:0009059	macromolecule biosynthetic process	HORVU5Hr1G008250	-2.5369	Eukaryotic translation initiation factor 3 subunit B
GO:0009059	macromolecule biosynthetic process	HORVU0Hr1G035280	-3.5815	30S ribosomal protein S8, chloroplastic
GO:0009059	macromolecule biosynthetic process	HORVU3Hr1G106650	-2.38425	alpha-1,3-mannosyl-glycoprotein beta-1,2-N-acetylglucosaminyltransferase, putative
GO:0009059	macromolecule biosynthetic process	HORVU0Hr1G031420	-2.67012	30S ribosomal protein S7, chloroplastic
GO:0009059	macromolecule biosynthetic process	HORVU6Hr1G039720	-2.62693	GATA transcription factor 23
GO:0009059	macromolecule biosynthetic process	HORVU0Hr1G032930	-3.5815	Translation initiation factor IF-1
GO:0009059	macromolecule biosynthetic process	HORVU5Hr1G064720	-3.5815	30S ribosomal protein S8, chloroplastic
GO:0009059	macromolecule biosynthetic process	HORVU2Hr1G057880	-3.15308	Proline--tRNA ligase
GO:0009059	macromolecule biosynthetic process	HORVU0Hr1G037950	-3.5815	Translation initiation factor IF-1
GO:0009059	macromolecule biosynthetic process	HORVU7Hr1G040420	-2.51155	E2F transcription factor 1
GO:0009059	macromolecule biosynthetic process	HORVU5Hr1G062040	-2.27394	Protein SCAI
GO:0009059	macromolecule biosynthetic process	HORVU2Hr1G036320	-2.00518	WRKY family transcription factor family protein
GO:0009059	macromolecule biosynthetic process	HORVU3Hr1G091850	-2.70642	GPI transamidase component PIG-S-related
GO:0009059	macromolecule biosynthetic process	HORVU3Hr1G090920	-3.79026	NAC domain protein,
GO:0009059	macromolecule biosynthetic process	HORVU0Hr1G028370	-3.5815	Translation initiation factor IF-1
GO:0009059	macromolecule biosynthetic process	HORVU7Hr1G060530	-3.56118	Translation initiation factor IF-2
GO:0009059	macromolecule biosynthetic process	HORVU4Hr1G056740	-2.7156	Elongation factor 1-alpha
GO:0009059	macromolecule biosynthetic process	HORVU1Hr1G040170	-4.28328	Tyrosine--tRNA ligase
GO:0009059	macromolecule biosynthetic process	HORVU5Hr1G082560	-2.42364	Transcription initiation factor IIB
GO:0009059	macromolecule biosynthetic process	HORVU2Hr1G062240	-3.5815	30S ribosomal protein S8, chloroplastic
GO:0009059	macromolecule biosynthetic process	HORVU7Hr1G106480	-4.15064	NAC domain containing protein 1
GO:0009059	macromolecule biosynthetic process	HORVU5Hr1G093650	-3.54864	Single-stranded DNA-binding protein
GO:0009059	macromolecule biosynthetic process	HORVU0Hr1G035290	-3.5815	Translation initiation factor IF-1, chloroplastic
GO:0009059	macromolecule biosynthetic process	HORVU6Hr1G053540	-2.91564	NAC domain protein,
GO:0009059	macromolecule biosynthetic process	HORVU5Hr1G064730	-3.5815	Translation initiation factor IF-1
GO:0009059	macromolecule biosynthetic process	HORVU0Hr1G026800	-3.5815	30S ribosomal protein S8, chloroplastic
GO:0009059	macromolecule biosynthetic process	HORVU6Hr1G049450	-3.5815	30S ribosomal protein S8, chloroplastic
GO:0009059	macromolecule biosynthetic process	HORVU0Hr1G026930	-4.24189	50S ribosomal protein L14, chloroplastic
GO:0009059	macromolecule biosynthetic process	HORVU0Hr1G034730	-2.67012	30S ribosomal protein S7, chloroplastic
GO:0009059	macromolecule biosynthetic process	HORVU6Hr1G018830	-4.00587	50S ribosomal protein L3
GO:0009059	macromolecule biosynthetic process	HORVU0Hr1G033710	-3.5815	Translation initiation factor IF-1
GO:0009059	macromolecule biosynthetic process	HORVU6Hr1G049440	-3.5815	Translation initiation factor IF-1
GO:0009059	macromolecule biosynthetic process	HORVU2Hr1G051390	-4.24189	50S ribosomal protein L16, chloroplastic
GO:0009059	macromolecule biosynthetic process	HORVU3Hr1G013280	-2.46672	Mitochondrial transcription termination factor family protein
GO:0009059	macromolecule biosynthetic process	HORVU6Hr1G073020	-3.5815	30S ribosomal protein S8, chloroplastic
GO:0009059	macromolecule biosynthetic process	HORVU0Hr1G028360	-3.5815	30S ribosomal protein S8, chloroplastic
GO:0009059	macromolecule biosynthetic process	HORVU7Hr1G114170	-5.81885	50S ribosomal protein L35
GO:0009059	macromolecule biosynthetic process	HORVU3Hr1G026080	-3.10053	Chromosome 3B, genomic scaffold, cultivar Chinese Spring
GO:0009059	macromolecule biosynthetic process	HORVU0Hr1G034830	-2.67012	30S ribosomal protein S7, chloroplastic
GO:0009059	macromolecule biosynthetic process	HORVU0Hr1G037630	-3.5815	Translation initiation factor IF-1, chloroplastic
GO:0009059	macromolecule biosynthetic process	HORVU5Hr1G064970	-2.98004	50S ribosomal protein L16, chloroplastic
GO:0009059	macromolecule biosynthetic process	HORVU2Hr1G076920	-2.07599	auxin response factor 1
GO:0009059	macromolecule biosynthetic process	HORVU7Hr1G084940	-2.53136	Auxin-responsive protein IAA23
GO:0009059	macromolecule biosynthetic process	HORVU0Hr1G026790	-4.24189	50S ribosomal protein L16, chloroplastic
GO:0009059	macromolecule biosynthetic process	HORVU2Hr1G048380	-4.24189	50S ribosomal protein L14, chloroplastic
GO:0009059	macromolecule biosynthetic process	HORVU0Hr1G026810	-3.5815	Translation initiation factor IF-1
GO:0009059	macromolecule biosynthetic process	HORVU1Hr1G056510	-2.865	50S ribosomal protein L1
GO:0009059	macromolecule biosynthetic process	HORVU2Hr1G010480	-2.00567	50S ribosomal protein L30
GO:0009059	macromolecule biosynthetic process	HORVU0Hr1G026250	-4.24189	50S ribosomal protein L14, chloroplastic
GO:0009059	macromolecule biosynthetic process	HORVU5Hr1G111380	-2.30767	50S ribosomal protein L36
GO:0009059	macromolecule biosynthetic process	HORVU0Hr1G033700	-3.5815	30S ribosomal protein S8, chloroplastic
GO:0009059	macromolecule biosynthetic process	HORVU2Hr1G051380	-4.24189	50S ribosomal protein L14, chloroplastic
GO:0009059	macromolecule biosynthetic process	HORVU6Hr1G037250	-3.5815	Translation initiation factor IF-1
GO:0009059	macromolecule biosynthetic process	HORVU0Hr1G026270	-3.5815	Translation initiation factor IF-1
GO:0009059	macromolecule biosynthetic process	HORVU2Hr1G034400	-2.41666	Eukaryotic translation initiation factor 5A
GO:0009059	macromolecule biosynthetic process	HORVU6Hr1G081370	-2.06875	Isoleucine--tRNA ligase
GO:0009059	macromolecule biosynthetic process	HORVU6Hr1G053680	-6.2562	Elongation factor Tu
GO:0009059	macromolecule biosynthetic process	HORVU3Hr1G095330	-4.40696	50S ribosomal protein L27
GO:0009059	macromolecule biosynthetic process	HORVU5Hr1G004530	-2.67012	30S ribosomal protein S7, chloroplastic
GO:0009059	macromolecule biosynthetic process	HORVU5Hr1G026140	-2.63594	Phenylalanine--tRNA ligase alpha subunit
GO:0009059	macromolecule biosynthetic process	HORVU6Hr1G035260	-4.83281	30S ribosomal protein S21
GO:0009059	macromolecule biosynthetic process	HORVU3Hr1G015870	-6.28739	Aspartate--tRNA(Asp/Asn) ligase
GO:0009059	macromolecule biosynthetic process	HORVU0Hr1G026860	-3.11845	50S ribosomal protein L14, chloroplastic
GO:0009059	macromolecule biosynthetic process	HORVU0Hr1G034650	-4.24189	50S ribosomal protein L14, chloroplastic
GO:0009059	macromolecule biosynthetic process	HORVU3Hr1G097200	-2.04761	auxin response factor 2
GO:0009059	macromolecule biosynthetic process	HORVU5Hr1G039740	-3.08182	D-inositol 3-phosphate glycosyltransferase
GO:0009059	macromolecule biosynthetic process	HORVU6Hr1G049470	-2.98004	50S ribosomal protein L16, chloroplastic
GO:0009059	macromolecule biosynthetic process	HORVU0Hr1G033440	-3.5815	Translation initiation factor IF-1
GO:0009059	macromolecule biosynthetic process	HORVU0Hr1G034860	-2.67012	30S ribosomal protein S15, chloroplastic
GO:0009059	macromolecule biosynthetic process	HORVU6Hr1G068370	-9.94656	Growth-regulating factor 4
GO:0009059	macromolecule biosynthetic process	HORVU2Hr1G121420	-2.67012	30S ribosomal protein S7, chloroplastic
GO:0009059	macromolecule biosynthetic process	HORVU5Hr1G103380	-3.29614	Mitochondrial transcription termination factor family protein
GO:0009059	macromolecule biosynthetic process	HORVU3Hr1G032230	-2.28175	Auxin response factor 1
GO:0009059	macromolecule biosynthetic process	HORVU7Hr1G117020	-2.94054	Basic-leucine zipper (bZIP) transcription factor family protein
GO:0009059	macromolecule biosynthetic process	HORVU2Hr1G071330	-3.82353	Glycine--tRNA ligase
GO:0009059	macromolecule biosynthetic process	HORVU2Hr1G092180	-3.14037	Elongation factor G
GO:0009059	macromolecule biosynthetic process	HORVU2Hr1G077670	-2.82439	PHD finger protein ALFIN-LIKE 4
GO:0009059	macromolecule biosynthetic process	HORVU4Hr1G040950	-3.65759	50S ribosomal protein L6
GO:0009059	macromolecule biosynthetic process	HORVU6Hr1G037260	-3.5815	30S ribosomal protein S8, chloroplastic
GO:0009059	macromolecule biosynthetic process	HORVU3Hr1G058470	-2.34642	glucan synthase-like 7
GO:0009059	macromolecule biosynthetic process	HORVU0Hr1G015710	-2.23348	transcription factor-related
GO:0009059	macromolecule biosynthetic process	HORVU0Hr1G026870	-4.24189	50S ribosomal protein L16, chloroplastic
GO:0009059	macromolecule biosynthetic process	HORVU5Hr1G064870	-2.86033	30S ribosomal protein S7, chloroplastic
GO:0009059	macromolecule biosynthetic process	HORVU7Hr1G107890	-2.67012	30S ribosomal protein S7, chloroplastic
GO:0009059	macromolecule biosynthetic process	HORVU0Hr1G026260	-3.5815	30S ribosomal protein S8, chloroplastic
GO:0009059	macromolecule biosynthetic process	HORVU4Hr1G063020	-2.269	Peptidyl-tRNA hydrolase ICT1, mitochondrial
GO:0009059	macromolecule biosynthetic process	HORVU6Hr1G049460	-3.5815	50S ribosomal protein L14, chloroplastic
GO:0009059	macromolecule biosynthetic process	HORVU5Hr1G116310	-2.661	GATA transcription factor 15
GO:0009059	macromolecule biosynthetic process	HORVU2Hr1G080480	-7.2818	30S ribosomal protein 3, chloroplastic
GO:0009059	macromolecule biosynthetic process	HORVU5Hr1G110960	-3.2193	Transcription initiation factor IIE subunit beta
GO:0009059	macromolecule biosynthetic process	HORVU5Hr1G005780	-2.62247	Basic-leucine zipper (bZIP) transcription factor family protein
GO:0009059	macromolecule biosynthetic process	HORVU6Hr1G019190	-3.60532	Histone acetyltransferase HAC12
GO:0009059	macromolecule biosynthetic process	HORVU6Hr1G084690	-3.07457	Translation initiation factor 3 protein
GO:0006807	nitrogen compound metabolic process	HORVU7Hr1G076960	-2.6818	NAD(P)H-quinone oxidoreductase subunit 2 A, chloroplastic
GO:0006807	nitrogen compound metabolic process	HORVU5Hr1G064980	-3.5815	50S ribosomal protein L14, chloroplastic
GO:0006807	nitrogen compound metabolic process	HORVU2Hr1G048380	-4.24189	50S ribosomal protein L14, chloroplastic
GO:0006807	nitrogen compound metabolic process	HORVU0Hr1G038470	-2.45731	E2F transcription factor 1
GO:0006807	nitrogen compound metabolic process	HORVU4Hr1G016190	-2.6072	60S ribosomal protein L10-1
GO:0006807	nitrogen compound metabolic process	HORVU0Hr1G034370	-3.56239	DNA-directed RNA polymerase subunit beta''
GO:0006807	nitrogen compound metabolic process	HORVU5Hr1G053360	-2.36992	SURP and G-patch domain-containing protein 1-like protein
GO:0006807	nitrogen compound metabolic process	HORVU4Hr1G045370	-3.56239	DNA-directed RNA polymerase subunit beta''
GO:0006807	nitrogen compound metabolic process	HORVU0Hr1G017370	-2.22068	aspartate aminotransferase 5
GO:0006807	nitrogen compound metabolic process	HORVU6Hr1G037270	-3.11845	50S ribosomal protein L16, chloroplastic
GO:0006807	nitrogen compound metabolic process	HORVU3Hr1G070620	-2.17133	Auxin-responsive protein IAA6
GO:0006807	nitrogen compound metabolic process	HORVU4Hr1G002270	-3.41687	5-methyltetrahydropteroyltriglutamate--homocysteine methyltransferase 2
GO:0006807	nitrogen compound metabolic process	HORVU1Hr1G049550	-3.1274	Non-lysosomal glucosylceramidase
GO:0006807	nitrogen compound metabolic process	HORVU0Hr1G034480	-3.5815	Translation initiation factor IF-1, chloroplastic
GO:0006807	nitrogen compound metabolic process	HORVU2Hr1G116680	-3.60594	Histidine--tRNA ligase
GO:0006807	nitrogen compound metabolic process	HORVU0Hr1G036980	-3.5815	Translation initiation factor IF-1
GO:0006807	nitrogen compound metabolic process	HORVU0Hr1G026200	-3.5815	Translation initiation factor IF-1
GO:0006807	nitrogen compound metabolic process	HORVU0Hr1G034770	-2.67012	30S ribosomal protein S7, chloroplastic
GO:0006807	nitrogen compound metabolic process	HORVU5Hr1G081790	-2.25409	pantothenate kinase 2
GO:0006807	nitrogen compound metabolic process	HORVU0Hr1G037370	-3.5815	Translation initiation factor IF-1
GO:0006807	nitrogen compound metabolic process	HORVU5Hr1G070270	-2.01727	Protein SCAI
GO:0006807	nitrogen compound metabolic process	HORVU6Hr1G041020	-4.20643	50S ribosomal protein L21
GO:0006807	nitrogen compound metabolic process	HORVU7Hr1G115040	-5.60984	30S ribosomal protein S17
GO:0006807	nitrogen compound metabolic process	HORVU0Hr1G033690	-3.5815	50S ribosomal protein L14, chloroplastic
GO:0006807	nitrogen compound metabolic process	HORVU2Hr1G062240	-3.5815	30S ribosomal protein S8, chloroplastic
GO:0006807	nitrogen compound metabolic process	HORVU1Hr1G077340	-2.68199	Translation initiation factor IF-2
GO:0006807	nitrogen compound metabolic process	HORVU5Hr1G064990	-3.5815	30S ribosomal protein S8, chloroplastic
GO:0006807	nitrogen compound metabolic process	HORVU0Hr1G031420	-2.67012	30S ribosomal protein S7, chloroplastic
GO:0006807	nitrogen compound metabolic process	HORVU1Hr1G031600	-2.21137	ATP synthase gamma chain
GO:0006807	nitrogen compound metabolic process	HORVU3Hr1G062490	-4.7804	30S ribosomal protein S20
GO:0006807	nitrogen compound metabolic process	HORVU6Hr1G049440	-3.5815	Translation initiation factor IF-1
GO:0006807	nitrogen compound metabolic process	HORVU2Hr1G035970	-4.52876	Amino-acid acetyltransferase
GO:0006807	nitrogen compound metabolic process	HORVU1Hr1G064880	-4.47783	Mitochondrial transcription termination factor family protein
GO:0006807	nitrogen compound metabolic process	HORVU3Hr1G074190	-3.58167	Holliday junction DNA helicase
GO:0006807	nitrogen compound metabolic process	HORVU2Hr1G081460	-2.73505	Indole-3-glycerol phosphate synthase
GO:0006807	nitrogen compound metabolic process	HORVU6Hr1G049520	-2.67012	30S ribosomal protein S7, chloroplastic
GO:0006807	nitrogen compound metabolic process	HORVU4Hr1G047070	-2.53752	GTP pyrophosphokinase
GO:0006807	nitrogen compound metabolic process	HORVU3Hr1G077450	-2.13646	DNA-directed RNA polymerase III subunit RPC5
GO:0006807	nitrogen compound metabolic process	HORVU4Hr1G080000	-2.67054	Phosphoribosylamine--glycine ligase
GO:0006807	nitrogen compound metabolic process	HORVU3Hr1G080100	-2.57408	NAC domain containing protein 102
GO:0006807	nitrogen compound metabolic process	HORVU7Hr1G107920	-3.5815	50S ribosomal protein L14, chloroplastic
GO:0006807	nitrogen compound metabolic process	HORVU0Hr1G033420	-4.24189	50S ribosomal protein L14, chloroplastic
GO:0006807	nitrogen compound metabolic process	HORVU3Hr1G103630	-5.8864	tRNA (guanine(26)-N(2))-dimethyltransferase
GO:0006807	nitrogen compound metabolic process	HORVU7Hr1G107910	-3.5815	30S ribosomal protein S8, chloroplastic
GO:0006807	nitrogen compound metabolic process	HORVU5Hr1G030500	-2.16878	quinolinate synthase
GO:0006807	nitrogen compound metabolic process	HORVU7Hr1G107930	-2.98004	50S ribosomal protein L16, chloroplastic
GO:0006807	nitrogen compound metabolic process	HORVU7Hr1G065920	-3.5815	30S ribosomal protein S8, chloroplastic
GO:0006807	nitrogen compound metabolic process	HORVU2Hr1G031990	-2.69419	PHD finger protein ALFIN-LIKE 9
GO:0006807	nitrogen compound metabolic process	HORVU0Hr1G026250	-4.24189	50S ribosomal protein L14, chloroplastic
GO:0006807	nitrogen compound metabolic process	HORVU6Hr1G049130	-3.56239	DNA-directed RNA polymerase subunit beta''
GO:0006807	nitrogen compound metabolic process	HORVU5Hr1G095530	-3.18351	phytochrome C
GO:0006807	nitrogen compound metabolic process	HORVU4Hr1G005500	-2.80604	50S ribosomal protein L18
GO:0006807	nitrogen compound metabolic process	HORVU6Hr1G035610	-2.97853	Kynurenine formamidase
GO:0006807	nitrogen compound metabolic process	HORVU1Hr1G080070	-2.02568	Phosphoribosylformylglycinamidine synthase
GO:0006807	nitrogen compound metabolic process	HORVU1Hr1G048400	-2.77074	Methyltransferase-like protein 17, mitochondrial
GO:0006807	nitrogen compound metabolic process	HORVU5Hr1G092840	-2.29241	DNA-directed RNA polymerase family protein
GO:0006807	nitrogen compound metabolic process	HORVU3Hr1G047180	-3.937	Chromosome 3B, genomic scaffold, cultivar Chinese Spring
GO:0006807	nitrogen compound metabolic process	HORVU5Hr1G114090	-7.47	Urease subunit alpha
GO:0006807	nitrogen compound metabolic process	HORVU4Hr1G052840	-2.38766	poly(A) polymerase 3
GO:0006807	nitrogen compound metabolic process	HORVU7Hr1G055890	-5.30704	50S ribosomal protein 6, chloroplastic
GO:0006807	nitrogen compound metabolic process	HORVU2Hr1G121660	-2.67012	30S ribosomal protein S7, chloroplastic
GO:0006807	nitrogen compound metabolic process	HORVU5Hr1G008250	-2.5369	Eukaryotic translation initiation factor 3 subunit B
GO:0006807	nitrogen compound metabolic process	HORVU4Hr1G023100	-3.23837	Cysteine desulfurase
GO:0006807	nitrogen compound metabolic process	HORVU0Hr1G035280	-3.5815	30S ribosomal protein S8, chloroplastic
GO:0006807	nitrogen compound metabolic process	HORVU6Hr1G062040	-3.94168	50S ribosomal protein L19
GO:0006807	nitrogen compound metabolic process	HORVU6Hr1G039720	-2.62693	GATA transcription factor 23
GO:0006807	nitrogen compound metabolic process	HORVU0Hr1G032930	-3.5815	Translation initiation factor IF-1
GO:0006807	nitrogen compound metabolic process	HORVU5Hr1G064720	-3.5815	30S ribosomal protein S8, chloroplastic
GO:0006807	nitrogen compound metabolic process	HORVU2Hr1G057880	-3.15308	Proline--tRNA ligase
GO:0006807	nitrogen compound metabolic process	HORVU0Hr1G037950	-3.5815	Translation initiation factor IF-1
GO:0006807	nitrogen compound metabolic process	HORVU2Hr1G034400	-2.41666	Eukaryotic translation initiation factor 5A
GO:0006807	nitrogen compound metabolic process	HORVU5Hr1G062040	-2.27394	Protein SCAI
GO:0006807	nitrogen compound metabolic process	HORVU6Hr1G018830	-4.00587	50S ribosomal protein L3
GO:0006807	nitrogen compound metabolic process	HORVU0Hr1G034720	-2.6818	NAD(P)H-quinone oxidoreductase subunit 2 A, chloroplastic
GO:0006807	nitrogen compound metabolic process	HORVU7Hr1G092810	-2.26804	RNA-DIRECTED DNA METHYLATION 1
GO:0006807	nitrogen compound metabolic process	HORVU3Hr1G090920	-3.79026	NAC domain protein,
GO:0006807	nitrogen compound metabolic process	HORVU5Hr1G026140	-2.63594	Phenylalanine--tRNA ligase alpha subunit
GO:0006807	nitrogen compound metabolic process	HORVU0Hr1G028370	-3.5815	Translation initiation factor IF-1
GO:0006807	nitrogen compound metabolic process	HORVU7Hr1G060530	-3.56118	Translation initiation factor IF-2
GO:0006807	nitrogen compound metabolic process	HORVU4Hr1G056740	-2.7156	Elongation factor 1-alpha
GO:0006807	nitrogen compound metabolic process	HORVU7Hr1G040420	-2.51155	E2F transcription factor 1
GO:0006807	nitrogen compound metabolic process	HORVU5Hr1G019170	-3.58034	Trimethylguanosine synthase
GO:0006807	nitrogen compound metabolic process	HORVU1Hr1G040170	-4.28328	Tyrosine--tRNA ligase
GO:0006807	nitrogen compound metabolic process	HORVU5Hr1G082560	-2.42364	Transcription initiation factor IIB
GO:0006807	nitrogen compound metabolic process	HORVU0Hr1G018360	-3.4976	DNA (cytosine-5)-methyltransferase DRM2
GO:0006807	nitrogen compound metabolic process	HORVU2Hr1G111640	-2.25555	Plasma membrane ATPase
GO:0006807	nitrogen compound metabolic process	HORVU7Hr1G106480	-4.15064	NAC domain containing protein 1
GO:0006807	nitrogen compound metabolic process	HORVU3Hr1G079260	-3.29279	Ribonuclease 3
GO:0006807	nitrogen compound metabolic process	HORVU5Hr1G093650	-3.54864	Single-stranded DNA-binding protein
GO:0006807	nitrogen compound metabolic process	HORVU0Hr1G035290	-3.5815	Translation initiation factor IF-1, chloroplastic
GO:0006807	nitrogen compound metabolic process	HORVU6Hr1G053540	-2.91564	NAC domain protein,
GO:0006807	nitrogen compound metabolic process	HORVU5Hr1G064730	-3.5815	Translation initiation factor IF-1
GO:0006807	nitrogen compound metabolic process	HORVU2Hr1G110680	-3.61389	Molybdenum cofactor biosynthesis protein B
GO:0006807	nitrogen compound metabolic process	HORVU0Hr1G026800	-3.5815	30S ribosomal protein S8, chloroplastic
GO:0006807	nitrogen compound metabolic process	HORVU7Hr1G117540	-3.6811	Pseudouridine synthase family protein
GO:0006807	nitrogen compound metabolic process	HORVU4Hr1G020160	-2.06391	Cytochrome b-c1 complex subunit 6
GO:0006807	nitrogen compound metabolic process	HORVU6Hr1G049450	-3.5815	30S ribosomal protein S8, chloroplastic
GO:0006807	nitrogen compound metabolic process	HORVU5Hr1G111640	-6.00958	50S ribosomal protein L17
GO:0006807	nitrogen compound metabolic process	HORVU0Hr1G026930	-4.24189	50S ribosomal protein L14, chloroplastic
GO:0006807	nitrogen compound metabolic process	HORVU0Hr1G034730	-2.67012	30S ribosomal protein S7, chloroplastic
GO:0006807	nitrogen compound metabolic process	HORVU1Hr1G040670	-2.02568	Phosphoribosylformylglycinamidine synthase
GO:0006807	nitrogen compound metabolic process	HORVU0Hr1G028360	-3.5815	30S ribosomal protein S8, chloroplastic
GO:0006807	nitrogen compound metabolic process	HORVU0Hr1G033710	-3.5815	Translation initiation factor IF-1
GO:0006807	nitrogen compound metabolic process	HORVU6Hr1G049510	-2.6818	NAD(P)H-quinone oxidoreductase subunit 2 A, chloroplastic
GO:0006807	nitrogen compound metabolic process	HORVU0Hr1G032920	-3.5815	30S ribosomal protein S8, chloroplastic
GO:0006807	nitrogen compound metabolic process	HORVU2Hr1G051390	-4.24189	50S ribosomal protein L16, chloroplastic
GO:0006807	nitrogen compound metabolic process	HORVU3Hr1G013280	-2.46672	Mitochondrial transcription termination factor family protein
GO:0006807	nitrogen compound metabolic process	HORVU6Hr1G073020	-3.5815	30S ribosomal protein S8, chloroplastic
GO:0006807	nitrogen compound metabolic process	HORVU3Hr1G088500	-2.74076	fructose-bisphosphate aldolase 2
GO:0006807	nitrogen compound metabolic process	HORVU7Hr1G114170	-5.81885	50S ribosomal protein L35
GO:0006807	nitrogen compound metabolic process	HORVU3Hr1G026080	-3.10053	Chromosome 3B, genomic scaffold, cultivar Chinese Spring
GO:0006807	nitrogen compound metabolic process	HORVU0Hr1G034830	-2.67012	30S ribosomal protein S7, chloroplastic
GO:0006807	nitrogen compound metabolic process	HORVU5Hr1G116360	-2.33801	Phosphoribosylformylglycinamidine cyclo-ligase
GO:0006807	nitrogen compound metabolic process	HORVU0Hr1G037630	-3.5815	Translation initiation factor IF-1, chloroplastic
GO:0006807	nitrogen compound metabolic process	HORVU5Hr1G111310	-4.98236	magnesium chelatase i2
GO:0006807	nitrogen compound metabolic process	HORVU6Hr1G032260	-3.4976	DNA (cytosine-5)-methyltransferase DRM2
GO:0006807	nitrogen compound metabolic process	HORVU4Hr1G076100	-2.05384	Nitrilase/cyanide hydratase and apolipoprotein N-acyltransferase family protein
GO:0006807	nitrogen compound metabolic process	HORVU5Hr1G064970	-2.98004	50S ribosomal protein L16, chloroplastic
GO:0006807	nitrogen compound metabolic process	HORVU6Hr1G072500	-2.28032	Eukaryotic translation initiation factor 5
GO:0006807	nitrogen compound metabolic process	HORVU7Hr1G114660	-4.05263	Indole-3-glycerol phosphate synthase
GO:0006807	nitrogen compound metabolic process	HORVU2Hr1G076920	-2.07599	auxin response factor 1
GO:0006807	nitrogen compound metabolic process	HORVU7Hr1G084940	-2.53136	Auxin-responsive protein IAA23
GO:0006807	nitrogen compound metabolic process	HORVU0Hr1G026790	-4.24189	50S ribosomal protein L16, chloroplastic
GO:0006807	nitrogen compound metabolic process	HORVU2Hr1G086140	-2.11415	S-adenosylmethionine decarboxylase proenzyme
GO:0006807	nitrogen compound metabolic process	HORVU0Hr1G026810	-3.5815	Translation initiation factor IF-1
GO:0006807	nitrogen compound metabolic process	HORVU2Hr1G036320	-2.00518	WRKY family transcription factor family protein
GO:0006807	nitrogen compound metabolic process	HORVU1Hr1G056510	-2.865	50S ribosomal protein L1
GO:0006807	nitrogen compound metabolic process	HORVU2Hr1G010480	-2.00567	50S ribosomal protein L30
GO:0006807	nitrogen compound metabolic process	HORVU3Hr1G081540	-3.61145	Transcription initiation factor TFIID subunit 9
GO:0006807	nitrogen compound metabolic process	HORVU2Hr1G099770	-4.04185	Oxygen-dependent coproporphyrinogen-III oxidase
GO:0006807	nitrogen compound metabolic process	HORVU5Hr1G111380	-2.30767	50S ribosomal protein L36
GO:0006807	nitrogen compound metabolic process	HORVU0Hr1G033700	-3.5815	30S ribosomal protein S8, chloroplastic
GO:0006807	nitrogen compound metabolic process	HORVU2Hr1G051380	-4.24189	50S ribosomal protein L14, chloroplastic
GO:0006807	nitrogen compound metabolic process	HORVU6Hr1G037250	-3.5815	Translation initiation factor IF-1
GO:0006807	nitrogen compound metabolic process	HORVU0Hr1G026270	-3.5815	Translation initiation factor IF-1
GO:0006807	nitrogen compound metabolic process	HORVU5Hr1G087810	-2.6431	UTP--glucose-1-phosphate uridylyltransferase
GO:0006807	nitrogen compound metabolic process	HORVU0Hr1G029140	-5.67457	poly(A) polymerase 3
GO:0006807	nitrogen compound metabolic process	HORVU2Hr1G031870	-2.1027	DNA mismatch repair protein MutS
GO:0006807	nitrogen compound metabolic process	HORVU6Hr1G081370	-2.06875	Isoleucine--tRNA ligase
GO:0006807	nitrogen compound metabolic process	HORVU6Hr1G053680	-6.2562	Elongation factor Tu
GO:0006807	nitrogen compound metabolic process	HORVU5Hr1G005780	-2.62247	Basic-leucine zipper (bZIP) transcription factor family protein
GO:0006807	nitrogen compound metabolic process	HORVU3Hr1G095330	-4.40696	50S ribosomal protein L27
GO:0006807	nitrogen compound metabolic process	HORVU5Hr1G066960	-2.4114	Formate--tetrahydrofolate ligase
GO:0006807	nitrogen compound metabolic process	HORVU5Hr1G064880	-2.6818	NAD(P)H-quinone oxidoreductase subunit 2 A, chloroplastic
GO:0006807	nitrogen compound metabolic process	HORVU5Hr1G004530	-2.67012	30S ribosomal protein S7, chloroplastic
GO:0006807	nitrogen compound metabolic process	HORVU3Hr1G088540	-2.74076	fructose-bisphosphate aldolase 2
GO:0006807	nitrogen compound metabolic process	HORVU3Hr1G013740	-2.39132	N-glycosylase/DNA lyase
[truncated: 567 more rows]

## Sheet: Sebastian_25 DAS-10 DAS_U_GO
GO categories (Biological Processes) that were over-represented in the 'Sebastian' among specifically up-regulated genes after drought in comparison to control conditions (corrected P<0.01).
GO term	Ontology	Description	Number in input list	Number in BG/Ref	p-value	FDR
GO:0046700	P	heterocycle catabolic process	5	32	3.5e-05	0.0035
GO:0044270	P	cellular nitrogen compound catabolic process	5	32	3.5e-05	0.0035
GO:0006807	P	nitrogen compound metabolic process	57	3360	8e-05	0.0079

## Sheet: Sebastian_25 DAS-10 DAS_U_Genes
GO categories (Biological Processes) that were over-represented in the 'Sebastian' among specifically up-regulated genes after drought in comparison to control conditions (corrected P<0.01). List of genes.
GO term	Description	Gene ID	FC	Description IPK
GO:0046700	heterocycle catabolic process	HORVU2Hr1G028060	2.85914	ATP-dependent RNA helicase DOB1
GO:0046700	heterocycle catabolic process	HORVU6Hr1G035610	2.17853	Kynurenine formamidase
GO:0046700	heterocycle catabolic process	HORVU4Hr1G026210	2.05041	heme oxygenase 2
GO:0046700	heterocycle catabolic process	HORVU6Hr1G057570	7.24733	polyribonucleotide nucleotidyltransferase, putative
GO:0046700	heterocycle catabolic process	HORVU5Hr1G118160	3.18121	mRNA-decapping enzyme-like protein
GO:0044270	cellular nitrogen compound catabolic process	HORVU2Hr1G028060	2.85914	ATP-dependent RNA helicase DOB1
GO:0044270	cellular nitrogen compound catabolic process	HORVU6Hr1G035610	2.17853	Kynurenine formamidase
GO:0044270	cellular nitrogen compound catabolic process	HORVU4Hr1G026210	2.05041	heme oxygenase 2
GO:0044270	cellular nitrogen compound catabolic process	HORVU6Hr1G057570	7.24733	polyribonucleotide nucleotidyltransferase, putative
GO:0044270	cellular nitrogen compound catabolic process	HORVU5Hr1G118160	3.18121	mRNA-decapping enzyme-like protein
GO:0006807	nitrogen compound metabolic process	HORVU5Hr1G056620	2.81733	NAD(H) kinase 3
GO:0006807	nitrogen compound metabolic process	HORVU2Hr1G028060	2.85914	ATP-dependent RNA helicase DOB1
GO:0006807	nitrogen compound metabolic process	HORVU3Hr1G072800	2.19691	RNA-binding protein, putative isoform 1
GO:0006807	nitrogen compound metabolic process	HORVU2Hr1G014130	2.49521	AMP deaminase
GO:0006807	nitrogen compound metabolic process	HORVU0Hr1G036510	2.201	50S ribosomal protein L2, chloroplastic
GO:0006807	nitrogen compound metabolic process	HORVU2Hr1G121390	2.201	50S ribosomal protein L2, chloroplastic
GO:0006807	nitrogen compound metabolic process	HORVU1Hr1G017850	2.201	50S ribosomal protein L2, chloroplastic
GO:0006807	nitrogen compound metabolic process	HORVU4Hr1G014800	2.037	RNA-binding protein
GO:0006807	nitrogen compound metabolic process	HORVU3Hr1G036710	2.80385	Nucleic acid-binding, OB-fold-like protein
GO:0006807	nitrogen compound metabolic process	HORVU1Hr1G048860	2.74385	prephenate dehydratase 1
GO:0006807	nitrogen compound metabolic process	HORVU7Hr1G054380	3.04705	glutamate-1-semialdehyde-2,1-aminomutase
GO:0006807	nitrogen compound metabolic process	HORVU7Hr1G096150	3.86525	Exostosin-like 3
GO:0006807	nitrogen compound metabolic process	HORVU3Hr1G064640	3.66326	AP2/B3 transcription factor family protein
GO:0006807	nitrogen compound metabolic process	HORVU3Hr1G062710	2.61886	Transcription initiation factor TFIID subunit 11
GO:0006807	nitrogen compound metabolic process	HORVU6Hr1G087960	4.80446	Ribonucleoside-diphosphate reductase
GO:0006807	nitrogen compound metabolic process	HORVU2Hr1G070530	2.201	50S ribosomal protein L2, chloroplastic
GO:0006807	nitrogen compound metabolic process	HORVU7Hr1G096170	2.04287	Ribosomal RNA large subunit methyltransferase E
GO:0006807	nitrogen compound metabolic process	HORVU5Hr1G118160	3.18121	mRNA-decapping enzyme-like protein
GO:0006807	nitrogen compound metabolic process	HORVU2Hr1G121870	2.201	50S ribosomal protein L23-B, chloroplastic
GO:0006807	nitrogen compound metabolic process	HORVU0Hr1G040530	2.83861	Adenine DNA glycosylase
GO:0006807	nitrogen compound metabolic process	HORVU7Hr1G089610	2.024	Pre-mRNA-splicing factor CLF1
GO:0006807	nitrogen compound metabolic process	HORVU2Hr1G075870	3.51586	ATP-dependent RNA helicase DeaD
GO:0006807	nitrogen compound metabolic process	HORVU4Hr1G056670	2.01187	Pseudouridine synthase family protein
GO:0006807	nitrogen compound metabolic process	HORVU5Hr1G064900	2.201	50S ribosomal protein L23-B, chloroplastic
GO:0006807	nitrogen compound metabolic process	HORVU5Hr1G080050	2.12252	DNA polymerase delta subunit 4
GO:0006807	nitrogen compound metabolic process	HORVU7Hr1G033820	5.33849	auxin response factor 19
GO:0006807	nitrogen compound metabolic process	HORVU0Hr1G034750	2.201	50S ribosomal protein L2, chloroplastic
GO:0006807	nitrogen compound metabolic process	HORVU7Hr1G108640	2.17164	Mediator of RNA polymerase II transcription subunit 11
GO:0006807	nitrogen compound metabolic process	HORVU6Hr1G068750	2.03526	ornithine carbamoyltransferase
GO:0006807	nitrogen compound metabolic process	HORVU5Hr1G052890	2.95196	Polyamine aminopropyltransferase 2
GO:0006807	nitrogen compound metabolic process	HORVU6Hr1G029880	3.62445	DNA-directed RNA polymerase family protein
GO:0006807	nitrogen compound metabolic process	HORVU3Hr1G024530	2.55059	phospholipase D P2
GO:0006807	nitrogen compound metabolic process	HORVU6Hr1G049480	2.201	30S ribosomal protein S3, chloroplastic
GO:0006807	nitrogen compound metabolic process	HORVU0Hr1G034300	2.201	50S ribosomal protein L2, chloroplastic
GO:0006807	nitrogen compound metabolic process	HORVU0Hr1G024650	2.201	50S ribosomal protein L2, chloroplastic
GO:0006807	nitrogen compound metabolic process	HORVU2Hr1G121680	2.201	50S ribosomal protein L2, chloroplastic
GO:0006807	nitrogen compound metabolic process	HORVU1Hr1G078030	2.90981	tRNA pseudouridine synthase D
GO:0006807	nitrogen compound metabolic process	HORVU4Hr1G012340	2.7653	Thioredoxin-like protein 4B
GO:0006807	nitrogen compound metabolic process	HORVU5Hr1G012160	3.33974	Glutathione S-transferase Z1
GO:0006807	nitrogen compound metabolic process	HORVU2Hr1G121860	2.201	50S ribosomal protein L2, chloroplastic
GO:0006807	nitrogen compound metabolic process	HORVU3Hr1G036380	2.49841	NAC domain protein,
GO:0006807	nitrogen compound metabolic process	HORVU3Hr1G115840	2.91139	Dual-specificity RNA methyltransferase RlmN
GO:0006807	nitrogen compound metabolic process	HORVU5Hr1G049690	2.29917	Pseudouridine synthase family protein
GO:0006807	nitrogen compound metabolic process	HORVU2Hr1G040680	12.172	Heat stress transcription factor A-3
GO:0006807	nitrogen compound metabolic process	HORVU0Hr1G024930	2.201	50S ribosomal protein L23-B, chloroplastic
GO:0006807	nitrogen compound metabolic process	HORVU7Hr1G091680	2.201	50S ribosomal protein L2, chloroplastic
GO:0006807	nitrogen compound metabolic process	HORVU2Hr1G072140	2.62899	Uridylate kinase
GO:0006807	nitrogen compound metabolic process	HORVU4Hr1G026210	2.05041	heme oxygenase 2
GO:0006807	nitrogen compound metabolic process	HORVU1Hr1G048250	2.26396	DNA excision repair protein ERCC-1
GO:0006807	nitrogen compound metabolic process	HORVU2Hr1G121540	2.201	50S ribosomal protein L2, chloroplastic
GO:0006807	nitrogen compound metabolic process	HORVU6Hr1G035610	2.17853	Kynurenine formamidase
GO:0006807	nitrogen compound metabolic process	HORVU2Hr1G114640	2.2179	thymidylate synthase 1
GO:0006807	nitrogen compound metabolic process	HORVU3Hr1G099770	2.40315	hydroxyethylthiazole kinase family protein
GO:0006807	nitrogen compound metabolic process	HORVU5Hr1G061710	2.08783	RELA/SPOT homolog 3
GO:0006807	nitrogen compound metabolic process	HORVU5Hr1G011650	3.304	NAC domain containing protein 1
GO:0006807	nitrogen compound metabolic process	HORVU6Hr1G057570	7.24733	polyribonucleotide nucleotidyltransferase, putative
GO:0006807	nitrogen compound metabolic process	HORVU2Hr1G121670	2.201	50S ribosomal protein L23-B, chloroplastic

## Sheet: Sebastian_25 DAS-10 DAS_D_GO
GO categories (Biological Processes) that were over-represented in the 'Sebastian' among specifically down-regulated genes after drought in comparison to control conditions (corrected P<0.01).
GO term	Ontology	Description	Number in input list	Number in BG/Ref	p-value	FDR
GO:0007017	P	microtubule-based process	14	120	5.7e-09	6.6e-07
GO:0044763	P	single-organism cellular process	59	2289	4.6e-06	0.00054
GO:0044272	P	sulfur compound biosynthetic process	5	21	2.6e-05	0.003

## Sheet: Sebastian_25 DAS-10 DAS_D_Genes
GO categories (Biological Processes) that were over-represented in the 'Sebastian' among specifically down-regulated genes after drought in comparison to control conditions (corrected P<0.01). List of genes.
GO term	Description	Gene ID	FC	Description IPK
GO:0007017	microtubule-based process	HORVU2Hr1G037550	-3.22746	tubulin alpha-4 chain
GO:0007017	microtubule-based process	HORVU1Hr1G063330	-6.71891	microtubule-associated protein 65-2
GO:0007017	microtubule-based process	HORVU6Hr1G027620	-2.87667	tubulin beta chain 2
GO:0007017	microtubule-based process	HORVU4Hr1G064580	-2.60168	microtubule-associated protein 65-7
GO:0007017	microtubule-based process	HORVU2Hr1G037570	-3.22746	tubulin alpha-4 chain
GO:0007017	microtubule-based process	HORVU7Hr1G017730	-2.3358	kinesin-like protein 1
GO:0007017	microtubule-based process	HORVU3Hr1G042330	-2.94942	Kinesin-related protein 6
GO:0007017	microtubule-based process	HORVU1Hr1G047110	-2.49712	Kinesin-related protein 11
GO:0007017	microtubule-based process	HORVU6Hr1G080920	-2.47273	Kinesin-related protein 11
GO:0007017	microtubule-based process	HORVU5Hr1G098780	-2.51177	kinesin 4
GO:0007017	microtubule-based process	HORVU2Hr1G092250	-3.42079	kinesin-like protein 1
GO:0007017	microtubule-based process	HORVU6Hr1G070900	-5.37816	microtubule-associated protein 65-2
GO:0007017	microtubule-based process	HORVU4Hr1G067370	-2.42057	tubulin alpha-4 chain
GO:0007017	microtubule-based process	HORVU5Hr1G100900	-2.13371	tubulin beta-5 chain
GO:0044763	single-organism cellular process	HORVU5Hr1G111620	-7.13986	methylenetetrahydrofolate reductase 2
GO:0044763	single-organism cellular process	HORVU1Hr1G072070	-2.2102	Ras-related protein Rab-8B
GO:0044763	single-organism cellular process	HORVU1Hr1G022550	-2.27589	Ethylene receptor 1
GO:0044763	single-organism cellular process	HORVU3Hr1G085710	-2.35246	Ras-related protein Rab-25
GO:0044763	single-organism cellular process	HORVU7Hr1G017730	-2.3358	kinesin-like protein 1
GO:0044763	single-organism cellular process	HORVU4Hr1G066510	-2.17106	trehalose phosphate synthase
GO:0044763	single-organism cellular process	HORVU2Hr1G099810	-2.32704	Potassium transporter family protein
GO:0044763	single-organism cellular process	HORVU1Hr1G047110	-2.49712	Kinesin-related protein 11
GO:0044763	single-organism cellular process	HORVU6Hr1G080920	-2.47273	Kinesin-related protein 11
GO:0044763	single-organism cellular process	HORVU3Hr1G059010	-2.5724	Actin-related protein 2/3 complex subunit 2A
GO:0044763	single-organism cellular process	HORVU7Hr1G091490	-2.98709	Ras-related protein Rab-25
GO:0044763	single-organism cellular process	HORVU5Hr1G118270	-2.08017	cellulose synthase 6
GO:0044763	single-organism cellular process	HORVU3Hr1G033720	-2.12894	XH/XS domain-containing protein
GO:0044763	single-organism cellular process	HORVU4Hr1G063600	-2.01699	4-hydroxy-tetrahydrodipicolinate reductase
GO:0044763	single-organism cellular process	HORVU2Hr1G042370	-101.373	cellulose-synthase like D2
GO:0044763	single-organism cellular process	HORVU6Hr1G058750	-2.16133	adenosine kinase 1
GO:0044763	single-organism cellular process	HORVU3Hr1G045480	-2.1007	dehydroquinate dehydratase, putative / shikimate dehydrogenase, putative
GO:0044763	single-organism cellular process	HORVU5Hr1G100900	-2.13371	tubulin beta-5 chain
GO:0044763	single-organism cellular process	HORVU1Hr1G073840	-3.50915	ferredoxin 3
GO:0044763	single-organism cellular process	HORVU1Hr1G063330	-6.71891	microtubule-associated protein 65-2
GO:0044763	single-organism cellular process	HORVU4Hr1G067370	-2.42057	tubulin alpha-4 chain
GO:0044763	single-organism cellular process	HORVU4Hr1G064790	-48.9897	glutamate decarboxylase
GO:0044763	single-organism cellular process	HORVU1Hr1G005680	-4.0654	Beta-1,3-galactosyltransferase 15
GO:0044763	single-organism cellular process	HORVU2Hr1G040020	-2.07492	Brefeldin A-inhibited guanine nucleotide-exchange protein 5
GO:0044763	single-organism cellular process	HORVU6Hr1G061270	-4.65953	Aldehyde dehydrogenase family 3 member F1
GO:0044763	single-organism cellular process	HORVU5Hr1G098780	-2.51177	kinesin 4
GO:0044763	single-organism cellular process	HORVU2Hr1G092250	-3.42079	kinesin-like protein 1
GO:0044763	single-organism cellular process	HORVU2Hr1G110120	-6.12521	Adenosylhomocysteinase
GO:0044763	single-organism cellular process	HORVU2Hr1G033100	-2.15343	Alpha-1,4-glucan-protein synthase [UDP-forming] 1
GO:0044763	single-organism cellular process	HORVU2Hr1G013730	-2.04273	Phosphoinositide phospholipase C 6
GO:0044763	single-organism cellular process	HORVU6Hr1G027620	-2.87667	tubulin beta chain 2
GO:0044763	single-organism cellular process	HORVU4Hr1G064580	-2.60168	microtubule-associated protein 65-7
GO:0044763	single-organism cellular process	HORVU5Hr1G104700	-2.75214	glutamate dehydrogenase 1
GO:0044763	single-organism cellular process	HORVU7Hr1G115760	-2.15451	Actin-related protein 2/3 complex subunit 3
GO:0044763	single-organism cellular process	HORVU1Hr1G014570	-6.34541	Phosphoinositide phospholipase C 2
GO:0044763	single-organism cellular process	HORVU3Hr1G052490	-4.28588	5'-methylthioadenosine/S-adenosylhomocysteine nucleosidase
GO:0044763	single-organism cellular process	HORVU5Hr1G069800	-3.74197	Phosphoribosylaminoimidazole-succinocarboxamide synthase
GO:0044763	single-organism cellular process	HORVU4Hr1G006260	-2.26607	Ethylene receptor
GO:0044763	single-organism cellular process	HORVU6Hr1G070900	-5.37816	microtubule-associated protein 65-2
GO:0044763	single-organism cellular process	HORVU6Hr1G043390	-2.684	SNARE-interacting protein KEULE
GO:0044763	single-organism cellular process	HORVU1Hr1G093390	-5.30918	TPR repeat-containing thioredoxin TTL1
GO:0044763	single-organism cellular process	HORVU2Hr1G037550	-3.22746	tubulin alpha-4 chain
GO:0044763	single-organism cellular process	HORVU2Hr1G037570	-3.22746	tubulin alpha-4 chain
GO:0044763	single-organism cellular process	HORVU5Hr1G006780	-2.88542	5-methyltetrahydropteroyltriglutamate--homocysteine methyltransferase 1
GO:0044763	single-organism cellular process	HORVU4Hr1G015450	-2.18067	Non-lysosomal glucosylceramidase
GO:0044763	single-organism cellular process	HORVU7Hr1G008720	-2.33856	Guanine nucleotide-binding protein alpha-1 subunit
GO:0044763	single-organism cellular process	HORVU3Hr1G042330	-2.94942	Kinesin-related protein 6
GO:0044763	single-organism cellular process	HORVU7Hr1G098630	-2.06618	Serine/threonine-protein kinase
GO:0044763	single-organism cellular process	HORVU5Hr1G002040	-2.06472	Enolase
GO:0044763	single-organism cellular process	HORVU3Hr1G019790	-3.86927	NAD-dependent malic enzyme 1
GO:0044763	single-organism cellular process	HORVU5Hr1G058950	-3.12319	enolase 1
GO:0044763	single-organism cellular process	HORVU4Hr1G034300	-2.41785	Inositol monophosphatase family protein
GO:0044763	single-organism cellular process	HORVU3Hr1G030620	-6.278	3-methyl-2-oxobutanoate hydroxymethyltransferase
GO:0044763	single-organism cellular process	HORVU3Hr1G052510	-4.28588	5'-methylthioadenosine/S-adenosylhomocysteine nucleosidase
GO:0044763	single-organism cellular process	HORVU1Hr1G090490	-3.06265	ketol-acid reductoisomerase
GO:0044763	single-organism cellular process	HORVU2Hr1G074220	-2.5338	Serine decarboxylase 1
GO:0044763	single-organism cellular process	HORVU4Hr1G009540	-2.08981	Inositol-tetrakisphosphate 1-kinase 3
GO:0044763	single-organism cellular process	HORVU7Hr1G052840	-2.59352	Ras-related protein Rab-25
GO:0044763	single-organism cellular process	HORVU3Hr1G070690	-2.49196	hexokinase 1
GO:0044272	sulfur compound biosynthetic process	HORVU6Hr1G063490	-2.96816	S-adenosylmethionine synthase 3
GO:0044272	sulfur compound biosynthetic process	HORVU6Hr1G063560	-2.97687	S-adenosylmethionine synthase 2
GO:0044272	sulfur compound biosynthetic process	HORVU6Hr1G063570	-2.97687	S-adenosylmethionine synthase 2
GO:0044272	sulfur compound biosynthetic process	HORVU6Hr1G063540	-3.47602	S-adenosylmethionine synthase 1
GO:0044272	sulfur compound biosynthetic process	HORVU1Hr1G015590	-2.91639	Glutamate--cysteine ligase B, chloroplastic
