# Supplementary material for: Barley ABI5 (Abscisic Acid INSENSITIVE 5) Is Involved in Abscisic Acid-Dependent Drought Response
Source: Front Plant Sci. 2020 Jul 29;11:1138. doi: 10.3389/fpls.2020.01138 (PMC7405899; doi:10.3389/fpls.2020.01138)
Supplement: Supplementary file 11 [file DataSheet_11.xlsx]

## Sheet: Supplementary Material S11
Supplementary Material S11
List of DEGs in hvabi5.d and 'Sebastian' after drought in comparison to control conditions (FC ≥ 2; P ≤ 0.05 after FDR correction).

## Sheet: hvabi5.d3-1UP
List of specifically up-regulated genes in hvabi5.d after drought in comparison to control conditions (FC ≥ 2; P ≤ 0.05 after FDR correction).
Gene ID	FC	Description
HORVU1Hr1G004130	158.936	Chymotrypsin inhibitor
HORVU6Hr1G009090	129.243	Leucine-rich repeat receptor-like protein kinase family protein
HORVU4Hr1G016770	60.9905	alcohol dehydrogenase 1
HORVU1Hr1G002100	56.4384	Defensin-like protein
HORVU3Hr1G105630	51.9553	Glucan endo-1,3-beta-glucosidase GI
HORVU2Hr1G108250	33.0487	Anthocyanidin reductase
HORVU0Hr1G010080	26.375	Bidirectional sugar transporter N3
HORVU4Hr1G005920	24.3328	lipoxygenase 1
HORVU4Hr1G044140	22.9044	Processive diacylglycerol beta-glucosyltransferase
HORVU3Hr1G113120	18.4798	Wound-induced protein
HORVU4Hr1G062730	13.0957	Gibberellin receptor GID1
HORVU6Hr1G085870	12.8498	Transmembrane 9 superfamily member 11
HORVU4Hr1G005690	12.3964	undescribed protein
HORVU1Hr1G030740	11.3252	Lysine-specific demethylase 5A
HORVU7Hr1G044210	10.677	Embryogenesis transmembrane protein-like
HORVU3Hr1G083990	10.4096	unknown function
HORVU6Hr1G014420	10.3662	cyclin p4
HORVU3Hr1G089030	10.0217	GDP-L-galactose phosphorylase 2
ENSRNA049435259	10.0217	#N/A
HORVU7Hr1G116940	9.93439	F-box family protein
HORVU4Hr1G022950	9.55701	vacuolar sorting receptor homolog 1
HORVU7Hr1G079430	9.14925	Polyamine aminopropyltransferase 2
HORVU7Hr1G012300	8.6112	LEA
HORVU5Hr1G080500	8.533	BAG family molecular chaperone regulator 3
HORVU4Hr1G078690	8.49239	Ras-related protein Rab-6A
HORVU7Hr1G090410	7.92711	polyamine oxidase 1
HORVU3Hr1G028780	7.79431	Chromosome 3B, genomic scaffold, cultivar Chinese Spring
HORVU4Hr1G072480	7.50643	Blue copper protein
HORVU1Hr1G067230	7.28573	metacaspase 4
HORVU3Hr1G024210	7.23535	ABC transporter C family member 3
HORVU5Hr1G078950	6.91573	Mitochondrial dicarboxylate carrier
HORVU5Hr1G113630	6.82213	Leucine-rich repeat receptor-like protein kinase family protein
HORVU5Hr1G053560	6.67901	serine/threonine protein phosphatase 2A
HORVU2Hr1G109910	6.39809	Regulator of chromosome condensation (RCC1) family protein
HORVU1Hr1G057180	6.35207	annexin 3
HORVU2Hr1G110130	6.19011	flavanone 3-hydroxylase
HORVU3Hr1G079800	5.80464	Non-specific lipid-transfer protein-like protein
HORVU5Hr1G036630	5.7896	ribosomal protein 1
HORVU7Hr1G003870	5.78146	Vacuolar iron transporter (VIT) family protein
HORVU1Hr1G066630	5.76609	DCD (Development and Cell Death) domain protein
HORVU7Hr1G117000	5.70277	Chaperone protein htpG family protein
HORVU2Hr1G096370	5.67849	Phosphatidylinositol N-acetyglucosaminlytransferase subunit P-related
HORVU5Hr1G016400	5.60044	Peroxisomal membrane 22 kDa (Mpv17/PMP22) family protein
HORVU3Hr1G036600	5.50823	TRAM, LAG1 and CLN8 (TLC) lipid-sensing domain containing protein
HORVU3Hr1G032400	5.432	D-alanine aminotransferase
HORVU1Hr1G092150	5.38957	Carboxypeptidase Y homolog A
HORVU6Hr1G053910	5.35891	Actin-related protein 3
HORVU6Hr1G081460	5.31327	Heat shock 70 kDa protein 3
HORVU2Hr1G080340	5.1792	60S ribosomal protein L34
HORVU5Hr1G084510	5.15251	Alba DNA/RNA-binding protein
HORVU4Hr1G063270	5.0673	Filament-like plant protein 4
HORVU7Hr1G058810	5.03931	Chromosome 3B, genomic scaffold, cultivar Chinese Spring
HORVU1Hr1G023520	5.02777	GDSL esterase/lipase
HORVU1Hr1G029460	4.98375	GDSL esterase/lipase
HORVU7Hr1G025330	4.95695	Histone superfamily protein
HORVU6Hr1G044840	4.9527	40S ribosomal protein S24-2
HORVU2Hr1G023940	4.94402	Lipase
HORVU0Hr1G016920	4.9263	Pentatricopeptide repeat-containing protein
HORVU7Hr1G106380	4.92041	Geranylgeranyl transferase type-2 subunit alpha
HORVU1Hr1G017710	4.82875	SWI/SNF-related matrix-associated actin-dependent regulator of chromatin subfamily B member 1-A
HORVU7Hr1G074460	4.75711	Actin-related protein 3
HORVU1Hr1G071490	4.7306	GPN-loop GTPase 3
HORVU7Hr1G087210	4.7199	Transmembrane 9 superfamily member 7
HORVU3Hr1G019320	4.69349	unknown protein
ENSRNA049485637	4.68389	#N/A
HORVU2Hr1G025780	4.6454	Trafficking protein particle complex subunit 3
HORVU6Hr1G018370	4.64067	calnexin 1
HORVU3Hr1G069970	4.60967	Reticulon family protein
HORVU4Hr1G043910	4.60675	Protein disulfide-isomerase
HORVU5Hr1G076340	4.59579	HORMA domain-containing protein 1
HORVU6Hr1G026280	4.57867	Ubiquitin family protein
HORVU4Hr1G054970	4.57196	Wound-induced protein 1
HORVU3Hr1G001260	4.48486	terpene synthase 21
HORVU1Hr1G082010	4.47233	Reticulon family protein
HORVU1Hr1G049980	4.45262	AT-hook motif nuclear-localized protein 1
HORVU4Hr1G076720	4.45019	CTC-interacting domain 7
HORVU6Hr1G087190	4.27096	Histone H2B.2
HORVU4Hr1G009040	4.27096	Histone H2B.1
HORVU2Hr1G086840	4.25746	Trafficking protein particle complex subunit 9
HORVU2Hr1G086830	4.25746	Trafficking protein particle complex subunit 9
HORVU2Hr1G105140	4.24822	Protein of unknown function (DUF581)
HORVU1Hr1G068170	4.2119	tubulin beta chain 2
HORVU7Hr1G093370	4.18218	dihydroflavonol 4-reductase-like1
HORVU7Hr1G120030	4.17711	Delta(24)-sterol reductase
HORVU7Hr1G073190	4.17497	ferredoxin-related
HORVU4Hr1G075830	4.17488	Nuclear transcription factor Y subunit A-3
HORVU5Hr1G005310	4.17142	Pathogenesis-related thaumatin superfamily protein
HORVU6Hr1G050720	4.16587	Ectonucleoside triphosphate diphosphohydrolase 5
HORVU5Hr1G045850	4.16415	Glutathione S-transferase family protein
HORVU1Hr1G042280	4.15375	undescribed protein
HORVU3Hr1G063840	4.13153	alpha/beta-Hydrolases superfamily protein
HORVU3Hr1G115820	4.13119	40S ribosomal protein S28
HORVU4Hr1G010770	4.12661	unknown protein
HORVU2Hr1G068120	4.12522	60S ribosomal protein L35-4
HORVU2Hr1G028600	4.11773	Developmentally-regulated GTP-binding protein 1 homolog
HORVU6Hr1G058560	4.08207	60S ribosomal protein L14-1
HORVU4Hr1G038960	4.07519	Alpha-1,4-glucan-protein synthase [UDP-forming]
HORVU2Hr1G085570	4.05902	Cytochrome b561 and DOMON domain-containing protein
HORVU5Hr1G099350	4.0315	long-chain acyl-CoA synthetase 2
HORVU4Hr1G063420	4.03112	3-ketoacyl-CoA synthase 1
HORVU5Hr1G054180	3.96636	Phosphoenolpyruvate/phosphate translocator 1, chloroplastic
HORVU3Hr1G096250	3.93233	Histone-lysine N-methyltransferase 2B
HORVU3Hr1G051530	3.92733	50S ribosomal protein L25
HORVU7Hr1G038040	3.91969	HVA22 homologue A
HORVU0Hr1G017080	3.89884	microtubule-associated proteins 70-2
HORVU7Hr1G102150	3.88758	Solute carrier family 35 member F5
HORVU2Hr1G031470	3.88425	inter-alpha-trypsin inhibitor heavy chain-related
HORVU0Hr1G021230	3.86226	Tyrosine--tRNA ligase
HORVU4Hr1G076970	3.84564	Cyanate hydratase
HORVU5Hr1G088920	3.84443	NADPH--cytochrome P450 reductase 2
HORVU4Hr1G049670	3.82344	60S ribosomal protein L19-1
HORVU4Hr1G086790	3.80794	Small nuclear ribonucleoprotein family protein
ENSRNA049445085	3.80794	#N/A
HORVU3Hr1G057320	3.79543	Exportin-2
HORVU5Hr1G117970	3.7721	Acyl-CoA-binding domain-containing protein 4
HORVU5Hr1G123490	3.74866	Protein BCCIP homolog
HORVU2Hr1G099230	3.7321	40S ribosomal protein S11
HORVU2Hr1G110740	3.73037	Protein UXT homolog
HORVU7Hr1G053940	3.72729	uridine kinase-like 2
HORVU5Hr1G110680	3.71247	histone H2A 7
HORVU5Hr1G078050	3.68721	CCR4-NOT transcription complex subunit 2
HORVU5Hr1G116580	3.67425	Elongation factor 2
HORVU6Hr1G069920	3.67284	Pro-apoptotic serine protease NMA111
HORVU3Hr1G086080	3.667	S-acyltransferase
HORVU4Hr1G006480	3.65433	beta glucosidase 43
HORVU4Hr1G006490	3.65433	undescribed protein
HORVU1Hr1G051570	3.6526	N-alpha-acetyltransferase 25, NatB auxiliary subunit
HORVU4Hr1G060990	3.64859	Mitochondrial substrate carrier family protein
HORVU5Hr1G101480	3.63705	2-hydroxy-6-oxononadienedioate/2-hydroxy-6- oxononatrienedioate hydrolase
HORVU4Hr1G058210	3.63635	Calcium-transporting ATPase
HORVU7Hr1G090710	3.62309	Elongation factor 2
HORVU2Hr1G125490	3.61994	CsAtPR5
HORVU7Hr1G085500	3.61324	WD repeat-containing protein 18
HORVU1Hr1G060490	3.58875	Ethylene-responsive transcription factor 4
HORVU3Hr1G090890	3.58666	DNA replication complex GINS protein SLD5
HORVU3Hr1G079290	3.58118	U3 small nucleolar RNA-associated protein 11
HORVU6Hr1G025980	3.54352	Zinc finger CCCH domain-containing protein 13
HORVU3Hr1G015190	3.53106	30S ribosomal protein S7
HORVU5Hr1G018660	3.52684	Eukaryotic translation initiation factor 2 subunit 3
HORVU5Hr1G088570	3.52306	unknown function
HORVU6Hr1G087780	3.51344	Methyltransferase WBSCR22
HORVU7Hr1G093580	3.51222	BZIP transcription factor 60
HORVU2Hr1G089540	3.49708	phenylalanine ammonia-lyase 2
HORVU2Hr1G089440	3.49708	phenylalanine ammonia-lyase 2
HORVU3Hr1G080130	3.49638	60S ribosomal protein L24
HORVU4Hr1G084420	3.48584	60S ribosomal protein L21-2
HORVU4Hr1G025620	3.47425	DNA binding
HORVU6Hr1G032610	3.44755	actin-related protein 4
HORVU3Hr1G084310	3.43214	60S ribosomal protein L1-A
HORVU3Hr1G038010	3.40426	calmodulin 5
HORVU1Hr1G032310	3.40323	Phospholipid-transporting ATPase 3
HORVU1Hr1G016490	3.39801	Protein kinase superfamily protein
HORVU2Hr1G088560	3.3958	Caleosin-related family protein
HORVU2Hr1G084120	3.39537	Acid phosphatase/vanadium-dependent haloperoxidase-related protein
HORVU4Hr1G067280	3.3878	Homocysteine S-methyltransferase family protein
HORVU7Hr1G106150	3.38449	Elongation factor 2
HORVU6Hr1G022380	3.37858	Apoptosis-inducing factor homolog A
HORVU2Hr1G120850	3.36798	unknown protein
HORVU7Hr1G005720	3.36072	Dolichyl-diphosphooligosaccharide--protein glycosyltransferase subunit DAD1
HORVU5Hr1G106460	3.34743	Diphosphomevalonate decarboxylase
HORVU5Hr1G061970	3.34385	Phenylalanine--tRNA ligase alpha subunit
HORVU7Hr1G028050	3.3424	30S ribosomal protein S10
HORVU3Hr1G088570	3.33741	fructose-bisphosphate aldolase 2
HORVU3Hr1G058910	3.3371	Transducin/WD40 repeat-like superfamily protein
HORVU4Hr1G003400	3.33507	Coffea canephora DH200=94 genomic scaffold, scaffold_6
HORVU7Hr1G063280	3.33223	60S ribosomal protein L27-3
HORVU2Hr1G096640	3.32877	unknown function
HORVU0Hr1G004700	3.32729	40S ribosomal protein S10
HORVU1Hr1G085730	3.32525	Ribosomal L1 domain-containing protein 1
HORVU6Hr1G012050	3.32286	Histone deacetylase complex subunit SAP18
HORVU4Hr1G068770	3.32217	Leucine-rich repeat receptor-like protein kinase family protein
HORVU1Hr1G071360	3.30558	TBC1 domain family member 2A
HORVU7Hr1G020620	3.30181	protein arginine methyltransferase 10
HORVU6Hr1G052140	3.29672	Beta-1,3-galactosyltransferase 7
HORVU5Hr1G046480	3.29426	Chalcone--flavonone isomerase
HORVU2Hr1G079780	3.29278	unknown protein
HORVU5Hr1G061870	3.29219	Ribosome production factor 2 homolog
HORVU7Hr1G052530	3.29131	S-adenosyl-L-methionine-dependent methyltransferases superfamily protein
HORVU4Hr1G057100	3.28663	Nucleotide-sugar transporter family protein
HORVU6Hr1G067840	3.28176	ADP-ribosylation factor 1
HORVU6Hr1G090070	3.26545	60S ribosomal protein L37-2
HORVU7Hr1G088080	3.26326	T-complex protein 1 subunit epsilon
HORVU6Hr1G041750	3.26085	60S ribosomal protein L6
HORVU7Hr1G054010	3.24775	60S ribosomal protein L17-2
HORVU3Hr1G001360	3.24367	unknown function
HORVU2Hr1G098690	3.24209	DNA-directed RNA polymerase III subunit RPC9
HORVU2Hr1G086990	3.23749	Transmembrane protein 184C
HORVU2Hr1G100620	3.23148	Protein kinase superfamily protein
HORVU3Hr1G081380	3.22911	U-box domain-containing protein 4
HORVU4Hr1G058010	3.20612	Ribosomal protein S24e family protein
HORVU7Hr1G097760	3.20517	purple acid phosphatase 28
HORVU1Hr1G061780	3.20444	oxidoreductase, 2OG-Fe(II) oxygenase family protein
ENSRNA049459525	3.19629	#N/A
HORVU4Hr1G008870	3.18498	DNA helicase INO80
HORVU1Hr1G084700	3.18427	RuvB-like helicase 1
HORVU4Hr1G054890	3.18267	Programmed cell death protein 2
HORVU2Hr1G022350	3.18178	UDP-N-acetylglucosamine--dolichyl-phosphate N-acetylglucosaminephosphotransferase
HORVU1Hr1G062900	3.16391	Argininosuccinate synthase
HORVU5Hr1G016790	3.14979	EXS (ERD1/XPR1/SYG1) family protein
ENSRNA049489139	3.12741	#N/A
HORVU7Hr1G031100	3.12686	Nucleoporin NUP188 homolog
HORVU7Hr1G050170	3.12667	60S ribosomal protein L31
HORVU4Hr1G046720	3.12624	PETER PAN-like protein
HORVU2Hr1G030200	3.12481	Dolichyl-diphosphooligosaccharide--protein glycosyltransferase subunit 4A
HORVU5Hr1G027730	3.11843	Phenylalanine--tRNA ligase beta subunit
HORVU2Hr1G076180	3.11815	Regulator of chromosome condensation (RCC1) family protein
HORVU3Hr1G078990	3.09079	Disease resistance protein
HORVU7Hr1G007580	3.08996	Cytochrome P450 superfamily protein
HORVU0Hr1G005320	3.08406	IQ-domain 22
HORVU0Hr1G014050	3.07473	Nucleolar complex protein 2 homolog
HORVU0Hr1G009870	3.07473	Nucleolar complex protein 2 homolog
HORVU2Hr1G075910	3.05951	tRNA-2-methylthio-N(6)-dimethylallyladenosine synthase
HORVU2Hr1G095880	3.05218	Transducin/WD40 repeat-like superfamily protein
HORVU2Hr1G078290	3.05158	Microsomal signal peptidase 25 kDa subunit (SPC25)
HORVU6Hr1G082880	3.04395	Ethylene-responsive transcription factor 1
HORVU4Hr1G064790	3.02004	glutamate decarboxylase
HORVU2Hr1G005180	3.01696	unknown function
HORVU7Hr1G075250	3.0121	40S ribosomal protein S13-1
HORVU1Hr1G028820	3.00088	50S ribosomal protein L5
HORVU1Hr1G030790	2.9935	Chaperone protein dnaK
HORVU0Hr1G018520	2.98577	Dolichyl-diphosphooligosaccharide--protein glycosyltransferase subunit 4A
HORVU7Hr1G093100	2.98577	Dolichyl-diphosphooligosaccharide--protein glycosyltransferase subunit 4A
HORVU7Hr1G088920	2.98117	Heat stress transcription factor C-2b
HORVU4Hr1G064230	2.97936	hydroxyproline-rich glycoprotein family protein
HORVU4Hr1G052140	2.97752	unknown function
HORVU3Hr1G078940	2.9764	tubulin beta chain 2
HORVU4Hr1G085750	2.97336	Hydroxymethylglutaryl-CoA synthase
HORVU4Hr1G027600	2.97265	Trafficking protein particle complex subunit 1
HORVU1Hr1G073210	2.97126	phosphate transporter 4
HORVU4Hr1G056320	2.97049	RING/FYVE/PHD-type zinc finger family protein
HORVU7Hr1G082910	2.96573	Elongation factor G 1
HORVU3Hr1G014730	2.96204	Translocon-associated protein subunit beta
HORVU7Hr1G080630	2.96197	60S ribosomal protein L22-2
HORVU1Hr1G089440	2.95935	AdoMet-dependent rRNA methyltransferase spb1
HORVU7Hr1G087050	2.95182	Elongation factor 1-gamma 2
HORVU5Hr1G020280	2.94957	diacylglycerol kinase 2
HORVU5Hr1G103330	2.94798	40S ribosomal protein S12
HORVU3Hr1G018940	2.93899	PRA1 (Prenylated rab acceptor) family protein
HORVU2Hr1G028510	2.93657	Ribosomal protein S4
HORVU0Hr1G021950	2.93391	Glucan endo-1,3-beta-glucosidase 14
HORVU4Hr1G000950	2.93329	HXXXD-type acyl-transferase family protein
HORVU5Hr1G116710	2.93272	Elongation factor 2
HORVU5Hr1G104720	2.93178	30S ribosomal protein S13
HORVU5Hr1G052010	2.92444	C2 domain-containing protein 5
HORVU5Hr1G052030	2.92444	C2 domain-containing protein 5
HORVU1Hr1G027420	2.92431	Heat shock 70 kDa protein 15
HORVU3Hr1G092390	2.92405	histone deacetylase 2C
HORVU4Hr1G063180	2.91827	Brefeldin A-inhibited guanine nucleotide-exchange protein 2
HORVU7Hr1G034140	2.91715	T-complex protein 1 subunit delta
HORVU3Hr1G062090	2.90205	undescribed protein
HORVU4Hr1G057200	2.90134	mitogen-activated protein kinase 3
HORVU5Hr1G120230	2.89577	Late embryogenesis abundant protein
HORVU2Hr1G098750	2.88942	DNA-directed RNA polymerase III subunit RPC9
HORVU3Hr1G086040	2.8835	Major facilitator superfamily protein
HORVU2Hr1G048220	2.88164	Transmembrane protein 184A
HORVU2Hr1G068670	2.87561	Acyl-[acyl-carrier-protein] 6-desaturase
HORVU7Hr1G017190	2.86552	Hypersensitive-induced response protein 4
HORVU6Hr1G076210	2.86353	GTP-binding RHO-like protein
HORVU4Hr1G066300	2.85982	Conserved oligomeric Golgi complex subunit 6
HORVU6Hr1G070540	2.85929	fatty acid desaturase 2
HORVU2Hr1G043860	2.85783	histone H2A 2
HORVU7Hr1G111120	2.85344	small nuclear ribonucleoprotein F
HORVU1Hr1G018060	2.84171	RNA-binding protein 8A
HORVU4Hr1G057210	2.83677	Peroxidase superfamily protein
HORVU4Hr1G057170	2.83677	Peroxidase superfamily protein
HORVU6Hr1G070810	2.8308	fimbrin-like protein 2
HORVU1Hr1G058540	2.81109	unknown protein
HORVU7Hr1G045770	2.80689	microtubule-associated protein 65-2
HORVU4Hr1G031480	2.80291	Cohesin subunit SA-1
HORVU2Hr1G071110	2.79422	unknown function
HORVU4Hr1G052090	2.78379	Guanylate kinase
HORVU3Hr1G113000	2.78322	Chromosome 3B, genomic scaffold, cultivar Chinese Spring
HORVU3Hr1G061800	2.78052	Katanin p60 ATPase-containing subunit A-like 2
HORVU4Hr1G074270	2.77505	40S ribosomal protein S27
HORVU1Hr1G028330	2.76522	tRNA N6-adenosine threonylcarbamoyltransferase
HORVU6Hr1G073440	2.76227	Mediator of RNA polymerase II transcription subunit 23
HORVU7Hr1G100500	2.75874	EH domain-containing protein 1
HORVU2Hr1G012860	2.75857	Elongation factor 1-alpha
HORVU7Hr1G036070	2.75762	12-oxophytodienoate reductase 2
HORVU7Hr1G048470	2.75617	Glycosyltransferase family 61 protein
HORVU7Hr1G089410	2.75399	SUMO-activating enzyme subunit 1B-1
HORVU5Hr1G051950	2.75323	thaumatin-like protein 3
HORVU5Hr1G005510	2.75323	Thaumatin-like protein TLP5
HORVU5Hr1G009610	2.75301	60S ribosomal protein L36-3
HORVU1Hr1G042220	2.75134	40S ribosomal protein S17-4
HORVU2Hr1G110870	2.74569	unknown function
HORVU1Hr1G022750	2.7356	Importin subunit alpha-1b
HORVU5Hr1G103430	2.73073	Glutathione S-transferase family protein
HORVU5Hr1G007770	2.72628	tropinone reductase
HORVU2Hr1G022250	2.72388	transducin family protein / WD-40 repeat family protein
HORVU6Hr1G012290	2.71832	Glutamine synthetase
HORVU7Hr1G061070	2.71641	Ubiquitin-specific protease family C19-related protein
HORVU4Hr1G027150	2.71608	Mitochondrial uncoupling protein 1
HORVU2Hr1G124530	2.71363	Protein kinase superfamily protein
HORVU1Hr1G050560	2.71359	Transcription factor MYC2
HORVU3Hr1G030350	2.71334	CHCH domain containing protein
HORVU2Hr1G006030	2.7041	Transmembrane protein 115
HORVU3Hr1G031330	2.70203	Eukaryotic translation initiation factor 3 subunit L
HORVU2Hr1G093030	2.68604	glutamate dehydrogenase 2
HORVU3Hr1G087360	2.68577	Zinc finger CCCH domain-containing protein 11
HORVU4Hr1G084110	2.68266	Cysteine-rich repeat secretory protein 11
HORVU1Hr1G016200	2.67348	Long-chain-fatty-acid--CoA ligase 5
HORVU5Hr1G093150	2.66568	Homeobox-leucine zipper protein HOX32
HORVU7Hr1G098440	2.66038	Xyloglucan endotransglucosylase/hydrolase family protein
HORVU5Hr1G103720	2.65478	Phosphatidylglycerol/phosphatidylinositol transfer protein
HORVU6Hr1G069090	2.64908	zinc finger homeodomain 1
HORVU4Hr1G083840	2.6488	50S ribosomal protein L14
HORVU2Hr1G068360	2.64331	Eukaryotic translation initiation factor 3 subunit H
HORVU1Hr1G048000	2.63644	Tetratricopeptide repeat (TPR)-like superfamily protein
HORVU5Hr1G077110	2.63527	UDP-glucose 4-epimerase 4
HORVU5Hr1G023880	2.62833	Trafficking protein particle complex subunit 10
HORVU0Hr1G001270	2.62539	calmodulin 7
HORVU1Hr1G068440	2.62539	calmodulin 5
HORVU7Hr1G090290	2.62536	TPX2 (targeting protein for Xklp2) protein family
HORVU0Hr1G040310	2.62236	Remorin family protein
HORVU7Hr1G104300	2.61983	60S ribosomal protein L44
HORVU4Hr1G086330	2.61845	Membrane protein insertase YidC
HORVU6Hr1G006880	2.61549	Carboxypeptidase Y homolog A
HORVU4Hr1G018650	2.61053	Disease resistance-responsive (dirigent-like protein) family protein
HORVU1Hr1G071810	2.60973	Lung seven transmembrane receptor family protein
HORVU1Hr1G040560	2.60397	UDP-glucose:glycoprotein glucosyltransferase
HORVU4Hr1G005780	2.60386	Alkaline ceramidase 3
HORVU5Hr1G009600	2.60039	60S ribosomal protein L36-3
HORVU4Hr1G084340	2.58985	Inter-alpha-trypsin inhibitor heavy chain H1
HORVU4Hr1G012770	2.58979	mitochondrial import receptor subunit TOM5 homolog
HORVU4Hr1G012440	2.58877	Cycloeucalenol cycloisomerase
HORVU1Hr1G021700	2.58634	Histidine--tRNA ligase
HORVU0Hr1G008740	2.58548	Chorismate synthase
HORVU6Hr1G064720	2.58217	high mobility group B3
HORVU1Hr1G093480	2.58011	tryptophan synthase alpha chain
HORVU7Hr1G029860	2.57994	60S ribosomal protein L39-1
HORVU7Hr1G052800	2.57491	60S ribosomal protein L32-1
HORVU6Hr1G022170	2.57467	Diaminopimelate decarboxylase
HORVU5Hr1G125350	2.57432	Disease resistance protein
HORVU7Hr1G009230	2.57322	Chaperone protein DnaJ
HORVU5Hr1G048010	2.5682	Clathrin, heavy chain
HORVU7Hr1G037870	2.55855	ATPase family gene 2 protein
HORVU5Hr1G041720	2.55445	Histone acetyltransferase type B catalytic subunit
HORVU6Hr1G095120	2.55388	callose synthase 1
HORVU0Hr1G016720	2.55072	3-ketodihydrosphingosine reductase
HORVU6Hr1G068450	2.55072	3-ketodihydrosphingosine reductase
HORVU1Hr1G048760	2.54994	ARM repeat superfamily protein
HORVU2Hr1G051740	2.54873	NADH-quinone oxidoreductase subunit F 1
HORVU2Hr1G089070	2.5438	60S ribosomal protein L14-1
HORVU2Hr1G089090	2.5438	60S ribosomal protein L14-1
HORVU5Hr1G054250	2.54232	THO complex subunit 3
HORVU6Hr1G037760	2.53544	Transcription factor HY5
HORVU0Hr1G007150	2.53538	Nuclear transport factor 2 (NTF2) family protein with RNA binding (RRM-RBD-RNP motifs) domain
HORVU3Hr1G089630	2.53538	nuclear transport factor 2B
HORVU6Hr1G037000	2.53046	Protein of unknown function, DUF642
HORVU1Hr1G004960	2.5301	WD-40 repeat family protein
HORVU4Hr1G078580	2.52914	rRNA-processing protein EBP2
HORVU5Hr1G107510	2.52017	vesicle-associated membrane protein 721
HORVU2Hr1G037940	2.51705	40S ribosomal protein S13-1
HORVU5Hr1G084010	2.51638	synaptotagmin A
HORVU7Hr1G107080	2.51454	Dolichyl-diphosphooligosaccharide--protein glycosyltransferase subunit DAD1
HORVU2Hr1G029760	2.51404	Multifunctional methyltransferase subunit TRM112-like protein
HORVU5Hr1G051220	2.50965	Protein kinase superfamily protein
HORVU3Hr1G040040	2.50573	calmodulin 7
HORVU2Hr1G098740	2.50385	DNA-directed RNA polymerase III subunit RPC9
HORVU6Hr1G064820	2.50044	basic helix-loop-helix (bHLH) DNA-binding superfamily protein
HORVU2Hr1G025140	2.50003	Transformation/transcription domain-associated protein
HORVU2Hr1G098580	2.49886	unknown function
HORVU5Hr1G057610	2.49765	Zinc finger CCCH domain-containing protein 59
HORVU6Hr1G088570	2.49181	Clathrin interactor EPSIN 2
HORVU2Hr1G077540	2.48902	26S proteasome non-ATPase regulatory subunit 11 homolog
HORVU7Hr1G077900	2.4873	Transmembrane protein 18
HORVU7Hr1G077910	2.4873	Transmembrane protein 18
HORVU2Hr1G010440	2.48649	acetyl-CoA carboxylase 2
HORVU4Hr1G005100	2.48529	Tudor domain-containing protein 1
HORVU6Hr1G075590	2.48412	Kelch repeat-containing protein
HORVU2Hr1G094690	2.48171	SPX domain-containing membrane protein
HORVU3Hr1G085490	2.47509	O-fucosyltransferase family protein
HORVU1Hr1G059870	2.47417	Late embryogenesis abundant protein D-19
HORVU2Hr1G048110	2.4683	WD repeat-containing protein 74
HORVU7Hr1G029420	2.46568	Sugar phosphate exchanger 2
HORVU6Hr1G053250	2.46422	Next to BRCA1 gene 1 protein
HORVU4Hr1G090370	2.46138	C2 domain-containing protein
HORVU1Hr1G062650	2.45871	Coatomer subunit delta-1
HORVU5Hr1G067790	2.45333	Nuclear pore complex protein NUP58
HORVU4Hr1G072620	2.45053	ABC transporter G family member 22
HORVU2Hr1G041800	2.44805	Protein of unknown function (DUF810)
HORVU1Hr1G072270	2.44739	60S ribosomal protein L36-2
HORVU4Hr1G089230	2.44445	Cytochrome P450 superfamily protein
HORVU3Hr1G086410	2.44135	60S ribosomal protein L36-3
HORVU2Hr1G029890	2.4374	40S ribosomal protein S6
HORVU2Hr1G014580	2.43087	eukaryotic translation initiation factor 2 alpha subunit
HORVU5Hr1G027290	2.42973	Far upstream element-binding protein 2
HORVU7Hr1G116400	2.4285	Calcium-dependent lipid-binding (CaLB domain) family protein
HORVU7Hr1G116460	2.4285	Calcium-dependent lipid-binding (CaLB domain) family protein
HORVU1Hr1G025360	2.42756	mRNA cap guanine-N7 methyltransferase 1
HORVU5Hr1G106440	2.42611	Eukaryotic translation initiation factor 3 subunit B
HORVU5Hr1G030970	2.42526	Defective in cullin neddylation protein 1
HORVU4Hr1G009210	2.41607	Sec14p-like phosphatidylinositol transfer family protein
HORVU3Hr1G096050	2.40738	Transaldolase 1
HORVU1Hr1G017240	2.40165	serine/threonine protein kinase 1
HORVU4Hr1G083410	2.40107	WD repeat-containing protein 3
HORVU3Hr1G090460	2.39929	Serine/threonine-protein kinase rio2
HORVU4Hr1G056050	2.39618	pyruvate decarboxylase-2
HORVU3Hr1G049730	2.39162	Chromosome 3B, genomic scaffold, cultivar Chinese Spring
HORVU6Hr1G013720	2.38977	Nucleolar protein 9
HORVU7Hr1G086320	2.38597	Histone-lysine N-methyltransferase ASHR2
HORVU6Hr1G080340	2.38569	Ethylene-responsive transcription factor 5
HORVU2Hr1G081740	2.38499	Small nuclear ribonucleoprotein family protein
HORVU4Hr1G088390	2.38246	Coatomer, alpha subunit
HORVU6Hr1G027620	2.38023	tubulin beta chain 2
HORVU7Hr1G034850	2.37136	Hydroxyproline-rich glycoprotein-like
HORVU5Hr1G109480	2.37022	elongation factor P (EF-P) family protein
HORVU6Hr1G074220	2.36825	RNA-dependent RNA polymerase 1
HORVU4Hr1G000250	2.36721	C2H2-like zinc finger protein
HORVU4Hr1G000220	2.36721	C2H2-like zinc finger protein
HORVU2Hr1G062400	2.35666	TPR domain containing protein
HORVU0Hr1G005330	2.35096	RING/U-box superfamily protein
HORVU2Hr1G093640	2.35096	undescribed protein
HORVU5Hr1G120520	2.3497	undescribed protein
HORVU1Hr1G078370	2.34962	Glutamine--tRNA ligase
HORVU3Hr1G038360	2.34962	Glutamine--tRNA ligase
HORVU1Hr1G078480	2.3462	Histone H2B.2
HORVU4Hr1G005670	2.34431	Nuclear transcription factor Y subunit A-9
HORVU4Hr1G034200	2.34217	unknown function
HORVU2Hr1G075810	2.34203	Protein disulfide isomerase-like 5-2
HORVU4Hr1G008750	2.34057	Translational activator GCN1
HORVU5Hr1G045070	2.34024	Aladin
HORVU3Hr1G084110	2.33776	unknown protein
HORVU1Hr1G077510	2.33768	Protein PAT1 homolog 1
HORVU3Hr1G113060	2.33726	ABC transporter D family member 1
HORVU5Hr1G118870	2.33543	Disease resistance protein
HORVU4Hr1G079310	2.33254	Cyclin-dependent kinases regulatory subunit 1
HORVU4Hr1G054060	2.33036	Argininosuccinate lyase
HORVU6Hr1G056280	2.32434	Protein GrpE
HORVU4Hr1G065800	2.32147	Inactive poly [ADP-ribose] polymerase RCD1
HORVU5Hr1G072140	2.30981	FAS-associated factor 2-B
HORVU2Hr1G006000	2.30745	Galactosylgalactosylxylosylprotein 3-beta-glucuronosyltransferase 1
HORVU2Hr1G036780	2.30726	Nucleotide-sugar transporter family protein
HORVU4Hr1G054130	2.30528	Peptide chain release factor 2
HORVU5Hr1G107170	2.30473	thioredoxin 2
HORVU5Hr1G107210	2.30473	thioredoxin 2
HORVU7Hr1G111430	2.30374	Ubiquitin carboxyl-terminal hydrolase 19
HORVU2Hr1G070000	2.30334	U6 snRNA-associated Sm-like protein LSm6
HORVU3Hr1G083350	2.30045	Fructose-1,6-bisphosphatase class 1
HORVU5Hr1G060700	2.29736	thioredoxin 2
HORVU4Hr1G024710	2.29691	Clathrin, heavy chain
HORVU2Hr1G110590	2.2962	RP non-ATPase subunit 8A
HORVU2Hr1G068270	2.29558	3-oxoacyl-[acyl-carrier-protein] reductase 4
HORVU6Hr1G085890	2.2955	ABC transporter ATP-binding protein ARB1
HORVU6Hr1G072230	2.29389	BSD domain-containing protein
HORVU1Hr1G026520	2.29382	HXXXD-type acyl-transferase family protein
HORVU2Hr1G025020	2.29278	Protein phosphatase 2C family protein
HORVU6Hr1G004440	2.28901	Protein kinase family protein
HORVU6Hr1G004450	2.28901	unknown function
HORVU6Hr1G004340	2.28901	receptor-like protein kinase 2
HORVU3Hr1G045480	2.28594	dehydroquinate dehydratase, putative / shikimate dehydrogenase, putative
HORVU1Hr1G075530	2.28457	Cathepsin B-like cysteine proteinase
HORVU1Hr1G042350	2.28456	Nascent polypeptide-associated complex subunit beta
HORVU1Hr1G073840	2.28201	ferredoxin 3
HORVU3Hr1G058170	2.28084	ADP,ATP carrier protein 1
HORVU5Hr1G076110	2.28017	Nucleolar protein 14
HORVU5Hr1G111820	2.27604	40S ribosomal protein S26
HORVU4Hr1G077850	2.27566	MADS-box transcription factor 47
HORVU7Hr1G032420	2.26983	Transcription factor bHLH82
HORVU3Hr1G079700	2.26519	ADP-ribosylation factor 1
HORVU4Hr1G014230	2.26516	ATP-dependent (S)-NAD(P)H-hydrate dehydratase
HORVU4Hr1G058360	2.26377	60S ribosomal protein L15
HORVU6Hr1G068990	2.26113	Adenine nucleotide alpha hydrolases-like superfamily protein
HORVU5Hr1G020840	2.25931	unknown function
HORVU4Hr1G072010	2.25711	cell division cycle 48
HORVU4Hr1G082730	2.25692	Dolichyl-diphosphooligosaccharide--protein glycosyltransferase subunit 1A
HORVU7Hr1G045090	2.25618	Protein transport protein SFT2
HORVU5Hr1G025320	2.25273	Tryptophan--tRNA ligase
HORVU6Hr1G043390	2.2509	SNARE-interacting protein KEULE
HORVU7Hr1G119590	2.25054	Clathrin light chain protein
HORVU1Hr1G095140	2.24777	histone deacetylase 2B
HORVU1Hr1G015040	2.24488	Chaperone protein dnaJ 2
HORVU3Hr1G085420	2.24431	alpha-glucan phosphorylase 2
HORVU6Hr1G085990	2.24431	alpha-glucan phosphorylase 2
HORVU5Hr1G075420	2.24406	60S ribosomal protein L32-1
HORVU3Hr1G068500	2.24374	Chromosome 3B, genomic scaffold, cultivar Chinese Spring
HORVU2Hr1G051180	2.24169	receptor kinase 2
HORVU4Hr1G015930	2.24169	receptor kinase 2
HORVU4Hr1G015940	2.24169	receptor kinase 2
HORVU0Hr1G008870	2.24134	alcohol dehydrogenase 1
HORVU7Hr1G058160	2.24134	alcohol dehydrogenase 1
HORVU5Hr1G051820	2.24134	alcohol dehydrogenase 1
HORVU2Hr1G020900	2.24134	alcohol dehydrogenase 1
HORVU4Hr1G016810	2.24134	alcohol dehydrogenase 1
HORVU5Hr1G010490	2.24134	alcohol dehydrogenase 1
HORVU3Hr1G034820	2.24134	alcohol dehydrogenase 1
HORVU0Hr1G016700	2.2404	PENTATRICOPEPTIDE REPEAT 596
HORVU6Hr1G068550	2.2404	PENTATRICOPEPTIDE REPEAT 596
HORVU6Hr1G068490	2.2404	PENTATRICOPEPTIDE REPEAT 596
HORVU1Hr1G022720	2.23773	DNA-directed RNA polymerase III subunit RPC4
HORVU1Hr1G039050	2.23316	Pre-mRNA-processing factor 19
HORVU3Hr1G019440	2.23043	Pollen-specific protein SF21
HORVU2Hr1G080630	2.22896	14-3-3-like protein GF14-B
HORVU1Hr1G039260	2.22878	eukaryotic translation initiation factor 4E
HORVU5Hr1G001320	2.22799	BnaC08g38870D protein
HORVU1Hr1G035600	2.22671	TATA-box-binding protein 1
HORVU6Hr1G071890	2.22646	RNA-binding KH domain-containing protein
HORVU5Hr1G089230	2.22497	Fatty acyl-CoA reductase 1
HORVU3Hr1G030340	2.2186	Mitochondrial substrate carrier family protein
HORVU4Hr1G077420	2.20852	receptor kinase 2
HORVU3Hr1G026230	2.20392	DNA polymerase delta subunit 3
HORVU1Hr1G056490	2.20364	U6 snRNA-associated Sm-like protein LSm5
HORVU7Hr1G068630	2.20216	RNA-binding protein SGN1
HORVU2Hr1G063840	2.20034	NLI interacting factor-like phosphatase
HORVU2Hr1G021110	2.19717	Superoxide dismutase [Cu-Zn] 2
HORVU0Hr1G002680	2.19474	Transmembrane protein 115
HORVU7Hr1G001080	2.19399	Superkiller viralicidic activity 2-like 2
HORVU3Hr1G034750	2.1928	Importin subunit alpha-1a
HORVU1Hr1G075550	2.19062	ATP-dependent 6-phosphofructokinase 3
HORVU4Hr1G016880	2.18763	receptor kinase 2
HORVU3Hr1G059850	2.18763	receptor kinase 2
HORVU5Hr1G011280	2.18351	Cullin-associated NEDD8-dissociated protein 1
HORVU2Hr1G082590	2.18249	Next to BRCA1 gene 1 protein
HORVU6Hr1G050750	2.18086	Cellulose synthase family protein
HORVU3Hr1G063670	2.17492	Guanine nucleotide-binding protein subunit beta-like protein A
HORVU0Hr1G027680	2.1721	Metal-dependent protein hydrolase
HORVU6Hr1G066550	2.1721	Metal-dependent protein hydrolase
HORVU1Hr1G089710	2.17203	3-ketoacyl-CoA synthase 4
HORVU5Hr1G123880	2.17081	myb domain protein 30
HORVU4Hr1G008920	2.16674	unknown function
HORVU3Hr1G001140	2.16556	Ribosomal protein L6 family
HORVU4Hr1G051720	2.16388	Mitochondrial import receptor subunit TOM40-1
HORVU6Hr1G068770	2.16096	unknown protein
HORVU6Hr1G019320	2.16034	pentatricopeptide repeat 336
HORVU2Hr1G021080	2.15861	Basic-leucine zipper (bZIP) transcription factor family protein
HORVU5Hr1G023000	2.15861	Basic-leucine zipper (bZIP) transcription factor family protein
HORVU3Hr1G074820	2.15697	Subtilisin-like protease
HORVU1Hr1G084370	2.15623	Asparagine synthetase [glutamine-hydrolyzing] 2
HORVU2Hr1G053290	2.15218	40S ribosomal protein S12
HORVU1Hr1G063720	2.14814	WD repeat-containing protein 86
HORVU5Hr1G078820	2.1464	BnaC08g29700D protein
HORVU5Hr1G072440	2.14317	sodium hydrogen exchanger 5
HORVU2Hr1G104900	2.14265	Nucleolar complex protein 4 homolog
HORVU1Hr1G047010	2.14255	Protein kinase superfamily protein
HORVU2Hr1G080970	2.14233	Betaine aldehyde dehydrogenase
HORVU3Hr1G050320	2.14228	Cell growth-regulating nucleolar protein
HORVU7Hr1G100370	2.13992	RNA polymerase I specific transcription initiation factor RRN3 protein
HORVU4Hr1G078470	2.13817	alcohol dehydrogenase 1
HORVU5Hr1G099090	2.13798	S-adenosyl-L-methionine-dependent methyltransferases superfamily protein
HORVU7Hr1G058060	2.13736	Transducin family protein / WD-40 repeat family protein
HORVU3Hr1G113940	2.13443	eukaryotic translation initiation factor 4E
HORVU6Hr1G032710	2.1309	50S ribosomal protein L7/L12
HORVU2Hr1G021950	2.12687	Homeodomain-like transcriptional regulator isoform 2
HORVU6Hr1G087460	2.12564	Betaine aldehyde dehydrogenase 2
HORVU6Hr1G090170	2.12258	50S ribosomal protein L14
HORVU1Hr1G095300	2.12201	Argonaute family protein
HORVU2Hr1G019360	2.11891	GTPase IMAP family member 4
HORVU3Hr1G074040	2.11784	Glutathione S-transferase 1
HORVU6Hr1G086690	2.11465	Cytochrome b5 reductase 4
HORVU0Hr1G004130	2.11052	30S ribosomal protein S11
HORVU2Hr1G073150	2.11052	30S ribosomal protein S11
HORVU2Hr1G043840	2.11051	histone H2A 2
HORVU2Hr1G018700	2.1101	60S ribosomal protein L19-2
HORVU6Hr1G090560	2.11003	Glutathione S-transferase family protein
HORVU7Hr1G071700	2.1088	U6 snRNA-associated Sm-like protein LSm2
HORVU1Hr1G059300	2.10873	Receptor-like protein kinase
HORVU4Hr1G086270	2.10795	alpha/beta-Hydrolases superfamily protein
HORVU5Hr1G050320	2.10768	DNA-directed RNA polymerase V subunit 1
HORVU5Hr1G073610	2.10682	DNA-directed RNA polymerase subunit L
HORVU3Hr1G042600	2.10636	callose synthase 1
HORVU5Hr1G049630	2.09699	CAX interacting protein 4
HORVU4Hr1G039810	2.09685	Erlin-2
HORVU3Hr1G087090	2.09556	Microsomal signal peptidase 12 kDa subunit (SPC12)
HORVU6Hr1G045820	2.09517	lipase class 3 family protein
HORVU4Hr1G033280	2.09333	Auxilin-related protein 2
HORVU3Hr1G087400	2.09128	V-type proton ATPase subunit a1
HORVU1Hr1G047560	2.09029	MADS-box transcription factor 14
HORVU7Hr1G074580	2.08924	Chloroplast J-like domain 1
HORVU4Hr1G050130	2.08617	O-acetyl-ADP-ribose deacetylase
HORVU4Hr1G025830	2.08454	RED family protein
HORVU2Hr1G038040	2.08233	unknown function
HORVU4Hr1G039020	2.08194	CLK4-associating serine/arginine rich protein
HORVU7Hr1G025800	2.07857	serine carboxypeptidase-like 19
HORVU2Hr1G087970	2.07813	Isocitrate dehydrogenase [NADP]
HORVU6Hr1G093050	2.07767	NAC domain containing protein 2
HORVU3Hr1G042920	2.07766	Protein of unknown function (DUF630 and DUF632)
HORVU3Hr1G017950	2.07527	Chromodomain-helicase-DNA-binding protein 5
HORVU4Hr1G016640	2.06884	Protein transport protein Sec24-like
HORVU2Hr1G066910	2.06868	Importin-7
HORVU6Hr1G030390	2.06028	4-coumarate:CoA ligase 1
HORVU6Hr1G020910	2.0574	ATP-dependent RNA helicase eIF4A
HORVU4Hr1G064710	2.05482	Transmembrane 9 superfamily member 3
HORVU6Hr1G059040	2.05342	Protein lunapark
HORVU6Hr1G033750	2.05188	Non-structural maintenance of chromosomes element 4 homolog A
HORVU0Hr1G012370	2.05164	SWIB/MDM2 domain superfamily protein
HORVU4Hr1G059130	2.05154	UDP-glucuronic acid decarboxylase 3
HORVU2Hr1G063350	2.05147	Coffea canephora DH200=94 genomic scaffold, scaffold_8
HORVU3Hr1G079620	2.04958	Protein RETICULATA-RELATED 3, chloroplastic
HORVU4Hr1G025090	2.04898	Protein transport protein Sec61 subunit beta
HORVU4Hr1G035890	2.04775	Intron-binding protein aquarius
HORVU3Hr1G087490	2.04607	Coatomer subunit delta-3
HORVU1Hr1G094060	2.046	Pentatricopeptide repeat-containing protein
HORVU6Hr1G085490	2.04518	ATP-dependent RNA helicase DeaD
HORVU5Hr1G112300	2.0451	TRICHOME BIREFRINGENCE-LIKE 33
HORVU5Hr1G082670	2.04458	unknown protein
HORVU6Hr1G038710	2.04302	histone deacetylase 1
HORVU1Hr1G013780	2.04276	DNA-directed RNA polymerase subunit 10-like protein
HORVU4Hr1G068820	2.03936	T-complex protein 1 subunit beta
HORVU0Hr1G022460	2.03787	Transducin family protein / WD-40 repeat family protein
HORVU7Hr1G113760	2.03787	Transcription initiation factor TFIID subunit 5
HORVU5Hr1G027080	2.03725	AP-5 complex subunit mu
HORVU5Hr1G041730	2.03581	Protein transport protein Sec61 subunit alpha
HORVU2Hr1G086240	2.03563	eukaryotic translation initiation factor 4G
HORVU2Hr1G010380	2.03479	FACT complex subunit SPT16
HORVU7Hr1G104590	2.03423	Pre-mRNA-splicing factor CWC26
HORVU3Hr1G031800	2.03145	elongation defective 1 protein / ELD1 protein
HORVU6Hr1G019510	2.0313	calmodulin-binding family protein
HORVU2Hr1G066560	2.0279	DNAJ homologue 3
HORVU6Hr1G082230	2.02355	F-box/RNI-like superfamily protein
HORVU4Hr1G014970	2.01882	Kelch-like protein 23
HORVU3Hr1G114360	2.01858	Cytochrome b5
HORVU4Hr1G033170	2.01839	WD repeat-containing protein 61
HORVU1Hr1G017570	2.01657	Aspartic protease 3
HORVU5Hr1G085530	2.01616	T-complex protein 1 subunit beta
HORVU7Hr1G088630	2.01489	ABC transporter G family member 42
HORVU1Hr1G076880	2.01344	GTP-binding RHO-like protein
HORVU1Hr1G042520	2.00998	pentatricopeptide repeat 336
HORVU7Hr1G051630	2.0099	RanBP2-type zinc finger protein
HORVU3Hr1G102520	2.00531	nascent polypeptide-associated complex subunit alpha-like protein 3
HORVU3Hr1G071350	2.00509	Homeobox protein HOX1A
HORVU4Hr1G083470	2.00368	GCN5-related N-acetyltransferase, putative, expressed
HORVU6Hr1G031830	2.00201	phosphoglycerate kinase
HORVU1Hr1G080090	2.00101	beta-galactosidase 17
HORVU3Hr1G021050	2.00013	unknown protein

## Sheet: hvabi5.d3-1DOWN
List of specifically down-regulated genes in hvabi5.d after drought in comparison to control conditions (FC ≥ 2; P ≤ 0.05 after FDR correction).
Gene ID	FC	Description
HORVU2Hr1G107250	-46.3372	Leucine-rich receptor-like protein kinase family protein
HORVU2Hr1G109120	-15.8179	Beta-fructofuranosidase, insoluble isoenzyme 7
HORVU2Hr1G017300	-13.4883	thioredoxin F2
HORVU2Hr1G017310	-13.4883	thioredoxin F2
HORVU1Hr1G045790	-12.8691	unknown function
HORVU2Hr1G093670	-9.95713	PH01B001I13.17 protein
HORVU6Hr1G068370	-9.94656	Growth-regulating factor 4
HORVU5Hr1G038840	-9.69137	pumilio 7
HORVU6Hr1G060440	-9.45874	E3 ubiquitin-protein ligase RMA1H1
HORVU2Hr1G007070	-9.32048	Cyclopropane-fatty-acyl-phospholipid synthase
HORVU4Hr1G074980	-9.08535	HNH endonuclease
HORVU6Hr1G065210	-9.06944	transcription factor-related
HORVU1Hr1G052360	-8.91366	Tyrosine-sulfated glycopeptide receptor 1
HORVU5Hr1G080990	-8.74985	Ras-related protein Rab-25
HORVU4Hr1G080350	-8.59943	phosphate transporter 1
HORVU3Hr1G026990	-8.32437	Homeobox-leucine zipper protein family
HORVU7Hr1G096250	-8.18314	high chlorophyll fluorescence phenotype 173
HORVU7Hr1G022940	-8.1821	unknown function
HORVU3Hr1G095070	-7.78104	unknown protein
HORVU5Hr1G016910	-7.557	unknown function
HORVU5Hr1G063420	-7.52546	glutamate receptor 2.8
HORVU2Hr1G084640	-7.49879	Sn1-specific diacylglycerol lipase beta
HORVU5Hr1G114090	-7.47	Urease subunit alpha
HORVU2Hr1G096890	-7.40664	UDP-Glycosyltransferase superfamily protein
HORVU1Hr1G088560	-7.37657	GDP-D-mannose 3',5'-epimerase
HORVU5Hr1G010420	-7.36514	glutamate receptor 2.7
HORVU2Hr1G080480	-7.2818	30S ribosomal protein 3, chloroplastic
HORVU1Hr1G091210	-7.07901	N-terminal protein myristoylation
HORVU4Hr1G020480	-7.06815	RNI-like superfamily protein
HORVU1Hr1G001120	-6.84522	Low molecular weight glutenin subunit
HORVU4Hr1G011180	-6.74463	Syntaxin-124
HORVU3Hr1G078860	-6.74078	UDP-Glycosyltransferase superfamily protein
HORVU5Hr1G093100	-6.72749	Single myb histone 6
HORVU4Hr1G082770	-6.60131	polyol/monosaccharide transporter 5
HORVU1Hr1G016630	-6.51629	RNA polymerase II subunit B1 CTD phosphatase Rpap2
HORVU1Hr1G038120	-6.51617	CHY-type/CTCHY-type/RING-type Zinc finger protein
HORVU1Hr1G038130	-6.51617	CHY-type/CTCHY-type/RING-type Zinc finger protein
HORVU6Hr1G051500	-6.47815	undescribed protein
HORVU6Hr1G006840	-6.40491	unknown function
HORVU4Hr1G077940	-6.31841	BnaA06g08630D protein
HORVU3Hr1G015870	-6.28739	Aspartate--tRNA(Asp/Asn) ligase
HORVU0Hr1G015810	-6.27261	kinesin-like protein 1
HORVU6Hr1G053680	-6.2562	Elongation factor Tu
HORVU1Hr1G054930	-6.23711	SBP (S-ribonuclease-binding protein) family protein
HORVU2Hr1G065170	-6.2073	Protein YABBY 5
HORVU4Hr1G067780	-6.2073	Protein CRABS CLAW
HORVU5Hr1G071140	-6.1923	cellulose synthase like E1
HORVU0Hr1G029180	-6.178	LAG1 longevity assurance homolog 3
HORVU5Hr1G057320	-6.178	LAG1 longevity assurance homolog 3
HORVU2Hr1G022290	-6.178	LAG1 longevity assurance homolog 3
HORVU3Hr1G023220	-6.14251	chloride channel C
HORVU4Hr1G088020	-6.13528	Protein NRT1/ PTR FAMILY 6.3
HORVU6Hr1G005540	-6.11952	Peroxidase family protein
HORVU0Hr1G017380	-6.08535	Serine-rich protein
HORVU6Hr1G086910	-6.08535	Serine-rich protein
HORVU4Hr1G010200	-6.07565	Calcium-transporting ATPase
HORVU4Hr1G053850	-6.05112	Nicotianamine synthase 8
HORVU4Hr1G087050	-6.05066	Pollen allergen Phl p 2
HORVU4Hr1G063240	-6.03538	Glucan endo-1,3-beta-glucosidase 11
HORVU3Hr1G014780	-6.01685	shikimate kinase like 1
HORVU5Hr1G111640	-6.00958	50S ribosomal protein L17
ENSRNA049443512	-6.00958	#N/A
HORVU1Hr1G025250	-6.00312	Leucine-rich repeat receptor-like protein kinase family protein
HORVU1Hr1G065120	-5.98126	histidine kinase 5
HORVU7Hr1G024350	-5.96286	Long-chain-fatty-acid--CoA ligase 1
HORVU4Hr1G067840	-5.95439	GDP-mannose transporter GONST3
HORVU1Hr1G074450	-5.90846	Protein NRT1/ PTR FAMILY 5.10
HORVU7Hr1G001670	-5.89826	Rp1-like protein
HORVU3Hr1G105110	-5.88758	undescribed protein
HORVU3Hr1G103630	-5.8864	tRNA (guanine(26)-N(2))-dimethyltransferase
HORVU1Hr1G060770	-5.82781	Squamosa promoter-binding-like protein 9
HORVU1Hr1G039720	-5.82393	Protein NRT1/ PTR FAMILY 5.2
HORVU7Hr1G114170	-5.81885	50S ribosomal protein L35
HORVU2Hr1G113460	-5.7999	Cysteine proteinases superfamily protein
HORVU1Hr1G022840	-5.79434	Peroxisomal membrane protein 2
HORVU7Hr1G070140	-5.78368	Secretory carrier-associated membrane protein 6
HORVU6Hr1G008320	-5.78279	Histone H2B.3
HORVU7Hr1G023250	-5.77149	unknown protein
HORVU7Hr1G086640	-5.76025	unknown function
HORVU7Hr1G028160	-5.75351	receptor kinase 2
HORVU5Hr1G009530	-5.70075	Mediator of RNA polymerase II transcription subunit 19a
HORVU0Hr1G035930	-5.67457	poly(A) polymerase 3
HORVU0Hr1G029140	-5.67457	poly(A) polymerase 3
HORVU2Hr1G016100	-5.67457	poly(A) polymerase 3
HORVU5Hr1G047590	-5.67198	unknown protein
HORVU7Hr1G010740	-5.66102	Protein kinase family protein
HORVU7Hr1G037040	-5.65763	B3 domain-containing protein
HORVU0Hr1G016150	-5.6236	RNA-binding protein 39
HORVU1Hr1G056010	-5.61184	sugar transporter 1
HORVU7Hr1G115040	-5.60984	30S ribosomal protein S17
HORVU4Hr1G011420	-5.57941	Pentatricopeptide repeat-containing protein
HORVU0Hr1G002340	-5.55906	NADH-cytochrome b5 reductase 2
HORVU6Hr1G050740	-5.55906	FAD/NAD(P)-binding oxidoreductase
HORVU4Hr1G082040	-5.53562	catalase 2
HORVU3Hr1G006430	-5.51439	Disease resistance protein
HORVU7Hr1G001700	-5.50109	Rp1-like protein
HORVU2Hr1G007640	-5.48222	unknown function
HORVU6Hr1G023100	-5.47355	receptor-like protein kinase 1
HORVU3Hr1G034640	-5.4701	unknown function
HORVU7Hr1G052270	-5.46364	Protein of unknown function (DUF1666)
HORVU1Hr1G017800	-5.46253	Histone superfamily protein
HORVU2Hr1G105730	-5.44155	Alpha-1,3/1,6-mannosyltransferase ALG2
HORVU3Hr1G043840	-5.41544	Isopenicillin N epimerase
HORVU3Hr1G066340	-5.41533	Late embryogenesis abundant protein 76
HORVU4Hr1G006730	-5.40487	Plastid-lipid associated protein PAP / fibrillin family protein
HORVU3Hr1G087190	-5.38306	Protein RMD5 homolog A
HORVU2Hr1G091360	-5.32157	receptor kinase 2
HORVU7Hr1G081260	-5.31979	Cysteine proteinase inhibitor 8
HORVU5Hr1G008980	-5.31574	receptor kinase 3
HORVU0Hr1G025900	-5.31032	ubiquitin-conjugating enzyme 13
HORVU4Hr1G007560	-5.31032	ubiquitin-conjugating enzyme 13
HORVU7Hr1G055890	-5.30704	50S ribosomal protein 6, chloroplastic
HORVU3Hr1G000050	-5.29487	receptor kinase 2
HORVU3Hr1G059610	-5.28452	Phosphoglycerate mutase family protein
HORVU7Hr1G079190	-5.23024	PSRP4
HORVU0Hr1G023150	-5.18187	Protein of unknown function (DUF1218)
HORVU1Hr1G080460	-5.1776	Type IV inositol polyphosphate 5-phosphatase 3
HORVU5Hr1G067480	-5.16997	65-kDa microtubule-associated protein 7
HORVU3Hr1G035470	-5.13804	drought-induced 21
HORVU3Hr1G070540	-5.12689	Transferrin receptor protein 2
HORVU7Hr1G098400	-5.10734	Chlororespiratory reduction 42
HORVU3Hr1G001920	-5.08475	expansin B2
HORVU6Hr1G057170	-5.08235	SPla/RYanodine receptor (SPRY) domain-containing protein
HORVU4Hr1G083970	-5.07381	ATP-dependent RNA helicase DeaD
HORVU6Hr1G044600	-5.07297	P-loop NTPase domain-containing protein LPA1
HORVU0Hr1G013900	-5.06458	L-lactate dehydrogenase
HORVU3Hr1G069210	-5.04818	NifS-like protein
HORVU7Hr1G066420	-5.01955	PENTATRICOPEPTIDE REPEAT 596
HORVU3Hr1G057240	-5.00375	Glutaredoxin family protein
HORVU5Hr1G103080	-4.99299	Arv1-like protein
HORVU5Hr1G075200	-4.98674	unknown protein
HORVU5Hr1G111310	-4.98236	magnesium chelatase i2
HORVU1Hr1G094610	-4.98032	undescribed protein
HORVU6Hr1G057240	-4.9778	Leucine-rich repeat receptor-like protein kinase family protein
HORVU2Hr1G089050	-4.9693	beta glucosidase 46
HORVU1Hr1G070620	-4.96851	Zinc finger (C3HC4-type RING finger) family protein
HORVU3Hr1G064040	-4.94372	Chromosome 3B, genomic scaffold, cultivar Chinese Spring
HORVU7Hr1G095370	-4.89272	unknown function
HORVU0Hr1G025520	-4.88916	Leucine-rich repeat receptor-like protein kinase family protein
HORVU1Hr1G068300	-4.88916	Somatic embryogenesis receptor kinase 1
HORVU0Hr1G028710	-4.85261	Formimidoyltransferase-cyclodeaminase
HORVU0Hr1G031730	-4.85261	Formimidoyltransferase-cyclodeaminase
HORVU2Hr1G111540	-4.8413	Farnesyl pyrophosphate synthase 2
HORVU6Hr1G044170	-4.83681	Leucine-rich repeat receptor-like protein kinase family protein
HORVU2Hr1G107180	-4.83681	Leucine-rich receptor-like protein kinase family protein
HORVU6Hr1G079630	-4.83356	Glucan endo-1,3-beta-glucosidase 10
HORVU6Hr1G035260	-4.83281	30S ribosomal protein S21
HORVU3Hr1G075100	-4.83212	Energy-coupling factor transporter ATP-binding protein EcfA1
HORVU7Hr1G011310	-4.81224	Pentatricopeptide repeat-containing protein
HORVU2Hr1G006470	-4.78442	disease resistance family protein / LRR family protein
HORVU5Hr1G017530	-4.78261	Pathogenesis-related thaumatin superfamily protein
HORVU3Hr1G062490	-4.7804	30S ribosomal protein S20
HORVU4Hr1G000510	-4.77659	haloacid dehalogenase-like hydrolase family protein
HORVU2Hr1G118570	-4.75915	Aluminium induced protein with YGL and LRDR motifs
HORVU2Hr1G116910	-4.73025	diacylglycerol kinase 5
HORVU2Hr1G061620	-4.70129	Protein PHLOEM PROTEIN 2-LIKE A10
HORVU1Hr1G049070	-4.69872	Glutathione S-transferase family protein
HORVU1Hr1G049090	-4.69872	Glutathione S-transferase family protein
HORVU7Hr1G100450	-4.69763	Histone superfamily protein
HORVU5Hr1G008160	-4.69529	Serine protease Do-like HtrA
HORVU3Hr1G047030	-4.69393	Ferredoxin-thioredoxin reductase, catalytic chain
HORVU5Hr1G056780	-4.673	Syntaxin-71
HORVU3Hr1G042770	-4.6654	phosphate transporter 4
HORVU2Hr1G104660	-4.65055	Pentatricopeptide repeat-containing protein
HORVU2Hr1G021280	-4.63863	Phage shock protein A homolog
HORVU7Hr1G118440	-4.63083	Disease resistance protein
HORVU5Hr1G063170	-4.62801	undescribed protein
HORVU3Hr1G065390	-4.61783	Lipid A export ATP-binding/permease protein MsbA
HORVU4Hr1G061130	-4.60628	receptor kinase 1
HORVU2Hr1G096810	-4.6018	Myc-like anthocyanin regulatory protein
HORVU2Hr1G060650	-4.59462	Cadmium-induced protein AS8
HORVU2Hr1G060630	-4.59462	Cadmium-induced protein AS8
HORVU3Hr1G010290	-4.59085	Lactation elevated protein 1
HORVU1Hr1G085660	-4.58066	Trans-1,2-dihydrobenzene-1,2-diol dehydrogenase
HORVU5Hr1G039560	-4.5714	Rho GTPase-activating protein 1
HORVU4Hr1G021830	-4.5714	Rho GTPase-activating protein 1
HORVU6Hr1G088610	-4.56947	terpene synthase 14
HORVU3Hr1G092870	-4.56711	Protein NRT1/ PTR FAMILY 2.13
HORVU1Hr1G080190	-4.56438	Histone superfamily protein
HORVU4Hr1G013480	-4.55929	Serpin-Z4
HORVU3Hr1G010570	-4.55315	Protein NRT1/ PTR FAMILY 8.2
HORVU6Hr1G009280	-4.54417	copper ion transmembrane transporters
HORVU7Hr1G067110	-4.54034	rubredoxin family protein
HORVU2Hr1G035970	-4.52876	Amino-acid acetyltransferase
HORVU4Hr1G012170	-4.50442	B3 domain-containing protein
HORVU3Hr1G035730	-4.50274	Oxygen-dependent choline dehydrogenase
HORVU4Hr1G057330	-4.4987	Pentatricopeptide repeat-containing protein
HORVU7Hr1G021310	-4.49061	GDSL esterase/lipase
HORVU1Hr1G078050	-4.48647	Agglutinin isolectin 3
HORVU1Hr1G064880	-4.47783	Mitochondrial transcription termination factor family protein
HORVU7Hr1G090830	-4.45796	Copine family protein 2
HORVU1Hr1G042560	-4.43901	Thioredoxin fold, putative isoform 1
HORVU5Hr1G077920	-4.43641	beta glucosidase 11
HORVU0Hr1G032250	-4.43112	Disease resistance protein
HORVU0Hr1G031070	-4.43112	Disease resistance protein (CC-NBS-LRR class) family
HORVU1Hr1G068200	-4.43112	disease resistance family protein / LRR family protein
HORVU1Hr1G000990	-4.42837	Low molecular weight glutenin subunit
HORVU1Hr1G001420	-4.42837	Low molecular weight glutenin subunit
HORVU3Hr1G093550	-4.42656	receptor kinase 2
HORVU3Hr1G095330	-4.40696	50S ribosomal protein L27
HORVU1Hr1G084200	-4.37448	Disease resistance protein
HORVU6Hr1G023290	-4.36896	receptor-like protein kinase 1
HORVU5Hr1G061770	-4.36307	Cathepsin B-like cysteine proteinase
HORVU3Hr1G076190	-4.33399	Eukaryotic aspartyl protease family protein
HORVU3Hr1G007590	-4.33322	Protein kinase superfamily protein
HORVU1Hr1G046670	-4.3171	Chaperone protein dnaJ 13
HORVU5Hr1G125150	-4.31655	OTU domain-containing protein 5
HORVU6Hr1G029910	-4.31572	RING/U-box superfamily protein
HORVU6Hr1G074440	-4.30967	annexin 7
HORVU4Hr1G007370	-4.30765	14-3-3-like protein GF14-F
HORVU4Hr1G083590	-4.30246	Protein kinase superfamily protein
HORVU3Hr1G013770	-4.29011	GTPase Der
HORVU6Hr1G072540	-4.28875	signal peptide peptidase
HORVU7Hr1G006280	-4.2887	Avenin-like b5
HORVU5Hr1G076170	-4.28364	Glyoxysomal fatty acid beta-oxidation multifunctional protein MFP-a
HORVU1Hr1G040160	-4.28328	PPPDE putative thiol peptidase family protein
HORVU1Hr1G040170	-4.28328	Tyrosine--tRNA ligase
HORVU2Hr1G116660	-4.26018	BnaC07g36720D protein
HORVU4Hr1G073970	-4.25586	Dihydrodipicolinate reductase, bacterial/plant
HORVU6Hr1G015430	-4.25533	alpha/beta-Hydrolases superfamily protein
HORVU0Hr1G026930	-4.24189	50S ribosomal protein L14, chloroplastic
HORVU0Hr1G034650	-4.24189	50S ribosomal protein L14, chloroplastic
HORVU0Hr1G026790	-4.24189	50S ribosomal protein L16, chloroplastic
HORVU0Hr1G026250	-4.24189	50S ribosomal protein L14, chloroplastic
HORVU0Hr1G026870	-4.24189	50S ribosomal protein L16, chloroplastic
HORVU0Hr1G033420	-4.24189	50S ribosomal protein L14, chloroplastic
HORVU2Hr1G048380	-4.24189	50S ribosomal protein L14, chloroplastic
HORVU2Hr1G051380	-4.24189	50S ribosomal protein L14, chloroplastic
HORVU2Hr1G051390	-4.24189	50S ribosomal protein L16, chloroplastic
HORVU6Hr1G085430	-4.23581	Pentatricopeptide repeat-containing protein
HORVU3Hr1G107290	-4.23266	UPF0001 protein YBL036C
HORVU5Hr1G124380	-4.21121	Light-repressed protein A
HORVU5Hr1G124430	-4.21121	Light-repressed protein A
HORVU7Hr1G097000	-4.20846	undescribed protein
HORVU6Hr1G041020	-4.20643	50S ribosomal protein L21
HORVU1Hr1G070290	-4.18768	proline-rich family protein
HORVU1Hr1G070200	-4.18768	proline-rich family protein
HORVU1Hr1G020070	-4.18706	Histone superfamily protein
HORVU1Hr1G020050	-4.18706	Histone superfamily protein
HORVU7Hr1G088720	-4.17809	Stomatin-1
HORVU7Hr1G088710	-4.17809	Protein kinase superfamily protein
HORVU6Hr1G047240	-4.17583	RING/U-box superfamily protein
HORVU3Hr1G022360	-4.17583	RING/U-box superfamily protein
HORVU6Hr1G014790	-4.17267	Phosphatidate cytidylyltransferase
HORVU7Hr1G109340	-4.1714	Protein kinase superfamily protein
HORVU2Hr1G000770	-4.16742	Disease resistance protein
HORVU7Hr1G106480	-4.15064	NAC domain containing protein 1
HORVU2Hr1G095470	-4.13881	Mitochondrial import inner membrane translocase subunit TIM23-3
HORVU0Hr1G033890	-4.13007	DNA-directed RNA polymerase subunit beta''
HORVU0Hr1G036780	-4.13007	DNA-directed RNA polymerase subunit beta''
HORVU0Hr1G028550	-4.13007	DNA-directed RNA polymerase subunit beta''
HORVU4Hr1G045380	-4.13007	DNA-directed RNA polymerase subunit beta''
HORVU3Hr1G087450	-4.12606	unknown function
HORVU3Hr1G019360	-4.08096	F-box/LRR-repeat protein
HORVU6Hr1G090160	-4.08049	unknown function
HORVU6Hr1G019080	-4.0792	ABC transporter G family member 36
HORVU5Hr1G089000	-4.06167	Cytochrome P450 superfamily protein
HORVU7Hr1G114660	-4.05263	Indole-3-glycerol phosphate synthase
HORVU2Hr1G090340	-4.05215	Patatin
HORVU2Hr1G099770	-4.04185	Oxygen-dependent coproporphyrinogen-III oxidase
HORVU2Hr1G041430	-4.01909	Protein kinase superfamily protein
HORVU1Hr1G040700	-4.01909	Protein kinase superfamily protein
HORVU3Hr1G085980	-4.01909	Protein kinase superfamily protein
HORVU7Hr1G121870	-4.00892	ATP-dependent zinc metalloprotease FtsH 3
HORVU4Hr1G066290	-4.0069	Nucleoporin, Nup133/Nup155-like
HORVU6Hr1G018830	-4.00587	50S ribosomal protein L3
HORVU3Hr1G013530	-4.00047	Histone H2B.10
HORVU6Hr1G000280	-3.99473	Chromosome 3B, genomic scaffold, cultivar Chinese Spring
HORVU5Hr1G053480	-3.99256	Protein FLUORESCENT IN BLUE LIGHT, chloroplastic
HORVU5Hr1G094890	-3.98425	NDH-dependent cyclic electron flow 5
HORVU1Hr1G002500	-3.95731	V-type proton ATPase 16 kDa proteolipid subunit
HORVU5Hr1G088430	-3.95217	Tetratricopeptide repeat (TPR)-like superfamily protein
HORVU4Hr1G066370	-3.95082	Mitochondrial substrate carrier family protein
HORVU6Hr1G062040	-3.94168	50S ribosomal protein L19
HORVU4Hr1G016260	-3.93835	ATP-dependent protease La (LON) domain protein
HORVU3Hr1G063620	-3.9383	microtubule-associated protein 65-4
HORVU3Hr1G047180	-3.937	Chromosome 3B, genomic scaffold, cultivar Chinese Spring
HORVU3Hr1G024590	-3.93527	Phosphoenolpyruvate/phosphate translocator 3, chloroplastic
HORVU7Hr1G066590	-3.93294	Histone-lysine N-methyltransferase ATXR3
HORVU1Hr1G070330	-3.93234	Protein RETICULATA-RELATED 6, chloroplastic
HORVU3Hr1G006540	-3.92743	Mitochondrial import inner membrane translocase subunit Tim17/Tim22/Tim23 family protein
HORVU2Hr1G118520	-3.92017	exocyst subunit exo70 family protein H6
HORVU4Hr1G077140	-3.9175	Pentatricopeptide repeat-containing protein
HORVU4Hr1G031590	-3.91205	Receptor like protein kinase S.2
HORVU2Hr1G102930	-3.89516	High mobility group B protein 6
HORVU1Hr1G050340	-3.89404	Nuclear control of ATPase protein 2
HORVU3Hr1G029760	-3.8748	Chromosome 3B, genomic scaffold, cultivar Chinese Spring
HORVU5Hr1G117690	-3.87085	Translocase of chloroplast 159, chloroplastic
HORVU4Hr1G027180	-3.86189	proline transporter 1
HORVU6Hr1G008970	-3.85927	YELLOW STRIPE like 7
HORVU1Hr1G011300	-3.85818	Pentatricopeptide repeat-containing protein
HORVU7Hr1G114610	-3.85571	receptor kinase 2
HORVU3Hr1G070550	-3.84035	Transferrin receptor protein 2
HORVU3Hr1G041820	-3.83188	Protein kinase superfamily protein
HORVU1Hr1G047570	-3.8301	undescribed protein
HORVU2Hr1G071330	-3.82353	Glycine--tRNA ligase
HORVU6Hr1G010550	-3.81379	undescribed protein
HORVU3Hr1G090920	-3.79026	NAC domain protein,
HORVU5Hr1G062120	-3.78607	Leucine-rich receptor-like protein kinase family protein
HORVU5Hr1G049980	-3.78535	Protein translocase subunit SecY
HORVU3Hr1G027220	-3.77186	Polyketide cyclase/dehydrase and lipid transport superfamily protein
HORVU2Hr1G014920	-3.76054	Uncharacterised conserved protein (UCP012943)
HORVU2Hr1G015020	-3.76054	Uncharacterised conserved protein (UCP012943)
HORVU4Hr1G047610	-3.76024	unknown protein
HORVU0Hr1G031210	-3.7532	Jacalin-like lectin domain containing protein, expressed
HORVU7Hr1G089510	-3.7409	serine/threonine protein kinase 1
HORVU5Hr1G105390	-3.73775	Chromosome 3B, genomic scaffold, cultivar Chinese Spring
HORVU2Hr1G080820	-3.7269	B1358B12.17 protein
HORVU5Hr1G022760	-3.72673	Solute carrier family 40 member 1
HORVU6Hr1G061380	-3.72627	Abhydrolase domain-containing protein 1
HORVU1Hr1G049140	-3.72504	unknown function
HORVU6Hr1G082160	-3.71506	unknown protein
HORVU7Hr1G060790	-3.71409	alpha/beta-Hydrolases superfamily protein
HORVU5Hr1G059720	-3.70748	BTB/POZ domain-containing protein 9
HORVU2Hr1G088110	-3.70189	inter-alpha-trypsin inhibitor heavy chain-related
HORVU3Hr1G027550	-3.69612	Chromosome 3B, genomic scaffold, cultivar Chinese Spring
HORVU6Hr1G070180	-3.69569	diacylglycerol acyltransferase family
HORVU6Hr1G015790	-3.68773	Histone H2B.2
HORVU7Hr1G117540	-3.6811	Pseudouridine synthase family protein
HORVU5Hr1G003910	-3.68058	Haloacid dehalogenase-like hydrolase (HAD) superfamily protein
HORVU3Hr1G087550	-3.67954	Protein kinase superfamily protein
HORVU2Hr1G077010	-3.66949	unknown function
HORVU4Hr1G013310	-3.668	unknown protein
HORVU7Hr1G110330	-3.66665	Histone H2B.10
HORVU7Hr1G095750	-3.66426	nodulin MtN21 /EamA-like transporter family protein
HORVU6Hr1G050960	-3.66426	nodulin MtN21 /EamA-like transporter family protein
HORVU6Hr1G058790	-3.66085	undescribed protein
HORVU4Hr1G040950	-3.65759	50S ribosomal protein L6
HORVU3Hr1G058350	-3.65724	UDP-sugar pyrophosphorylase
HORVU3Hr1G081530	-3.65724	Clathrin assembly protein
HORVU4Hr1G084710	-3.65419	WD-40 repeat family protein
HORVU5Hr1G025570	-3.64913	tRNA uridine 5-carboxymethylaminomethyl modification enzyme MnmG
HORVU3Hr1G113720	-3.64524	BTB/POZ domain-containing protein FBL11
HORVU2Hr1G100080	-3.62906	Protein strawberry notch homolog 1
HORVU3Hr1G003150	-3.62668	Sodium/hydrogen exchanger 7
HORVU2Hr1G077620	-3.61778	Poly(A) polymerase-like protein
HORVU6Hr1G065760	-3.61778	membrin 11
HORVU2Hr1G110680	-3.61389	Molybdenum cofactor biosynthesis protein B
HORVU3Hr1G081540	-3.61145	Transcription initiation factor TFIID subunit 9
HORVU1Hr1G027840	-3.60797	Lactoylglutathione lyase / glyoxalase I family protein
HORVU2Hr1G116680	-3.60594	Histidine--tRNA ligase
HORVU6Hr1G019190	-3.60532	Histone acetyltransferase HAC12
HORVU4Hr1G062940	-3.59933	Calcium-binding EF-hand family protein
HORVU3Hr1G030010	-3.59207	GDT1-like protein 1, chloroplastic
HORVU5Hr1G080860	-3.58859	UDP-glucose 4-epimerase 3
HORVU2Hr1G086050	-3.58578	NifS-like protein
HORVU5Hr1G104080	-3.58346	Protein kinase superfamily protein
HORVU3Hr1G074190	-3.58167	Holliday junction DNA helicase
HORVU2Hr1G062240	-3.5815	30S ribosomal protein S8, chloroplastic
HORVU6Hr1G073020	-3.5815	30S ribosomal protein S8, chloroplastic
AGP50789	-3.5815	#N/A
AGP50791	-3.5815	#N/A
AGP50790	-3.5815	#N/A
HORVU0Hr1G026200	-3.5815	Translation initiation factor IF-1
HORVU0Hr1G026260	-3.5815	30S ribosomal protein S8, chloroplastic
HORVU0Hr1G026270	-3.5815	Translation initiation factor IF-1
HORVU0Hr1G026800	-3.5815	30S ribosomal protein S8, chloroplastic
HORVU0Hr1G026810	-3.5815	Translation initiation factor IF-1
HORVU0Hr1G028360	-3.5815	30S ribosomal protein S8, chloroplastic
HORVU0Hr1G028370	-3.5815	Translation initiation factor IF-1
HORVU0Hr1G032920	-3.5815	30S ribosomal protein S8, chloroplastic
HORVU0Hr1G032930	-3.5815	Translation initiation factor IF-1
HORVU0Hr1G033440	-3.5815	Translation initiation factor IF-1
HORVU0Hr1G033690	-3.5815	50S ribosomal protein L14, chloroplastic
HORVU0Hr1G033700	-3.5815	30S ribosomal protein S8, chloroplastic
HORVU0Hr1G033710	-3.5815	Translation initiation factor IF-1
HORVU0Hr1G034480	-3.5815	Translation initiation factor IF-1, chloroplastic
HORVU0Hr1G035280	-3.5815	30S ribosomal protein S8, chloroplastic
HORVU0Hr1G035290	-3.5815	Translation initiation factor IF-1, chloroplastic
HORVU0Hr1G036980	-3.5815	Translation initiation factor IF-1
HORVU0Hr1G037370	-3.5815	Translation initiation factor IF-1
HORVU0Hr1G037630	-3.5815	Translation initiation factor IF-1, chloroplastic
HORVU0Hr1G037950	-3.5815	Translation initiation factor IF-1
HORVU5Hr1G064720	-3.5815	30S ribosomal protein S8, chloroplastic
HORVU5Hr1G064730	-3.5815	Translation initiation factor IF-1
HORVU5Hr1G064980	-3.5815	50S ribosomal protein L14, chloroplastic
HORVU5Hr1G064990	-3.5815	30S ribosomal protein S8, chloroplastic
HORVU6Hr1G037250	-3.5815	Translation initiation factor IF-1
HORVU6Hr1G037260	-3.5815	30S ribosomal protein S8, chloroplastic
HORVU6Hr1G049440	-3.5815	Translation initiation factor IF-1
HORVU6Hr1G049450	-3.5815	30S ribosomal protein S8, chloroplastic
HORVU6Hr1G049460	-3.5815	50S ribosomal protein L14, chloroplastic
HORVU7Hr1G065920	-3.5815	30S ribosomal protein S8, chloroplastic
HORVU7Hr1G107910	-3.5815	30S ribosomal protein S8, chloroplastic
HORVU7Hr1G107920	-3.5815	50S ribosomal protein L14, chloroplastic
HORVU2Hr1G096080	-3.58078	Transmembrane protein 184C
HORVU5Hr1G019170	-3.58034	Trimethylguanosine synthase
HORVU3Hr1G096650	-3.57895	NAD(P)H dehydrogenase 18
HORVU4Hr1G074930	-3.57067	F-box domain containing protein
HORVU3Hr1G019900	-3.56762	Pentatricopeptide repeat-containing protein
HORVU3Hr1G074120	-3.56433	Sporulation RMD1
HORVU7Hr1G115510	-3.5636	purple acid phosphatase 26
HORVU1Hr1G046880	-3.56239	DNA-directed RNA polymerase subunit beta''
AGP50747	-3.56239	#N/A
HORVU0Hr1G032720	-3.56239	DNA-directed RNA polymerase subunit beta''
HORVU0Hr1G034370	-3.56239	DNA-directed RNA polymerase subunit beta''
HORVU4Hr1G045370	-3.56239	DNA-directed RNA polymerase subunit beta''
HORVU6Hr1G049130	-3.56239	DNA-directed RNA polymerase subunit beta''
HORVU7Hr1G060530	-3.56118	Translation initiation factor IF-2
HORVU3Hr1G113070	-3.55298	integral membrane protein
HORVU5Hr1G093650	-3.54864	Single-stranded DNA-binding protein
HORVU6Hr1G001690	-3.54519	RING/U-box superfamily protein
HORVU2Hr1G107760	-3.54395	Phosphatidylinositol-4-phosphate 5-kinase family protein
HORVU6Hr1G033160	-3.5339	chlorophyll A/B binding protein 3
HORVU2Hr1G009520	-3.53363	Chromosome 3B, genomic scaffold, cultivar Chinese Spring
HORVU2Hr1G009480	-3.53363	Chromosome 3B, genomic scaffold, cultivar Chinese Spring
HORVU4Hr1G002130	-3.52931	Dehydrogenase/reductase SDR family member 11
HORVU7Hr1G021280	-3.52915	Iron-sulfur cluster insertion protein ErpA
HORVU4Hr1G025850	-3.51103	Structure-specific endonuclease subunit slx1
HORVU4Hr1G085100	-3.50762	dihydroflavonol 4-reductase-like1
HORVU2Hr1G063250	-3.5035	Aspartyl/glutamyl-tRNA(Asn/Gln) amidotransferase subunit B
HORVU5Hr1G030460	-3.50279	Methyltransferase-like protein 13
HORVU3Hr1G029020	-3.49882	tRNA N6-adenosine threonylcarbamoyltransferase
HORVU0Hr1G038790	-3.4976	DNA (cytosine-5)-methyltransferase DRM2
HORVU0Hr1G018360	-3.4976	DNA (cytosine-5)-methyltransferase DRM2
HORVU6Hr1G032260	-3.4976	DNA (cytosine-5)-methyltransferase DRM2
HORVU1Hr1G018720	-3.49074	unknown protein
HORVU5Hr1G027250	-3.4793	phosphoglucosamine mutase family protein
HORVU1Hr1G025690	-3.47733	Serine/threonine protein phosphatase 2A 57 kDa regulatory subunit B' iota isoform
HORVU2Hr1G106200	-3.47585	S-norcoclaurine synthase
HORVU2Hr1G106120	-3.47585	S-norcoclaurine synthase
HORVU4Hr1G014850	-3.47446	Hemolysin A
HORVU1Hr1G038410	-3.46697	Transmembrane 45B-like protein
HORVU2Hr1G041590	-3.44889	equilibrative nucleoside transporter 6
HORVU3Hr1G093140	-3.44808	protein kinase family protein
HORVU5Hr1G124630	-3.4478	Glutathione S-transferase T1
HORVU5Hr1G034810	-3.44415	3'(2'),5'-bisphosphate nucleotidase
HORVU2Hr1G026820	-3.44122	DPP6 N-terminal domain-like protein
HORVU4Hr1G052470	-3.4405	30S ribosomal protein S1 homolog A
HORVU1Hr1G008350	-3.43826	UDP-galactose transporter 5
HORVU5Hr1G086560	-3.43201	O-fucosyltransferase family protein
HORVU3Hr1G088110	-3.42952	exocyst subunit exo70 family protein B2
HORVU4Hr1G002270	-3.41687	5-methyltetrahydropteroyltriglutamate--homocysteine methyltransferase 2
HORVU1Hr1G039230	-3.41371	Peroxisome assembly protein 12
HORVU4Hr1G073880	-3.41002	Ankyrin repeat family protein
HORVU1Hr1G040660	-3.41002	Long-chain-alcohol oxidase FAO1
HORVU2Hr1G120090	-3.40897	unknown function
HORVU2Hr1G114590	-3.40672	Synaptotagmin-5
HORVU1Hr1G074550	-3.40536	Protein NRT1/ PTR FAMILY 5.10
HORVU2Hr1G049700	-3.40135	zeta-carotene desaturase
HORVU3Hr1G083090	-3.39461	polypyrimidine tract-binding protein 3
HORVU7Hr1G014130	-3.38785	lipid phosphate phosphatase 2
HORVU7Hr1G034840	-3.37583	Nitrilase/cyanide hydratase and apolipoprotein N-acyltransferase family protein
HORVU1Hr1G002240	-3.37212	E3 ubiquitin-protein ligase CHIP
HORVU6Hr1G070750	-3.37119	E3 ubiquitin-protein ligase makorin
HORVU4Hr1G047770	-3.35257	Mitochondrial Rho GTPase
HORVU7Hr1G046890	-3.34859	Thioredoxin reductase 2
HORVU6Hr1G083380	-3.34741	Telomeric repeat-binding factor 1
HORVU6Hr1G083320	-3.34741	Telomeric repeat-binding factor 1
HORVU3Hr1G021910	-3.34676	tetratricopeptide repeat (TPR)-containing protein
HORVU3Hr1G087800	-3.33439	Sorting and assembly machinery component 50 homolog A
HORVU5Hr1G093280	-3.33088	Protein LSD1
HORVU2Hr1G031200	-3.33009	serine/threonine protein kinase 1
HORVU3Hr1G019920	-3.32569	glycine-rich protein
HORVU5Hr1G114630	-3.31849	Pentatricopeptide repeat-containing protein
HORVU6Hr1G093260	-3.31781	M-1
HORVU7Hr1G079510	-3.31264	Acid phosphatase/vanadium-dependent haloperoxidase-related protein
HORVU2Hr1G045770	-3.31195	MYB transcription factor
HORVU1Hr1G068320	-3.31195	myb-like transcription factor family protein
HORVU4Hr1G032980	-3.29932	Ankyrin repeat family protein
HORVU5Hr1G007680	-3.29666	unknown protein
HORVU7Hr1G114960	-3.29623	Demethylmenaquinone methyltransferase
HORVU5Hr1G103380	-3.29614	Mitochondrial transcription termination factor family protein
HORVU3Hr1G079260	-3.29279	Ribonuclease 3
HORVU6Hr1G086940	-3.28165	Bifunctional nuclease
HORVU4Hr1G022680	-3.27284	PAP/OAS1 substrate-binding domain superfamily
HORVU5Hr1G033180	-3.26523	Histone-lysine N-methyltransferase setd3
HORVU0Hr1G017440	-3.26286	Homoserine O-acetyltransferase
HORVU6Hr1G092920	-3.26197	RING/U-box superfamily protein
HORVU2Hr1G029220	-3.25699	DNA-directed RNA polymerase II protein
HORVU3Hr1G031200	-3.25569	Glyoxylate/hydroxypyruvate reductase B
HORVU0Hr1G000280	-3.24707	pfkB-like carbohydrate kinase family protein
HORVU5Hr1G068750	-3.24409	Chaperone DnaJ-domain superfamily protein
HORVU4Hr1G060450	-3.24163	Protein kinase superfamily protein
HORVU4Hr1G023100	-3.23837	Cysteine desulfurase
HORVU1Hr1G078110	-3.23575	SAM-dependent methyltransferase
HORVU3Hr1G006270	-3.2319	Chromosome 3B, genomic scaffold, cultivar Chinese Spring
HORVU7Hr1G041520	-3.23178	THO complex subunit 4D
HORVU1Hr1G079890	-3.23128	embryo defective 2752
HORVU1Hr1G065960	-3.23005	Acylamino-acid-releasing enzyme
HORVU1Hr1G026430	-3.22835	undescribed protein
HORVU5Hr1G110960	-3.2193	Transcription initiation factor IIE subunit beta
HORVU5Hr1G040460	-3.21039	decapping 1
HORVU1Hr1G072430	-3.20562	myb domain protein 3r-5
HORVU6Hr1G089180	-3.20276	Transducin/WD40 repeat-like superfamily protein
HORVU0Hr1G039070	-3.19862	unknown protein
HORVU0Hr1G038980	-3.19862	unknown protein
HORVU5Hr1G034530	-3.19782	Regulator of chromosome condensation (RCC1) family protein
HORVU7Hr1G002940	-3.19636	Mitochondrial transcription termination factor-like
HORVU7Hr1G105860	-3.19517	unknown function
HORVU6Hr1G031370	-3.19214	Calcineurin-like metallo-phosphoesterase superfamily protein
HORVU1Hr1G043680	-3.18964	RNA-binding KH domain-containing protein
HORVU5Hr1G111460	-3.18673	ABC transporter C family member 14
HORVU4Hr1G033670	-3.18448	basic helix-loop-helix (bHLH) DNA-binding superfamily protein
HORVU5Hr1G095530	-3.18351	phytochrome C
HORVU1Hr1G065250	-3.18214	Potassium channel AKT2
HORVU7Hr1G036690	-3.18091	Serine/threonine-protein phosphatase 2A activator
HORVU5Hr1G053750	-3.1803	Ycf20-like protein
HORVU3Hr1G110480	-3.17986	MutL-like protein 1
HORVU2Hr1G032920	-3.17293	Protein NRT1/ PTR FAMILY 8.3
HORVU2Hr1G043020	-3.1708	Proteasome inhibitor-like protein
HORVU3Hr1G026500	-3.16432	B-box zinc finger family protein
HORVU2Hr1G022680	-3.16371	NADH:ubiquinone oxidoreductase intermediate-associated protein 30
HORVU7Hr1G091220	-3.16043	UPF0183 protein
HORVU3Hr1G087860	-3.15933	FeS cluster assembly protein SufB
HORVU3Hr1G016360	-3.15758	D111/G-patch domain-containing protein
HORVU3Hr1G068970	-3.1539	Hexosyltransferase
HORVU2Hr1G057880	-3.15308	Proline--tRNA ligase
HORVU2Hr1G045440	-3.14812	TBC1 domain family member 15
HORVU1Hr1G004480	-3.14071	Kinetochore protein spc25
HORVU2Hr1G092180	-3.14037	Elongation factor G
HORVU2Hr1G027040	-3.14012	pyruvate dehydrogenase kinase
HORVU4Hr1G083530	-3.13013	O-acetyl-ADP-ribose deacetylase
HORVU7Hr1G108010	-3.12973	F-box family protein
HORVU4Hr1G011440	-3.12787	Telomerase Cajal body protein 1
HORVU1Hr1G049550	-3.1274	Non-lysosomal glucosylceramidase
HORVU2Hr1G017270	-3.12702	WUSCHEL related homeobox 12
HORVU3Hr1G070090	-3.12144	unknown function
HORVU1Hr1G093880	-3.12056	Phosphoglucan phosphatase LSF1, chloroplastic
ENSRNA049447747	-3.12056	#N/A
HORVU0Hr1G026860	-3.11845	50S ribosomal protein L14, chloroplastic
HORVU6Hr1G037270	-3.11845	50S ribosomal protein L16, chloroplastic
HORVU5Hr1G032370	-3.11844	BEST Arabidopsis thaliana protein match is: nucleolar protein gar2-related .
HORVU7Hr1G028240	-3.11012	sulfiredoxin
HORVU5Hr1G125290	-3.1091	Protein kinase superfamily protein
HORVU5Hr1G125270	-3.1091	Protein kinase superfamily protein
HORVU6Hr1G084740	-3.1025	Cytochrome c oxidase copper chaperone 2
HORVU3Hr1G026080	-3.10053	Chromosome 3B, genomic scaffold, cultivar Chinese Spring
HORVU4Hr1G069320	-3.09188	Divalent metal cation transporter MntH
HORVU4Hr1G070150	-3.08988	Mitochondrial outer membrane protein porin 5
HORVU2Hr1G104190	-3.08626	GPI mannosyltransferase 2
HORVU1Hr1G003750	-3.08352	Protein kinase superfamily protein
HORVU7Hr1G053310	-3.08182	D-inositol 3-phosphate glycosyltransferase
HORVU5Hr1G039740	-3.08182	D-inositol 3-phosphate glycosyltransferase
HORVU7Hr1G080530	-3.0808	Two-component response regulator ORR21
HORVU5Hr1G018790	-3.0769	Cytochrome P450 superfamily protein
HORVU7Hr1G055100	-3.07647	unknown function
HORVU6Hr1G084690	-3.07457	Translation initiation factor 3 protein
HORVU6Hr1G032560	-3.07407	C2 and GRAM domain-containing protein
HORVU5Hr1G069620	-3.07264	Ubiquitin carboxyl-terminal hydrolase 17
HORVU2Hr1G117970	-3.06984	Ubiquitin carboxyl-terminal hydrolase
HORVU6Hr1G065710	-3.06407	SPX domain-containing membrane protein
HORVU3Hr1G062130	-3.06181	Galactosylgalactosylxylosylprotein 3-beta-glucuronosyltransferase 2
HORVU7Hr1G095860	-3.06147	undescribed protein
HORVU6Hr1G090090	-3.05966	Glutathione S-transferase family protein
HORVU5Hr1G104450	-3.05861	casein kinase 1
HORVU0Hr1G024990	-3.05678	50S ribosomal protein L32, chloroplastic
HORVU0Hr1G033090	-3.05678	50S ribosomal protein L32, chloroplastic
HORVU0Hr1G034510	-3.05678	50S ribosomal protein L32, chloroplastic
HORVU0Hr1G025100	-3.05678	50S ribosomal protein L32, chloroplastic
HORVU0Hr1G036490	-3.05678	50S ribosomal protein L32, chloroplastic
HORVU0Hr1G036320	-3.05678	50S ribosomal protein L32, chloroplastic
HORVU0Hr1G033300	-3.05678	50S ribosomal protein L32, chloroplastic
HORVU0Hr1G035230	-3.05678	50S ribosomal protein L32, chloroplastic
HORVU1Hr1G048160	-3.05678	50S ribosomal protein L32, chloroplastic
HORVU1Hr1G064900	-3.05678	50S ribosomal protein L32, chloroplastic
AGP50803	-3.05678	#N/A
HORVU4Hr1G057410	-3.05599	Prostamide/prostaglandin F synthase
HORVU3Hr1G023790	-3.05159	O-fucosyltransferase family protein
HORVU2Hr1G116180	-3.05143	soluble epoxide hydrolase
HORVU2Hr1G116250	-3.05143	Epoxide hydrolase 4
HORVU1Hr1G060090	-3.04303	Tocopherol cyclase, chloroplastic
HORVU1Hr1G005140	-3.04242	Pectin acetylesterase 5
HORVU7Hr1G025390	-3.04201	Glycogen synthase
HORVU4Hr1G050290	-3.03788	Sodium/bile acid cotransporter 7
HORVU3Hr1G030520	-3.03788	Sodium/bile acid cotransporter 7
HORVU1Hr1G059990	-3.03473	DnaJ-like protein 1
HORVU5Hr1G039620	-3.03205	Putative serine esterase family protein
HORVU2Hr1G069610	-3.03084	unknown function
HORVU4Hr1G030610	-3.0266	glycine-tRNA ligases
HORVU7Hr1G072050	-3.02379	Protein of unknown function (DUF1336)
HORVU3Hr1G037040	-3.02197	unknown protein
HORVU6Hr1G068910	-3.01752	alpha/beta hydrolase
HORVU1Hr1G043150	-3.01569	pfkB-like carbohydrate kinase family protein
HORVU4Hr1G049770	-3.01412	villin 2
HORVU4Hr1G031120	-2.99559	unknown function
HORVU4Hr1G006100	-2.99045	Haloacid dehalogenase-like hydrolase (HAD) superfamily protein
HORVU5Hr1G022050	-2.98927	unknown function
HORVU6Hr1G003500	-2.98851	COPII coat assembly protein SEC16
HORVU2Hr1G092230	-2.98331	Autophagy-related protein 13
HORVU5Hr1G064970	-2.98004	50S ribosomal protein L16, chloroplastic
AGP50792	-2.98004	#N/A
HORVU6Hr1G049470	-2.98004	50S ribosomal protein L16, chloroplastic
HORVU7Hr1G107930	-2.98004	50S ribosomal protein L16, chloroplastic
HORVU7Hr1G105490	-2.97912	unknown protein
HORVU3Hr1G047160	-2.97888	protein kinase family protein / protein phosphatase 2C ( PP2C) family protein
HORVU7Hr1G051400	-2.9786	Squamosa promoter-binding-like protein 15
HORVU6Hr1G035610	-2.97853	Kynurenine formamidase
HORVU3Hr1G037510	-2.976	undescribed protein
HORVU1Hr1G082540	-2.97117	Protein phosphatase 2C family protein
HORVU6Hr1G054010	-2.96663	unknown function
HORVU2Hr1G114260	-2.96514	Glycerol kinase
HORVU4Hr1G007020	-2.96434	Transmembrane Fragile-X-F-associated protein
HORVU4Hr1G088210	-2.9624	CCR4-NOT transcription complex subunit 1
HORVU2Hr1G064170	-2.96227	Outer arm dynein light chain 1 protein
HORVU7Hr1G048900	-2.96167	WD-40 repeat family protein
HORVU1Hr1G021390	-2.95693	Disease resistance protein
HORVU4Hr1G020060	-2.95516	Endonuclease or glycosyl hydrolase
HORVU1Hr1G047730	-2.95322	Sphingoid long-chain bases kinase 1
HORVU6Hr1G088330	-2.95298	Acyl-CoA N-acyltransferases (NAT) superfamily protein
HORVU4Hr1G063140	-2.95224	BnaC08g31010D protein
HORVU7Hr1G080770	-2.95077	BTB/POZ domain-containing protein
HORVU6Hr1G047770	-2.94882	chaperone protein dnaJ-related
HORVU4Hr1G086360	-2.94856	NAD(P)-binding Rossmann-fold superfamily protein
HORVU4Hr1G086460	-2.94856	NAD(P)-binding Rossmann-fold superfamily protein
HORVU1Hr1G067990	-2.94731	Nuclear transcription factor Y subunit C-3
HORVU1Hr1G067880	-2.94731	Nuclear transcription factor Y subunit C-9
HORVU7Hr1G022210	-2.94571	Adenylate cyclase
HORVU4Hr1G050080	-2.94361	undescribed protein
HORVU5Hr1G079570	-2.94356	C2 domain-containing protein / GRAM domain-containing protein
HORVU2Hr1G036050	-2.94183	Calcium-dependent lipid-binding (CaLB domain) family protein
HORVU7Hr1G117020	-2.94054	Basic-leucine zipper (bZIP) transcription factor family protein
HORVU6Hr1G088000	-2.93688	F-box/kelch-repeat protein
HORVU2Hr1G043680	-2.93508	Isopentenyl-diphosphate Delta-isomerase II
HORVU5Hr1G121310	-2.93396	CTD small phosphatase-like protein 2
HORVU4Hr1G007260	-2.93214	unknown function
HORVU1Hr1G025940	-2.92988	unknown protein
HORVU2Hr1G113050	-2.92423	sulfate transporter 91
HORVU7Hr1G118430	-2.91996	Disease resistance RPP13-like protein 4
HORVU2Hr1G023770	-2.91873	GDSL esterase/lipase
HORVU6Hr1G053540	-2.91564	NAC domain protein,
HORVU6Hr1G090190	-2.91116	RNA-binding protein 1
HORVU1Hr1G044590	-2.90121	WAPL protein, putative isoform 4
HORVU2Hr1G112450	-2.89802	purple acid phosphatase 21
HORVU7Hr1G047760	-2.89516	sequence-specific DNA binding transcription factors
HORVU7Hr1G049070	-2.89283	caffeoyl-CoA 3-O-methyltransferase
HORVU5Hr1G116400	-2.87798	unknown function
HORVU3Hr1G065000	-2.87579	Core-2/I-branching beta-1,6-N-acetylglucosaminyltransferase family protein
HORVU3Hr1G030490	-2.87537	SNF7 family protein
HORVU7Hr1G078770	-2.87211	B3 domain-containing transcription factor ABI3
HORVU2Hr1G077560	-2.87144	Calmodulin-binding protein
HORVU5Hr1G104090	-2.87127	ubiquitin-conjugating enzyme 3
HORVU1Hr1G056510	-2.865	50S ribosomal protein L1
HORVU3Hr1G110360	-2.86322	CRS1 / YhbY (CRM) domain-containing protein
HORVU3Hr1G084470	-2.86233	DNA excision repair protein ERCC-8
HORVU5Hr1G007410	-2.86195	unknown function
HORVU0Hr1G034780	-2.86033	NAD(P)H-quinone oxidoreductase subunit 2 A, chloroplastic
AGP50799	-2.86033	#N/A
ENSRNA049460737	-2.86033	#N/A
ENSRNA049469273	-2.86033	#N/A
ENSRNA049469281	-2.86033	#N/A
ENSRNA049471771	-2.86033	#N/A
ENSRNA049471780	-2.86033	#N/A
ENSRNA049472925	-2.86033	#N/A
ENSRNA049473460	-2.86033	#N/A
ENSRNA049477530	-2.86033	#N/A
ENSRNA049480848	-2.86033	#N/A
ENSRNA049482220	-2.86033	#N/A
ENSRNA049482814	-2.86033	#N/A
ENSRNA049483181	-2.86033	#N/A
ENSRNA049485930	-2.86033	#N/A
ENSRNA049485931	-2.86033	#N/A
ENSRNA049485932	-2.86033	#N/A
ENSRNA049486181	-2.86033	#N/A
ENSRNA049486763	-2.86033	#N/A
ENSRNA049487128	-2.86033	#N/A
ENSRNA049489034	-2.86033	#N/A
ENSRNA049489290	-2.86033	#N/A
ENSRNA049489415	-2.86033	#N/A
HORVU5Hr1G064870	-2.86033	30S ribosomal protein S7, chloroplastic
HORVU1Hr1G046620	-2.86032	Tetratricopeptide repeat protein 12
HORVU3Hr1G007380	-2.85625	16.9 kDa class I heat shock protein 2
HORVU4Hr1G067480	-2.85521	Protein OBERON 4
HORVU6Hr1G018060	-2.84583	Protein kinase superfamily protein
HORVU4Hr1G075720	-2.84288	Galactosyltransferase family protein
HORVU1Hr1G079510	-2.84288	Galactosyltransferase family protein
HORVU4Hr1G061260	-2.84187	Mitochondrial phosphate carrier protein 3, mitochondrial
HORVU4Hr1G071470	-2.84041	Calcium-dependent lipid-binding (CaLB domain) family protein
HORVU6Hr1G080290	-2.83947	Transcription factor TFIIIB component B''
HORVU3Hr1G071000	-2.83755	Chromosome 3B, genomic scaffold, cultivar Chinese Spring
HORVU3Hr1G049480	-2.83727	Protein kinase superfamily protein
HORVU1Hr1G045280	-2.83576	BnaC08g35780D protein
HORVU6Hr1G083790	-2.83573	cyclic nucleotide-gated channel 17
HORVU6Hr1G051110	-2.83189	bZIP protein
HORVU2Hr1G077670	-2.82439	PHD finger protein ALFIN-LIKE 4
HORVU4Hr1G009620	-2.82413	GDP-mannose transporter
HORVU4Hr1G085860	-2.82367	Post-GPI attachment to proteins factor 3
HORVU4Hr1G045500	-2.8163	pentatricopeptide repeat 336
HORVU1Hr1G061090	-2.81293	Cytochrome P450 superfamily protein
HORVU3Hr1G110970	-2.81281	polyubiquitin 3
HORVU4Hr1G005500	-2.80604	50S ribosomal protein L18
HORVU2Hr1G066320	-2.80331	Methionine--tRNA ligase
HORVU1Hr1G094920	-2.80315	Protein kinase superfamily protein
HORVU3Hr1G032170	-2.79817	Plant regulator RWP-RK family protein
HORVU1Hr1G022450	-2.79767	Fatty acid oxidation complex subunit alpha
HORVU5Hr1G056120	-2.79757	Disease resistance protein (CC-NBS-LRR class) family
HORVU1Hr1G065950	-2.79414	unknown protein
HORVU7Hr1G121630	-2.79226	UPF0392 protein
HORVU3Hr1G072350	-2.79192	Nuclear transport factor 2 (NTF2) family protein
HORVU4Hr1G046540	-2.79062	Cell cycle checkpoint control protein RAD9A
HORVU7Hr1G059870	-2.78672	mammalian cell entry protein
HORVU7Hr1G008690	-2.7857	Protein kinase superfamily protein
HORVU2Hr1G005480	-2.78344	adenylate kinase family protein
HORVU1Hr1G045070	-2.78339	Maf-like protein
HORVU3Hr1G041160	-2.78258	Protein translocase subunit SecA
HORVU1Hr1G080950	-2.77907	Glycogen synthase
HORVU3Hr1G039880	-2.77563	Chaperone protein dnaJ 3
HORVU5Hr1G124920	-2.77296	DUF1499 family protein
HORVU1Hr1G048400	-2.77074	Methyltransferase-like protein 17, mitochondrial
HORVU3Hr1G091150	-2.76805	Protein of unknown function (DUF803)
HORVU1Hr1G024070	-2.76614	Protein kinase superfamily protein
HORVU0Hr1G008940	-2.76442	heat shock factor 3
HORVU2Hr1G080910	-2.76211	CCR4-NOT transcription complex subunit 4
HORVU2Hr1G090470	-2.75751	ATP-dependent Clp protease proteolytic subunit
HORVU5Hr1G009880	-2.75603	Single myb histone 6
HORVU7Hr1G067620	-2.75555	Fidgetin-like protein 1
HORVU7Hr1G008070	-2.75323	Phosphoglucan, water dikinase, chloroplastic
HORVU6Hr1G086220	-2.75066	RING finger protein 13
HORVU5Hr1G031470	-2.75056	Chaperone protein ClpB
HORVU5Hr1G114020	-2.74808	Facilitated glucose transporter protein 1
HORVU3Hr1G088500	-2.74076	fructose-bisphosphate aldolase 2
HORVU3Hr1G088540	-2.74076	fructose-bisphosphate aldolase 2
HORVU4Hr1G069660	-2.73519	Sulfhydryl oxidase
HORVU2Hr1G081460	-2.73505	Indole-3-glycerol phosphate synthase
HORVU1Hr1G016110	-2.73445	Exostosin family protein
HORVU0Hr1G016820	-2.733	Protein kinase superfamily protein
HORVU6Hr1G077100	-2.72778	casein kinase 1
HORVU1Hr1G000710	-2.72737	Peptidyl-prolyl cis-trans isomerase B
HORVU7Hr1G094310	-2.72703	protein N-terminal asparagine amidohydrolase family protein
HORVU2Hr1G119280	-2.72668	Isocitrate dehydrogenase [NAD] subunit 2, mitochondrial
HORVU2Hr1G024120	-2.72522	terpenoid synthase 13
HORVU4Hr1G052170	-2.72314	alpha-L-arabinofuranosidase 1
ENSRNA049445574	-2.72314	#N/A
HORVU6Hr1G066040	-2.72235	Mitochondrial transcription termination factor-like
HORVU6Hr1G066030	-2.72235	Mitochondrial transcription termination factor-like
HORVU1Hr1G065550	-2.72229	TRICHOME BIREFRINGENCE-LIKE 7
HORVU5Hr1G039660	-2.71908	Protein of unknown function (DUF793)
HORVU2Hr1G121880	-2.71865	NAD(P)H-quinone oxidoreductase subunit 2 A, chloroplastic
ENSRNA049460726	-2.71865	#N/A
HORVU4Hr1G056740	-2.7156	Elongation factor 1-alpha
HORVU2Hr1G066860	-2.7148	Eukaryotic aspartyl protease family protein
HORVU7Hr1G110290	-2.71294	Histone H2B.2
HORVU1Hr1G077730	-2.71173	FAR1-related sequence 5
HORVU7Hr1G000370	-2.71097	MEI2-like protein 5
HORVU3Hr1G091850	-2.70642	GPI transamidase component PIG-S-related
HORVU4Hr1G067960	-2.70633	Purple acid phosphatase
HORVU7Hr1G109810	-2.70031	Core-2/I-branching beta-1,6-N-acetylglucosaminyltransferase family protein
HORVU3Hr1G038850	-2.69615	Pentatricopeptide repeat-containing protein
HORVU5Hr1G075720	-2.69469	Cyclin family protein
HORVU5Hr1G039430	-2.69447	S-adenosyl-L-methionine-dependent methyltransferase
HORVU2Hr1G031990	-2.69419	PHD finger protein ALFIN-LIKE 9
HORVU4Hr1G035740	-2.69009	DOMAIN OF UNKNOWN FUNCTION 724 7
HORVU4Hr1G031280	-2.68958	ATP-dependent RNA helicase DED1
HORVU1Hr1G075150	-2.68856	PATELLIN 2
HORVU5Hr1G052510	-2.68781	GPI inositol-deacylase
HORVU1Hr1G085890	-2.68619	UDP-sugar pyrophosphorylase
HORVU5Hr1G012660	-2.68485	unknown function
HORVU2Hr1G064750	-2.68199	Translation initiation factor IF-2
HORVU1Hr1G077340	-2.68199	Translation initiation factor IF-2
HORVU3Hr1G064850	-2.68184	HEAT repeat-containing protein
HORVU2Hr1G062310	-2.6818	NAD(P)H-quinone oxidoreductase subunit 2 A, chloroplastic
HORVU6Hr1G046790	-2.6818	NAD(P)H-quinone oxidoreductase subunit 2, chloroplastic
HORVU3Hr1G076300	-2.6818	NAD(P)H-quinone oxidoreductase subunit 2 A, chloroplastic
AGP50798	-2.6818	#N/A
HORVU0Hr1G034720	-2.6818	NAD(P)H-quinone oxidoreductase subunit 2 A, chloroplastic
HORVU2Hr1G070520	-2.6818	NAD(P)H-quinone oxidoreductase subunit 2 A, chloroplastic
HORVU5Hr1G064880	-2.6818	NAD(P)H-quinone oxidoreductase subunit 2 A, chloroplastic
HORVU6Hr1G049510	-2.6818	NAD(P)H-quinone oxidoreductase subunit 2 A, chloroplastic
HORVU7Hr1G076960	-2.6818	NAD(P)H-quinone oxidoreductase subunit 2 A, chloroplastic
HORVU2Hr1G003540	-2.68155	Disease resistance protein (CC-NBS-LRR class) family
HORVU2Hr1G082470	-2.6805	FAR1-related sequence 6
HORVU3Hr1G071540	-2.67823	Protein of unknown function (DUF616)
HORVU1Hr1G061160	-2.67686	Pyruvate, phosphate dikinase 2
HORVU3Hr1G015700	-2.67143	Pyrimidine-specific ribonucleoside hydrolase RihA
HORVU5Hr1G009460	-2.67103	Pentatricopeptide repeat (PPR) superfamily protein
HORVU2Hr1G093190	-2.67066	1-aminocyclopropane-1-carboxylate oxidase-like protein 1
HORVU4Hr1G080000	-2.67054	Phosphoribosylamine--glycine ligase
HORVU4Hr1G021130	-2.67012	30S ribosomal protein S7, chloroplastic
ENSRNA049482216	-2.67012	#N/A
HORVU0Hr1G031420	-2.67012	30S ribosomal protein S7, chloroplastic
HORVU0Hr1G034730	-2.67012	30S ribosomal protein S7, chloroplastic
HORVU0Hr1G034770	-2.67012	30S ribosomal protein S7, chloroplastic
HORVU0Hr1G034830	-2.67012	30S ribosomal protein S7, chloroplastic
HORVU0Hr1G034860	-2.67012	30S ribosomal protein S15, chloroplastic
HORVU2Hr1G121420	-2.67012	30S ribosomal protein S7, chloroplastic
HORVU2Hr1G121660	-2.67012	30S ribosomal protein S7, chloroplastic
HORVU5Hr1G004530	-2.67012	30S ribosomal protein S7, chloroplastic
HORVU6Hr1G049520	-2.67012	30S ribosomal protein S7, chloroplastic
HORVU7Hr1G107890	-2.67012	30S ribosomal protein S7, chloroplastic
HORVU7Hr1G077650	-2.66826	PHD finger family protein
HORVU6Hr1G082260	-2.66722	unknown function
HORVU2Hr1G020220	-2.66445	Potassium transporter family protein
HORVU5Hr1G105430	-2.66374	Ubiquitin carboxyl-terminal hydrolase 2
HORVU3Hr1G041250	-2.66104	Protein translocase subunit SecA
HORVU5Hr1G116310	-2.661	GATA transcription factor 15
HORVU2Hr1G019120	-2.65981	unknown function
HORVU3Hr1G099130	-2.65543	Lipase
HORVU2Hr1G089630	-2.65506	Pentatricopeptide repeat-containing protein
HORVU3Hr1G079860	-2.65345	Pentatricopeptide repeat-containing protein
HORVU2Hr1G029260	-2.64564	Mitochondrial import inner membrane translocase subunit TIM44-2
HORVU7Hr1G078020	-2.64462	Pentatricopeptide repeat (PPR) superfamily protein
HORVU5Hr1G067630	-2.64369	DNA-binding storekeeper protein-related transcriptional regulator
HORVU5Hr1G087810	-2.6431	UTP--glucose-1-phosphate uridylyltransferase
HORVU7Hr1G071960	-2.6409	Transmembrane protein 120 homolog
HORVU6Hr1G077440	-2.63856	Threonine endopeptidase
HORVU6Hr1G069280	-2.63763	uridine kinase-like 4
HORVU7Hr1G028460	-2.63631	BSD domain-containing protein
HORVU5Hr1G026140	-2.63594	Phenylalanine--tRNA ligase alpha subunit
HORVU6Hr1G095140	-2.63553	disease resistance family protein / LRR family protein
HORVU2Hr1G050770	-2.63429	FAR1-related sequence 5
HORVU6Hr1G094440	-2.63388	undescribed protein
HORVU6Hr1G017370	-2.62967	unknown function
HORVU2Hr1G114940	-2.62738	cyclic nucleotide gated channel 8
HORVU6Hr1G039720	-2.62693	GATA transcription factor 23
HORVU7Hr1G096630	-2.62648	Protein FAR-RED ELONGATED HYPOCOTYL 3
HORVU2Hr1G083620	-2.62341	unknown protein
HORVU2Hr1G043170	-2.6233	Pentatricopeptide repeat-containing protein
HORVU5Hr1G005780	-2.62247	Basic-leucine zipper (bZIP) transcription factor family protein
HORVU3Hr1G051340	-2.61807	Protein kinase superfamily protein
HORVU4Hr1G020110	-2.61526	Tubby-like F-box protein 14
HORVU4Hr1G024270	-2.61125	THO complex subunit 4B
HORVU7Hr1G094240	-2.61098	Ribose-phosphate pyrophosphokinase 2, chloroplastic
HORVU2Hr1G060710	-2.60995	unknown function
HORVU4Hr1G016190	-2.6072	60S ribosomal protein L10-1
HORVU5Hr1G053010	-2.60446	Enoyl-[acyl-carrier-protein] reductase [NADH] 1
HORVU5Hr1G068970	-2.6035	Chromosome 3B, genomic scaffold, cultivar Chinese Spring
HORVU5Hr1G058400	-2.60235	Protein SCO1 homolog 2, mitochondrial
HORVU3Hr1G026870	-2.59768	Protein kinase superfamily protein
HORVU7Hr1G034080	-2.59606	SMR domain-containing protein
HORVU5Hr1G093590	-2.59507	F-box/LRR-repeat protein 17
HORVU1Hr1G016700	-2.59019	Auxin transporter-like protein 3
HORVU1Hr1G090410	-2.58956	unknown function
HORVU6Hr1G033380	-2.58841	Copper-transporting ATPase 1
HORVU7Hr1G054230	-2.5822	Protein kinase superfamily protein
HORVU2Hr1G056710	-2.58146	polyribonucleotide nucleotidyltransferase, putative
HORVU5Hr1G051900	-2.57909	receptor kinase 2
HORVU1Hr1G055900	-2.57893	myb-like transcription factor family protein
HORVU5Hr1G088830	-2.57856	cyclic nucleotide-gated channel 17
HORVU7Hr1G066170	-2.57468	Galactose mutarotase-like superfamily protein
HORVU3Hr1G080100	-2.57408	NAC domain containing protein 102
HORVU1Hr1G050850	-2.57404	VQ motif-containing protein
HORVU5Hr1G047730	-2.56792	ferritin 4
HORVU3Hr1G009980	-2.56492	Eukaryotic aspartyl protease family protein
HORVU7Hr1G012810	-2.56485	Guanine nucleotide-binding protein subunit beta-like protein 1 homolog
HORVU3Hr1G081110	-2.56485	Guanine nucleotide-binding protein subunit beta-like protein 1 homolog
HORVU0Hr1G003200	-2.56074	undescribed protein
HORVU2Hr1G042790	-2.56074	undescribed protein
HORVU7Hr1G084900	-2.56059	CAAX amino terminal protease family protein
HORVU6Hr1G046420	-2.55995	Trihelix transcription factor GT-3b
HORVU3Hr1G022000	-2.55458	embryo defective 2410
HORVU7Hr1G073750	-2.55328	Eukaryotic initiation factor 4A
HORVU2Hr1G016800	-2.55305	RINT-1 / TIP-1 family
HORVU1Hr1G046270	-2.55265	cytochrome B561-1
HORVU5Hr1G055270	-2.55195	GDP-mannose transporter
HORVU1Hr1G041910	-2.55056	Far upstream element-binding protein 2
HORVU1Hr1G069510	-2.55023	Leucine-rich repeat receptor-like protein kinase family protein
HORVU2Hr1G029480	-2.54602	Non-specific lipid transfer protein-like 1
HORVU1Hr1G090940	-2.54492	mitogen-activated protein kinase 16
HORVU2Hr1G072590	-2.54338	alkaline/neutral invertase
HORVU2Hr1G047050	-2.54287	undescribed protein
HORVU2Hr1G088060	-2.54	calmodulin like 23
HORVU5Hr1G057500	-2.54	WD-40 repeat family protein
HORVU4Hr1G065610	-2.5386	unknown protein
HORVU4Hr1G047070	-2.53752	GTP pyrophosphokinase
HORVU5Hr1G008250	-2.5369	Eukaryotic translation initiation factor 3 subunit B
HORVU7Hr1G080040	-2.53593	F-box family protein
HORVU7Hr1G010310	-2.53593	F-box family protein
HORVU7Hr1G070270	-2.53531	unknown protein
HORVU1Hr1G080960	-2.53418	unknown function
HORVU3Hr1G004510	-2.53406	WD repeat-containing protein 1
ENSRNA049437439	-2.53406	#N/A
HORVU6Hr1G076730	-2.5325	GDSL esterase/lipase
HORVU1Hr1G053000	-2.53182	UDP-Glycosyltransferase superfamily protein
HORVU0Hr1G014200	-2.53182	Orphans transcription factor
HORVU2Hr1G025040	-2.53161	SAC3/GANP/Nin1/mts3/eIF-3 p25 family
HORVU7Hr1G084940	-2.53136	Auxin-responsive protein IAA23
HORVU3Hr1G027460	-2.53127	Cytokinin dehydrogenase 2
HORVU1Hr1G010510	-2.53096	unknown protein
HORVU4Hr1G062120	-2.52358	Rho GTPase-activating protein 6
HORVU4Hr1G073140	-2.52158	Pentatricopeptide repeat-containing protein
HORVU4Hr1G014660	-2.52134	Plant regulator RWP-RK family protein
HORVU2Hr1G042180	-2.52095	Mitochondrial pyruvate carrier 4
HORVU4Hr1G024360	-2.52052	Pentatricopeptide repeat-containing protein
HORVU1Hr1G042060	-2.52048	Xaa-Pro aminopeptidase 1
HORVU4Hr1G046420	-2.51873	AAA-type ATPase family protein
HORVU4Hr1G051210	-2.51349	Ectonucleoside triphosphate diphosphohydrolase 5
HORVU7Hr1G093710	-2.51327	Disease resistance protein (CC-NBS-LRR class) family
HORVU5Hr1G009890	-2.51306	Pentatricopeptide repeat (PPR) superfamily protein
HORVU2Hr1G121020	-2.51187	Zinc finger CCCH domain-containing protein 32
HORVU7Hr1G040420	-2.51155	E2F transcription factor 1
HORVU7Hr1G035720	-2.51116	Protein of unknown function DUF829, transmembrane 53
HORVU2Hr1G062670	-2.51081	myb-like transcription factor family protein
HORVU5Hr1G018340	-2.51001	Protein kinase superfamily protein
HORVU7Hr1G048620	-2.5085	Copine family protein 2
HORVU7Hr1G051250	-2.50663	unknown protein
HORVU5Hr1G033640	-2.49763	Protein SUPPRESSOR OF GENE SILENCING 3 homolog
HORVU6Hr1G028680	-2.49638	Two-component response regulator ARR12
HORVU6Hr1G033540	-2.49284	Putative glycosyl hydrolase of unknown function (DUF1680)
HORVU4Hr1G016510	-2.49167	Chaperone protein DnaJ
HORVU4Hr1G025760	-2.49063	ABC transporter A family member 6
HORVU5Hr1G087670	-2.48958	RAD3-like DNA-binding helicase protein
HORVU4Hr1G012850	-2.4892	Presenilin-2
HORVU5Hr1G117830	-2.48893	unknown function
HORVU3Hr1G076840	-2.48753	unknown function
HORVU3Hr1G062600	-2.48327	UPF0678 fatty acid-binding protein-like protein
HORVU4Hr1G027400	-2.48167	UDP-D-xylose:L-fucose alpha-1,3-D-xylosyltransferase
HORVU3Hr1G052710	-2.47579	myb-like transcription factor family protein
HORVU1Hr1G067470	-2.47441	Cellulose-synthase-like C5
HORVU2Hr1G072020	-2.47399	Chaperone protein ClpB
HORVU5Hr1G093300	-2.47199	Ribosomal silencing factor RsfS
HORVU2Hr1G068380	-2.47054	unknown function
HORVU5Hr1G081930	-2.4684	lon protease 2
HORVU3Hr1G013280	-2.46672	Mitochondrial transcription termination factor family protein
HORVU6Hr1G058740	-2.46583	cryptochrome 2
HORVU0Hr1G017260	-2.46406	Cytochrome b-c1 complex, subunit 8 protein
HORVU3Hr1G043300	-2.46254	zinc induced facilitator-like 2
HORVU4Hr1G053900	-2.46238	Prolyl oligopeptidase family protein
HORVU0Hr1G038470	-2.45731	E2F transcription factor 1
HORVU2Hr1G036870	-2.45456	Major facilitator superfamily domain-containing protein 12
HORVU0Hr1G015830	-2.45433	Ribonuclease J
HORVU3Hr1G041640	-2.44849	lipase class 3 family protein
HORVU3Hr1G090560	-2.4478	2-C-methyl-D-erythritol 4-phosphate cytidylyltransferase
HORVU5Hr1G026770	-2.44725	Dipeptidyl peptidase 9
HORVU7Hr1G042370	-2.44647	Squamosa promoter-binding-like protein 1
HORVU4Hr1G004090	-2.44339	ubiquitin-protein ligase 7
HORVU7Hr1G094980	-2.44062	Lipid transfer-like protein VAS
HORVU2Hr1G052030	-2.43953	Ankyrin repeat family protein
HORVU1Hr1G047820	-2.43914	Aldo-keto reductase family 4 member C9
HORVU6Hr1G055460	-2.43518	Eukaryotic translation initiation factor 2A
HORVU5Hr1G024060	-2.43234	F-box/LRR-repeat protein 3
HORVU6Hr1G035000	-2.43176	Lycopene beta cyclase
HORVU1Hr1G031180	-2.43089	P-loop containing nucleoside triphosphate hydrolases superfamily protein
HORVU6Hr1G079720	-2.42956	Protein of unknown function (DUF1644)
HORVU5Hr1G082560	-2.42364	Transcription initiation factor IIB
HORVU3Hr1G082260	-2.42333	Protein kinase superfamily protein
HORVU7Hr1G066320	-2.42239	Leucine-rich repeat (LRR) family protein
HORVU2Hr1G082540	-2.42239	Leucine-rich repeat (LRR) family protein
HORVU2Hr1G036840	-2.42232	5-formyltetrahydrofolate cyclo-ligase
HORVU2Hr1G034400	-2.41666	Eukaryotic translation initiation factor 5A
HORVU3Hr1G019980	-2.41606	Chromosome 3B, genomic scaffold, cultivar Chinese Spring
HORVU7Hr1G043800	-2.41221	U-box domain-containing protein
HORVU6Hr1G057080	-2.4116	unknown function
HORVU5Hr1G066960	-2.4114	Formate--tetrahydrofolate ligase
HORVU1Hr1G075050	-2.41099	C2 calcium/lipid-binding plant phosphoribosyltransferase family protein
HORVU3Hr1G073470	-2.40948	Protein tesmin/TSO1-like CXC 5
HORVU1Hr1G071470	-2.40929	Ectonucleoside triphosphate diphosphohydrolase 8
HORVU5Hr1G041030	-2.40765	TRICHOME BIREFRINGENCE-LIKE 11
HORVU7Hr1G090110	-2.40698	unknown protein
HORVU2Hr1G096300	-2.40558	Lysine-specific histone demethylase 1 homolog 3
HORVU7Hr1G089830	-2.40412	Stress regulated protein
HORVU2Hr1G050640	-2.40288	Rho GTPase-activating protein 24
HORVU3Hr1G014580	-2.40282	Charged multivesicular body protein 5
HORVU3Hr1G077210	-2.40236	Chromosome 3B, genomic scaffold, cultivar Chinese Spring
HORVU2Hr1G070300	-2.39807	YELLOW STRIPE like 6
HORVU1Hr1G055250	-2.39776	casein kinase II beta subunit 4
HORVU5Hr1G076230	-2.39663	5-dehydro-2-deoxygluconokinase
HORVU5Hr1G015220	-2.39455	receptor kinase 1
HORVU5Hr1G082520	-2.39436	Putative adipose-regulatory protein (Seipin)
HORVU5Hr1G082480	-2.39436	Putative adipose-regulatory protein (Seipin)
HORVU3Hr1G013740	-2.39132	N-glycosylase/DNA lyase
HORVU7Hr1G065420	-2.39082	Bifunctional nuclease 2
HORVU6Hr1G085160	-2.38786	unknown function
HORVU2Hr1G064030	-2.38772	P-loop containing nucleoside triphosphate hydrolases superfamily protein
HORVU4Hr1G052840	-2.38766	poly(A) polymerase 3
HORVU1Hr1G053840	-2.38601	Altered inheritance of mitochondria protein 32
HORVU3Hr1G059830	-2.38568	Iron-sulfur cluster assembly protein 1
HORVU3Hr1G106650	-2.38425	alpha-1,3-mannosyl-glycoprotein beta-1,2-N-acetylglucosaminyltransferase, putative
HORVU7Hr1G054760	-2.38276	Protein S-acyltransferase 8
HORVU2Hr1G036950	-2.38214	Succinyl-CoA ligase [ADP-forming] subunit alpha
HORVU4Hr1G060280	-2.38176	AT-hook motif nuclear-localized protein 22
HORVU3Hr1G029880	-2.37841	V-type proton ATPase subunit E
HORVU2Hr1G034630	-2.37772	Protein S-acyltransferase 21
HORVU4Hr1G043650	-2.37736	Rubredoxin-like superfamily protein
HORVU3Hr1G017120	-2.37625	O-fucosyltransferase family protein
HORVU6Hr1G032800	-2.3757	DNA damage-inducible protein 1
HORVU2Hr1G037590	-2.37477	DNA helicase INO80
HORVU5Hr1G020180	-2.374	Formin-like protein 12
HORVU3Hr1G107320	-2.37	cofactor assembly of complex C
HORVU5Hr1G053360	-2.36992	SURP and G-patch domain-containing protein 1-like protein
HORVU2Hr1G070800	-2.36826	Transport inhibitor response 1-like protein
HORVU3Hr1G067740	-2.3673	Neuroguidin
HORVU1Hr1G005120	-2.36554	outer plastid envelope protein 16-1
ENSRNA049449260	-2.36554	#N/A
HORVU2Hr1G096970	-2.36335	AT-hook motif nuclear-localized protein 1
HORVU1Hr1G069250	-2.36317	unknown function
HORVU1Hr1G013040	-2.36267	ubiquitin-conjugating enzyme 37
HORVU5Hr1G046510	-2.3625	Chromosome 3B, genomic scaffold, cultivar Chinese Spring
HORVU3Hr1G094270	-2.36249	Chromosome 3B, genomic scaffold, cultivar Chinese Spring
HORVU3Hr1G040360	-2.36192	ATP-citrate synthase subunit 1
HORVU1Hr1G035960	-2.35984	Starch synthase 2, chloroplastic/amyloplastic
HORVU2Hr1G077230	-2.35875	glutathione S-transferase
HORVU0Hr1G017140	-2.35452	Methyltransferase-like protein 7A
HORVU5Hr1G118480	-2.35451	cyclase/dehydrase family protein
HORVU6Hr1G082120	-2.3522	Zinc finger CCCH domain-containing protein 55
HORVU7Hr1G007950	-2.35141	DNA damage-binding protein CMR1
HORVU4Hr1G027610	-2.35045	GRAS family transcription factor
HORVU4Hr1G002010	-2.34828	unknown function
HORVU5Hr1G018840	-2.34799	unknown protein
HORVU3Hr1G058470	-2.34642	glucan synthase-like 7
HORVU3Hr1G005640	-2.34598	Peroxisomal membrane protein PEX14
HORVU1Hr1G015720	-2.34384	Homeobox protein knotted-1-like 1
HORVU7Hr1G113230	-2.34276	Red chlorophyll catabolite reductase
HORVU1Hr1G045960	-2.34139	Carboxypeptidase Y homolog A
HORVU6Hr1G081890	-2.3411	Sn1-specific diacylglycerol lipase alpha
HORVU5Hr1G058670	-2.34068	CsAtPR5, putative, expressed
HORVU7Hr1G037600	-2.34	sodium/calcium exchanger family protein / calcium-binding EF hand family protein
HORVU5Hr1G116360	-2.33801	Phosphoribosylformylglycinamidine cyclo-ligase
HORVU3Hr1G027770	-2.33607	Chromosome 3B, genomic scaffold, cultivar Chinese Spring
HORVU3Hr1G094890	-2.33018	CBS domain-containing protein CBSCBSPB5
HORVU1Hr1G004430	-2.32939	NAD(P)-binding Rossmann-fold superfamily protein
HORVU5Hr1G057210	-2.32693	diacylglycerol kinase 2
HORVU2Hr1G035860	-2.32609	NADH dehydrogenase [ubiquinone] iron-sulfur protein 4, mitochondrial
HORVU2Hr1G096850	-2.32258	Haloacid dehalogenase-like hydrolase (HAD) superfamily protein
HORVU1Hr1G071710	-2.32143	Serine/threonine-protein kinase ATM
HORVU2Hr1G036380	-2.3193	phosphatidylinositol-4-phosphate 5-kinase family protein
HORVU5Hr1G095990	-2.31818	Lipid A export ATP-binding/permease protein MsbA
HORVU2Hr1G111520	-2.31713	Galactose mutarotase-like superfamily protein
HORVU0Hr1G039330	-2.31365	Poly(A) RNA polymerase GLD2-B
HORVU1Hr1G061600	-2.31072	Katanin p80 WD40 repeat-containing subunit B1 homolog
HORVU1Hr1G075640	-2.3104	ABC transporter ATP-binding protein NatA
HORVU3Hr1G093400	-2.30942	RNA-binding protein 1
HORVU1Hr1G056020	-2.30873	myb-like transcription factor family protein
HORVU5Hr1G111380	-2.30767	50S ribosomal protein L36
HORVU6Hr1G025780	-2.30708	unknown function
HORVU5Hr1G103790	-2.30644	BnaC04g25990D protein
HORVU2Hr1G056850	-2.3032	unknown function
HORVU2Hr1G056860	-2.3032	Myosin-J heavy chain
HORVU4Hr1G043120	-2.30083	Paladin
HORVU7Hr1G046050	-2.29885	Carboxyl-terminal-processing protease
HORVU2Hr1G028230	-2.29808	Protein kinase superfamily protein
HORVU4Hr1G055240	-2.29798	Malonyl CoA-acyl carrier protein transacylase
HORVU1Hr1G011900	-2.29553	unknown function
HORVU5Hr1G092840	-2.29241	DNA-directed RNA polymerase family protein
HORVU2Hr1G036110	-2.29125	NADP-dependent glyceraldehyde-3-phosphate dehydrogenase
HORVU3Hr1G088530	-2.28882	Nucleotide-diphospho-sugar transferase superfamily protein
HORVU5Hr1G088620	-2.28518	Cytochrome b561 and DOMON domain-containing protein
HORVU5Hr1G052250	-2.28401	D6 protein kinase like 2
HORVU3Hr1G032230	-2.28175	Auxin response factor 1
HORVU4Hr1G066180	-2.28087	RING/U-box superfamily protein
HORVU6Hr1G072500	-2.28032	Eukaryotic translation initiation factor 5
HORVU5Hr1G078120	-2.28029	Ankyrin repeat domain-containing protein 2A
HORVU7Hr1G046080	-2.27977	E3 ubiquitin-protein ligase makorin
HORVU7Hr1G035680	-2.27742	Protein TIC 22, chloroplastic
HORVU1Hr1G072170	-2.27678	Very-long-chain (3R)-3-hydroxyacyl-CoA dehydratase 2
HORVU5Hr1G057100	-2.27475	BnaC03g66760D protein
HORVU2Hr1G079220	-2.27461	cryptochrome 1
HORVU5Hr1G062040	-2.27394	Protein SCAI
HORVU7Hr1G024670	-2.27294	GDSL esterase/lipase
HORVU3Hr1G083620	-2.27012	serine/threonine protein kinase 2
HORVU3Hr1G084680	-2.26932	Pleckstrin homology (PH) domain superfamily protein
HORVU4Hr1G063020	-2.269	Peptidyl-tRNA hydrolase ICT1, mitochondrial
HORVU5Hr1G114850	-2.26814	Protein kinase superfamily protein
HORVU7Hr1G092810	-2.26804	RNA-DIRECTED DNA METHYLATION 1
HORVU2Hr1G031230	-2.268	bromo-adjacent homology (BAH) domain-containing protein
HORVU7Hr1G093060	-2.26714	Insulinase (Peptidase family M16) family protein
HORVU1Hr1G023630	-2.26587	Dihydrolipoyl dehydrogenase
HORVU1Hr1G060850	-2.26492	Guanine nucleotide-binding protein subunit beta-like protein
HORVU3Hr1G000230	-2.2616	Protein EXECUTER 2, chloroplastic
HORVU2Hr1G069270	-2.26109	Peptidyl-prolyl cis-trans isomerase B
HORVU0Hr1G003890	-2.26093	Phosphoadenosine phosphosulfate reductase
HORVU5Hr1G117470	-2.25957	Pectin lyase-like superfamily protein
HORVU3Hr1G026830	-2.25872	ralf-like 33
HORVU6Hr1G029110	-2.25563	undescribed protein
HORVU2Hr1G111640	-2.25555	Plasma membrane ATPase
HORVU7Hr1G074520	-2.25471	Protein of unknown function (DUF3537)
HORVU5Hr1G081790	-2.25409	pantothenate kinase 2
HORVU0Hr1G027660	-2.25387	unknown function
HORVU0Hr1G030810	-2.25387	unknown function
HORVU5Hr1G096790	-2.25387	unknown function
HORVU7Hr1G037780	-2.25135	unknown protein
HORVU2Hr1G018810	-2.24934	F-box family protein
HORVU3Hr1G060080	-2.24738	Kinase-related protein of unknown function (DUF1296)
HORVU2Hr1G060900	-2.24653	Pleckstrin homology (PH) domain-containing protein
HORVU5Hr1G106140	-2.24642	Guanylate-binding family protein
HORVU7Hr1G060690	-2.24581	Transmembrane protein, putative
HORVU4Hr1G056200	-2.24405	Vacuolar protein-sorting-associated protein 37 homolog 2
HORVU2Hr1G081370	-2.2436	Agmatine deiminase
HORVU4Hr1G022540	-2.24322	unknown function
HORVU7Hr1G082710	-2.24165	Peptide methionine sulfoxide reductase MsrB
HORVU7Hr1G056570	-2.24083	Membrane-associated protein Hem
HORVU3Hr1G040310	-2.23731	AP-1 complex subunit gamma-2
HORVU5Hr1G019420	-2.23731	AP-1 complex subunit gamma-1
HORVU5Hr1G059820	-2.23716	Succinate dehydrogenase subunit 7, mitochondrial
HORVU1Hr1G054260	-2.23669	basic helix-loop-helix (bHLH) DNA-binding superfamily protein
HORVU4Hr1G052080	-2.23465	Endoplasmic reticulum-Golgi intermediate compartment protein 3
HORVU6Hr1G018500	-2.23451	5'-AMP-activated protein kinase-related
HORVU6Hr1G008590	-2.2342	30S ribosomal protein S1
HORVU0Hr1G015710	-2.23348	transcription factor-related
HORVU3Hr1G017020	-2.22692	receptor kinase 3
HORVU5Hr1G011170	-2.22573	GDP-L-galactose phosphorylase 1
HORVU3Hr1G052400	-2.22391	Protein kinase superfamily protein
HORVU7Hr1G054690	-2.22321	ARM repeat superfamily protein
HORVU1Hr1G030630	-2.22302	unknown protein
HORVU0Hr1G017370	-2.22068	aspartate aminotransferase 5
HORVU4Hr1G043970	-2.21962	uridine kinase-like 3
HORVU1Hr1G004970	-2.21669	F-box family protein
HORVU5Hr1G109940	-2.21597	Chaperonin-like RbcX protein
HORVU5Hr1G093930	-2.21597	Chaperonin-like RbcX protein
HORVU6Hr1G056950	-2.2157	Nucleotide/sugar transporter family protein
HORVU5Hr1G076030	-2.2148	Acyl-ACP thioesterase
HORVU6Hr1G030530	-2.21412	Galactose mutarotase-like superfamily protein
HORVU1Hr1G031600	-2.21137	ATP synthase gamma chain
HORVU3Hr1G057140	-2.20986	unknown function
HORVU4Hr1G007620	-2.20726	phosphoglucomutase
HORVU2Hr1G118240	-2.20694	ubiquitin-conjugating enzyme 28
HORVU7Hr1G077560	-2.20614	Pectin lyase-like superfamily protein
HORVU1Hr1G015940	-2.20499	Beta-carotene isomerase D27, chloroplastic
HORVU2Hr1G071630	-2.20426	Potassium transporter family protein
HORVU7Hr1G097890	-2.20381	FAR1-related sequence 6
HORVU4Hr1G077070	-2.20289	Plant protein of unknown function (DUF936)
HORVU1Hr1G071330	-2.20146	basic helix-loop-helix (bHLH) DNA-binding superfamily protein
HORVU6Hr1G053650	-2.20116	isocitrate dehydrogenase 1
HORVU2Hr1G058930	-2.2002	acyl carrier protein 1
HORVU2Hr1G099030	-2.19863	F-box family protein
HORVU1Hr1G010940	-2.19569	Transmembrane protein, putative
HORVU5Hr1G111120	-2.19421	Remorin family protein
HORVU6Hr1G061800	-2.19229	chaperone protein dnaJ-related
HORVU1Hr1G000520	-2.19154	E3 ubiquitin-protein ligase ORTHRUS 2
HORVU6Hr1G032570	-2.18902	26S protease regulatory subunit 8
HORVU3Hr1G043640	-2.18684	LisH domain and HEAT repeat-containing protein KIAA1468 homolog
HORVU5Hr1G050970	-2.18601	unknown protein
HORVU5Hr1G107380	-2.18543	chloride channel C
HORVU7Hr1G051520	-2.18485	dihydroflavonol 4-reductase-like1
HORVU7Hr1G105880	-2.1835	Tetraspanin family protein
HORVU7Hr1G093000	-2.18348	unknown protein
HORVU1Hr1G018700	-2.18333	S-adenosyl-L-methionine-dependent methyltransferases superfamily protein, putative isoform 1
HORVU4Hr1G000580	-2.18264	Stomatin-1
HORVU2Hr1G011040	-2.17708	ubiquitin-protein ligase 4
HORVU7Hr1G083770	-2.17694	RING/U-box superfamily protein
HORVU4Hr1G071870	-2.17416	NADH dehydrogenase [ubiquinone] 1 alpha subcomplex subunit 13-A
HORVU7Hr1G079210	-2.17381	unknown protein
HORVU4Hr1G077640	-2.17297	alpha/beta-Hydrolases superfamily protein
HORVU2Hr1G098880	-2.17213	Succinylornithine transaminase/acetylornithine aminotransferase
HORVU3Hr1G070620	-2.17133	Auxin-responsive protein IAA6
HORVU3Hr1G073960	-2.1711	receptor-like protein kinase 4
HORVU5Hr1G030500	-2.16878	quinolinate synthase
HORVU0Hr1G003260	-2.16698	CMP-sialic acid transporter 2
HORVU0Hr1G003270	-2.16698	Oxygen-evolving enhancer protein 3-1, chloroplastic
HORVU2Hr1G058170	-2.16655	ARID/BRIGHT DNA-binding domain-containing protein
HORVU7Hr1G022910	-2.16619	Nucleotide/sugar transporter family protein
HORVU6Hr1G054640	-2.16605	Pre-mRNA-splicing factor ISY1 homolog
HORVU7Hr1G051670	-2.16356	unknown function
HORVU4Hr1G023050	-2.16335	Cytochrome c oxidase biogenesis protein Cmc1-like
HORVU1Hr1G056260	-2.1628	unknown protein
HORVU4Hr1G037290	-2.16171	Ferredoxin-thioredoxin reductase, catalytic chain
HORVU2Hr1G053670	-2.16159	Zinc finger A20 and AN1 domain-containing stress-associated protein 9
HORVU6Hr1G051470	-2.15894	Ras-related protein Rab-2-B
HORVU5Hr1G060090	-2.15578	Lysine-specific demethylase 3B
HORVU5Hr1G060110	-2.15557	malonyl-CoA decarboxylase family protein
HORVU2Hr1G085590	-2.15549	Plant regulator RWP-RK family protein
HORVU7Hr1G085750	-2.15547	Protein RMD5 homolog A
HORVU2Hr1G002720	-2.15409	PLANT CADMIUM RESISTANCE 1
HORVU0Hr1G012520	-2.1526	DNA binding protein
HORVU4Hr1G076910	-2.15221	Chitobiosyldiphosphodolichol beta-mannosyltransferase
HORVU7Hr1G050510	-2.1496	AP-1 complex subunit gamma-1
HORVU7Hr1G008090	-2.14957	unknown protein
HORVU2Hr1G070040	-2.14907	Chaperone protein DnaJ
HORVU3Hr1G050920	-2.14762	SIT4 phosphatase-associated family protein
HORVU2Hr1G025190	-2.14728	Sulfotransferase
HORVU2Hr1G065940	-2.1463	Type 1 phosphatases regulator YPI1
HORVU4Hr1G051810	-2.1457	unknown function
HORVU7Hr1G042220	-2.14498	Ubiquitin carboxyl-terminal hydrolase family protein
HORVU6Hr1G009820	-2.14496	RING/U-box superfamily protein
HORVU4Hr1G029760	-2.14355	GTPase HflX
HORVU3Hr1G053620	-2.14301	Protein of unknown function (DUF1644)
HORVU3Hr1G061010	-2.14204	RING/U-box superfamily protein
HORVU6Hr1G049910	-2.1414	UDP-galactose transporter
HORVU7Hr1G095570	-2.13999	Inactive poly [ADP-ribose] polymerase RCD1
HORVU4Hr1G034860	-2.13849	Major facilitator superfamily protein
HORVU5Hr1G041400	-2.13805	Phytosulfokines 2
HORVU7Hr1G057010	-2.13773	Ypt/Rab-GAP domain of gyp1p superfamily protein
HORVU3Hr1G077450	-2.13646	DNA-directed RNA polymerase III subunit RPC5
HORVU1Hr1G086380	-2.13501	periodic tryptophan protein 2
HORVU2Hr1G047010	-2.13483	DNA/RNA helicase protein
HORVU7Hr1G077320	-2.1301	Chromatin assembly factor 1 subunit B
HORVU5Hr1G029950	-2.12895	U-box domain-containing protein 43
HORVU7Hr1G021720	-2.12508	Protein with potential galactosyl transferase activity
HORVU6Hr1G064150	-2.12221	Protein kinase superfamily protein
HORVU3Hr1G014950	-2.12066	RNA recognition motif (RRM)-containing protein
HORVU6Hr1G033980	-2.11973	Citrate synthase family protein
HORVU5Hr1G068610	-2.11547	Protein phosphatase 2C family protein
HORVU4Hr1G010140	-2.11437	BSD domain-containing protein
HORVU2Hr1G086140	-2.11415	S-adenosylmethionine decarboxylase proenzyme
HORVU3Hr1G051220	-2.11367	Holocarboxylase synthetase
HORVU2Hr1G086820	-2.11157	Gamma-tubulin complex component 2
HORVU1Hr1G021590	-2.1108	Glycogen synthase
HORVU6Hr1G018530	-2.11047	unknown protein
HORVU5Hr1G016840	-2.10943	Protein kinase superfamily protein
HORVU5Hr1G068380	-2.10895	Disease resistance protein
HORVU2Hr1G123070	-2.10783	Isoaspartyl peptidase/L-asparaginase
HORVU4Hr1G061880	-2.10749	Protein DENND6A
HORVU3Hr1G016340	-2.10681	Late embryogenesis abundant protein
HORVU6Hr1G038500	-2.10669	Sterol 3-beta-glucosyltransferase
HORVU7Hr1G018750	-2.10424	protein kinase family protein
HORVU2Hr1G031870	-2.1027	DNA mismatch repair protein MutS
HORVU4Hr1G027220	-2.10173	sterol C4-methyl oxidase 1-2
HORVU3Hr1G017970	-2.10113	Golgi to ER traffic protein 4 homolog
HORVU2Hr1G079240	-2.09852	Protein phosphatase 2C family protein
HORVU3Hr1G078760	-2.09819	Cytochrome P450 superfamily protein
HORVU4Hr1G085930	-2.09758	Protein kinase superfamily protein
HORVU1Hr1G083730	-2.09648	Sulfhydryl oxidase 1
HORVU4Hr1G000090	-2.09639	RING/U-box superfamily protein
HORVU3Hr1G044640	-2.0952	Light-mediated development protein DET1
HORVU6Hr1G042080	-2.09513	Mitochondrial substrate carrier family protein
HORVU3Hr1G064290	-2.09369	serine/threonine protein phosphatase 2A
HORVU3Hr1G087530	-2.09263	Mitochondrial import inner membrane translocase subunit TIM50
HORVU2Hr1G023490	-2.09196	Proteasome subunit beta type-6
HORVU6Hr1G058230	-2.09111	Protein kinase superfamily protein
HORVU5Hr1G097560	-2.09052	Two-component response regulator ARR2
HORVU5Hr1G022350	-2.0904	pentatricopeptide repeat 336
HORVU3Hr1G056400	-2.08978	Transducin/WD40 repeat-like superfamily protein
HORVU2Hr1G080710	-2.08822	prohibitin 3
HORVU0Hr1G013140	-2.08798	Tuliposide A-converting enzyme b2, amyloplastic
HORVU0Hr1G013170	-2.08798	alpha/beta-Hydrolases superfamily protein
HORVU5Hr1G069140	-2.08798	alpha/beta-Hydrolases superfamily protein
HORVU5Hr1G069110	-2.08798	alpha/beta-Hydrolases superfamily protein
HORVU7Hr1G071900	-2.08759	HEAT repeat-containing protein 6
HORVU2Hr1G101580	-2.08741	Protein kinase-like
HORVU5Hr1G073510	-2.0871	Protein EMSY-LIKE 3
HORVU5Hr1G067890	-2.08639	phosphatidylinositol-4-phosphate 5-kinase 1
HORVU4Hr1G064660	-2.08625	GAGA-binding transcriptional activator
HORVU1Hr1G094900	-2.08594	ATP-dependent zinc metalloprotease FtsH
HORVU1Hr1G083330	-2.08561	Quinolone resistance protein NorA
HORVU5Hr1G063000	-2.08277	ARID/BRIGHT DNA-binding domain-containing protein
HORVU2Hr1G101190	-2.08263	villin 4
HORVU4Hr1G038750	-2.08262	P-loop containing nucleoside triphosphate hydrolases superfamily protein
HORVU3Hr1G066890	-2.08106	5'-nucleotidase SurE
HORVU6Hr1G053310	-2.08022	Protein kinase superfamily protein
HORVU7Hr1G053780	-2.07903	Telomeric repeat-binding factor 1
HORVU0Hr1G017200	-2.07889	nuclear pore anchor
HORVU5Hr1G099200	-2.07857	Erythronate-4-phosphate dehydrogenase family protein
HORVU2Hr1G002710	-2.07704	Integral membrane protein hemolysin-III homolog
HORVU2Hr1G076920	-2.07599	auxin response factor 1
HORVU6Hr1G054520	-2.07463	glyceraldehyde-3-phosphate dehydrogenase C2
HORVU6Hr1G093060	-2.07411	Phosphatidylinositol-4-phosphate 5-kinase family protein
HORVU2Hr1G099440	-2.07093	terpene synthase 04
HORVU2Hr1G000010	-2.06907	Polycomb group protein EMBRYONIC FLOWER 2
HORVU6Hr1G081370	-2.06875	Isoleucine--tRNA ligase
HORVU6Hr1G093190	-2.06747	unknown function
HORVU5Hr1G023980	-2.06655	unknown function
HORVU7Hr1G054060	-2.06639	Nitrate reductase [NADH]
HORVU1Hr1G067530	-2.06632	Protein NRT1/ PTR FAMILY 8.5
HORVU5Hr1G017570	-2.06607	FAR1-related sequence 5
HORVU4Hr1G019910	-2.06602	Sec1 family domain-containing protein MIP3
HORVU5Hr1G109520	-2.06461	5'-adenylylsulfate reductase-like 5
HORVU6Hr1G022330	-2.06457	Adagio-like protein 1
HORVU4Hr1G020160	-2.06391	Cytochrome b-c1 complex subunit 6
HORVU4Hr1G019290	-2.06348	Protein TPLATE
HORVU2Hr1G047870	-2.06335	Pre-mRNA-splicing factor ATP-dependent RNA helicase PRP16
HORVU3Hr1G002570	-2.06237	receptor-like protein kinase 4
HORVU4Hr1G064990	-2.0617	unknown function
HORVU2Hr1G026040	-2.05939	unknown protein
HORVU6Hr1G002230	-2.05899	unknown protein
HORVU2Hr1G020190	-2.05876	MORC family CW-type zinc finger protein 4
HORVU1Hr1G095270	-2.05863	Zinc finger CCCH domain-containing protein 37
HORVU0Hr1G010840	-2.05571	D-isomer specific 2-hydroxyacid dehydrogenase family protein
HORVU3Hr1G059280	-2.05428	Vacuolar protein sorting-associated protein 25
HORVU4Hr1G076100	-2.05384	Nitrilase/cyanide hydratase and apolipoprotein N-acyltransferase family protein
HORVU5Hr1G070930	-2.05381	TMV-MP30 binding protein 2C
HORVU0Hr1G016250	-2.05361	RNA binding
HORVU2Hr1G103010	-2.05224	AUTOPHAGY 8E
HORVU6Hr1G066450	-2.05146	At5g37260-like protein
HORVU7Hr1G086010	-2.05024	Transmembrane protein, putative
HORVU4Hr1G056060	-2.05008	APRATAXIN-like
HORVU2Hr1G102030	-2.04964	Chromosome 3B, genomic scaffold, cultivar Chinese Spring
HORVU3Hr1G059230	-2.04964	Chromosome 3B, genomic scaffold, cultivar Chinese Spring
HORVU7Hr1G077790	-2.04915	RING/U-box superfamily protein
HORVU3Hr1G097200	-2.04761	auxin response factor 2
HORVU4Hr1G049320	-2.04758	potassium transporter 2
HORVU5Hr1G114640	-2.04676	Mitotic-spindle organizing protein 1B
HORVU4Hr1G030640	-2.04665	ELF4-like 4
HORVU5Hr1G040400	-2.04526	TLD domain-containing protein 1
HORVU4Hr1G007240	-2.04464	actin related protein 2
HORVU3Hr1G068000	-2.04375	receptor-like protein kinase 2
HORVU3Hr1G068020	-2.04375	Leucine-rich receptor-like protein kinase family protein
HORVU3Hr1G117840	-2.04311	E3 SUMO-protein ligase SIZ1
HORVU1Hr1G093770	-2.04259	Lysine-specific demethylase 5B
HORVU4Hr1G063010	-2.04223	UDP-glucose 4-epimerase
HORVU3Hr1G054470	-2.04207	unknown function
HORVU6Hr1G088630	-2.04158	unknown function
HORVU6Hr1G045030	-2.04024	Bromodomain-containing factor 2
HORVU4Hr1G061040	-2.0398	D-inositol 3-phosphate glycosyltransferase
HORVU4Hr1G081420	-2.03918	4-coumarate:CoA ligase 2
HORVU2Hr1G050450	-2.0384	ureidoglycine aminohydrolase
HORVU7Hr1G023760	-2.03819	mitogen-activated protein kinase 3
HORVU4Hr1G062760	-2.03765	receptor-like protein kinase 4
HORVU7Hr1G051570	-2.0364	Peroxidase superfamily protein
HORVU3Hr1G068360	-2.03582	NADH-quinone oxidoreductase subunit B
HORVU4Hr1G080050	-2.03571	ubiquitin conjugating enzyme 4
HORVU2Hr1G115070	-2.03503	cullin 3
HORVU4Hr1G080640	-2.03394	Aconitate hydratase 1
HORVU6Hr1G043690	-2.03384	Ubiquitin carboxyl-terminal hydrolase 15
HORVU3Hr1G109680	-2.03347	Disease resistance protein
HORVU1Hr1G071930	-2.0334	Metal tolerance protein 5
HORVU5Hr1G077190	-2.03264	hydroxyproline-rich glycoprotein family protein
HORVU4Hr1G008500	-2.03264	hydroxyproline-rich glycoprotein family protein
HORVU7Hr1G049260	-2.03122	Protein phosphatase 2C family protein
HORVU4Hr1G027140	-2.03059	Thioesterase superfamily protein
HORVU5Hr1G043530	-2.03034	unknown protein
HORVU1Hr1G051380	-2.0291	Cyclin-dependent kinase E-1
HORVU5Hr1G053300	-2.02898	NAD(P)-binding Rossmann-fold superfamily protein
HORVU5Hr1G050180	-2.02892	Na+/H+ antiporter 2
HORVU3Hr1G071910	-2.02877	Plant/F17J16-140 protein
HORVU2Hr1G061100	-2.02833	S-acyltransferase
HORVU4Hr1G059680	-2.02833	Protein S-acyltransferase 11
HORVU1Hr1G040670	-2.02568	Phosphoribosylformylglycinamidine synthase
HORVU1Hr1G080070	-2.02568	Phosphoribosylformylglycinamidine synthase
HORVU4Hr1G082980	-2.02426	Proteasome maturation factor UMP1
HORVU4Hr1G075110	-2.02397	unknown function
HORVU2Hr1G085060	-2.02386	IBR domain-containing protein
HORVU3Hr1G080790	-2.02355	ubiquitin-conjugating enzyme 11
HORVU3Hr1G074330	-2.02288	nucleic acid binding
HORVU6Hr1G047360	-2.02283	Isocitrate dehydrogenase [NAD] subunit 2, mitochondrial
HORVU2Hr1G079200	-2.0228	Protein phosphatase 2C family protein
HORVU7Hr1G046290	-2.02236	UPF0061 protein YdiU
HORVU1Hr1G041770	-2.0217	Auxin response factor 22
HORVU2Hr1G109820	-2.02114	Zinc finger CCCH domain-containing protein 30
HORVU2Hr1G109740	-2.02114	Zinc finger CCCH domain-containing protein 30
HORVU7Hr1G022570	-2.02083	profilin 2
HORVU0Hr1G007760	-2.02081	Disease resistance protein (CC-NBS-LRR class) family
HORVU4Hr1G015800	-2.02081	Disease resistance protein (CC-NBS-LRR class) family
HORVU3Hr1G065770	-2.02071	Bidirectional sugar transporter N3
HORVU1Hr1G079380	-2.01969	alpha/beta-Hydrolases superfamily protein
HORVU5Hr1G070270	-2.01727	Protein SCAI
HORVU2Hr1G110860	-2.01399	Chromosome 3B, genomic scaffold, cultivar Chinese Spring
HORVU2Hr1G110880	-2.01399	Chromosome 3B, genomic scaffold, cultivar Chinese Spring
HORVU1Hr1G051220	-2.01373	receptor-like kinase 1
HORVU4Hr1G033860	-2.01367	Lipase
HORVU3Hr1G053250	-2.01332	Transcriptional corepressor LEUNIG
HORVU2Hr1G082410	-2.01323	F-box family protein
HORVU6Hr1G079120	-2.01215	undescribed protein
HORVU5Hr1G091160	-2.00882	DCD (Development and Cell Death) domain protein
HORVU7Hr1G058950	-2.00859	protein-l-isoaspartate methyltransferase 2
HORVU7Hr1G058490	-2.00834	NADH-ubiquinone oxidoreductase-related
HORVU5Hr1G034880	-2.00753	CCR4-NOT transcription complex subunit 11
HORVU2Hr1G041080	-2.00715	sugar transporter 1
HORVU4Hr1G052900	-2.00612	NADH dehydrogenase [ubiquinone] 1 alpha subcomplex subunit 5
HORVU4Hr1G052890	-2.00612	NADH dehydrogenase [ubiquinone] 1 alpha subcomplex subunit 5
HORVU2Hr1G010480	-2.00567	50S ribosomal protein L30
HORVU2Hr1G036320	-2.00518	WRKY family transcription factor family protein
HORVU5Hr1G105410	-2.00514	undescribed protein
HORVU3Hr1G061950	-2.00291	pentatricopeptide repeat 336
HORVU4Hr1G014910	-2.00116	Ankyrin repeat protein SKIP35
HORVU4Hr1G003080	-2.00051	unknown protein

## Sheet: Sebastian3-1UP
List of specifically up-regulated genes in 'Sebastian' after drought in comparison to control conditions (FC ≥ 2; P ≤ 0.05 after FDR correction).
Gene ID	FC	Description
HORVU3Hr1G007380	293.511	16.9 kDa class I heat shock protein 2
HORVU7Hr1G112470	37.1463	histone H2A 2
HORVU4Hr1G027260	29.8535	Ribulose bisphosphate carboxylase/oxygenase activase A, chloroplastic
HORVU4Hr1G067840	17.2505	GDP-mannose transporter GONST3
HORVU2Hr1G040680	12.172	Heat stress transcription factor A-3
HORVU4Hr1G084900	9.97557	nascent polypeptide-associated complex subunit alpha-like protein 2
HORVU2Hr1G028140	7.56016	calmodulin-binding family protein
HORVU2Hr1G028150	7.56016	calmodulin-binding family protein
HORVU6Hr1G057570	7.24733	polyribonucleotide nucleotidyltransferase, putative
HORVU6Hr1G058580	7.09988	myb domain protein 15
HORVU3Hr1G024950	6.47806	Protein kinase superfamily protein
HORVU4Hr1G054580	6.35778	PHD and RING finger domain-containing protein 1
HORVU4Hr1G059340	6.26053	unknown protein
HORVU2Hr1G123310	6.10109	Ozone-responsive stress related protein
HORVU0Hr1G015180	5.86947	AT-hook motif nuclear-localized protein 1
HORVU6Hr1G014350	5.86947	AT-hook motif nuclear-localized protein 1
HORVU5Hr1G088530	5.67911	purine permease 5
ENSRNA049444292	5.67911	#N/A
HORVU2Hr1G115730	5.5487	Stress enhanced protein 2, chloroplastic
HORVU2Hr1G013450	5.5308	basic helix-loop-helix (bHLH) DNA-binding superfamily protein
HORVU1Hr1G065080	5.51434	Dirigent protein 2
HORVU4Hr1G054200	5.46549	Adenine nucleotide alpha hydrolases-like superfamily protein
HORVU7Hr1G033820	5.33849	auxin response factor 19
HORVU7Hr1G071530	5.23594	undescribed protein
HORVU6Hr1G031430	5.06589	sequence-specific DNA binding transcription factors
HORVU2Hr1G120340	4.97089	myb domain protein 16
HORVU5Hr1G033980	4.87103	Pentatricopeptide repeat-containing protein
HORVU5Hr1G035940	4.87103	Pentatricopeptide repeat-containing protein
HORVU6Hr1G087960	4.80446	Ribonucleoside-diphosphate reductase
HORVU1Hr1G012470	4.77001	Ribosome biogenesis regulatory protein homolog
HORVU3Hr1G051550	4.68532	Protein SYS1 homolog
HORVU7Hr1G000530	4.66202	receptor kinase 2
HORVU5Hr1G073330	4.61525	Lysine-specific demethylase 8
HORVU1Hr1G069560	4.57322	Protein kinase superfamily protein
HORVU7Hr1G013170	4.50661	Flavin-containing monooxygenase family protein
HORVU6Hr1G012630	4.48889	F-box family protein
HORVU2Hr1G035060	4.43567	Pentatricopeptide repeat-containing protein
HORVU2Hr1G022780	4.32818	Haloacid dehalogenase-like hydrolase domain-containing protein 3
HORVU2Hr1G025090	4.27743	Endonuclease/exonuclease/phosphatase family protein
HORVU6Hr1G072440	4.26365	Chromosome 3B, genomic scaffold, cultivar Chinese Spring
HORVU4Hr1G009670	4.25455	alpha/beta-Hydrolases superfamily protein
HORVU2Hr1G122160	4.23791	Cyclopropane-fatty-acyl-phospholipid synthase
HORVU2Hr1G122180	4.23791	Cyclopropane-fatty-acyl-phospholipid synthase
HORVU3Hr1G013380	4.22744	Leucine-rich repeat protein kinase family protein
HORVU3Hr1G073280	4.19503	Chromosome 3B, genomic scaffold, cultivar Chinese Spring
HORVU1Hr1G058020	4.11898	RNA binding
HORVU4Hr1G084920	4.07963	Peroxidase family protein
HORVU2Hr1G080710	3.96843	prohibitin 3
HORVU2Hr1G107250	3.96653	Leucine-rich receptor-like protein kinase family protein
HORVU1Hr1G076010	3.89568	Peptidyl-tRNA hydrolase 2
HORVU7Hr1G096150	3.86525	Exostosin-like 3
HORVU3Hr1G062510	3.83187	Ribosomal protein L18e/L15 superfamily protein
HORVU6Hr1G073630	3.75603	unknown function
HORVU6Hr1G076190	3.6917	oxoprolinase 1
HORVU2Hr1G101600	3.69007	Trihelix transcription factor GT-3b
HORVU0Hr1G001240	3.67175	unknown function
HORVU1Hr1G068530	3.67175	UV radiation resistance-associated gene protein
HORVU3Hr1G064640	3.66326	AP2/B3 transcription factor family protein
HORVU3Hr1G064590	3.66326	auxin response factor 20
HORVU3Hr1G082080	3.64903	phosphatidylinositol-4-phosphate 5-kinase family protein
HORVU7Hr1G037070	3.63512	TLD-domain containing nucleolar protein
HORVU4Hr1G053550	3.62952	ATP-dependent RNA helicase DBP2
HORVU1Hr1G043580	3.62561	TRAF-like family protein
HORVU6Hr1G029880	3.62445	DNA-directed RNA polymerase family protein
HORVU4Hr1G060190	3.57455	Outer envelope protein 80, chloroplastic
HORVU3Hr1G024640	3.53073	Pentatricopeptide repeat-containing protein
HORVU3Hr1G037520	3.52686	RHOMBOID-like protein 14
HORVU2Hr1G075870	3.51586	ATP-dependent RNA helicase DeaD
HORVU7Hr1G047770	3.46948	BolA-like family protein
HORVU7Hr1G122880	3.46361	Thionin-like peptide
HORVU1Hr1G088270	3.43699	IMP dehydrogenase/GMP reductase
HORVU1Hr1G013820	3.4356	isovaleryl-CoA-dehydrogenase
HORVU3Hr1G088270	3.41101	Cathepsin B-like cysteine proteinase
HORVU2Hr1G044610	3.38894	receptor kinase 1
HORVU7Hr1G023610	3.38192	F-box protein MAX2
HORVU3Hr1G007230	3.36437	Beta-lactamase-like protein 2
HORVU5Hr1G012160	3.33974	Glutathione S-transferase Z1
HORVU7Hr1G088210	3.31785	ABC transporter C family member 8
HORVU6Hr1G037610	3.31551	zinc finger (Ran-binding) family protein
HORVU5Hr1G011650	3.304	NAC domain containing protein 1
HORVU0Hr1G001510	3.29455	Peroxisomal membrane protein PEX14
HORVU5Hr1G024400	3.2559	Calmodulin-binding protein
HORVU1Hr1G071430	3.19505	unknown function
HORVU6Hr1G033200	3.18448	Regulator of chromosome condensation (RCC1) family protein
HORVU5Hr1G118160	3.18121	mRNA-decapping enzyme-like protein
HORVU3Hr1G050760	3.17697	NADH dehydrogenase [ubiquinone] complex I, assembly factor 7
HORVU1Hr1G080190	3.15989	Histone superfamily protein
HORVU5Hr1G053740	3.1501	Phosphoglycerate mutase family protein
HORVU2Hr1G061790	3.12905	Plastid division protein PDV2
HORVU5Hr1G049440	3.11389	AUTOPHAGY 8E
HORVU3Hr1G020780	3.08946	Alkaline alpha-galactosidase seed imbibition protein
HORVU6Hr1G084740	3.07226	Cytochrome c oxidase copper chaperone 2
HORVU2Hr1G118570	3.0565	Aluminium induced protein with YGL and LRDR motifs
HORVU7Hr1G054380	3.04705	glutamate-1-semialdehyde-2,1-aminomutase
HORVU4Hr1G078820	3.02651	60 kDa chaperonin 1
HORVU7Hr1G116420	3.0146	E3 ubiquitin-protein ligase MARCH6
HORVU1Hr1G034570	3.00338	Ribosomal RNA small subunit methyltransferase I
HORVU3Hr1G095070	2.96861	unknown protein
HORVU5Hr1G052890	2.95196	Polyamine aminopropyltransferase 2
HORVU6Hr1G010960	2.94737	AT1G76250-like protein
HORVU4Hr1G049500	2.93505	sucrose synthase 3
HORVU3Hr1G070040	2.93218	Pentatricopeptide repeat-containing protein
HORVU1Hr1G051420	2.93101	Ankyrin repeat family protein
HORVU3Hr1G115840	2.91139	Dual-specificity RNA methyltransferase RlmN
HORVU1Hr1G078030	2.90981	tRNA pseudouridine synthase D
HORVU4Hr1G000770	2.90326	ACT domain-containing protein
HORVU4Hr1G010650	2.89426	Endoplasmic oxidoreductin-1
HORVU2Hr1G109990	2.88534	V-type proton ATPase subunit a3
HORVU6Hr1G041920	2.87682	Metallopeptidase M24 family protein isoform 1
HORVU3Hr1G035400	2.86624	Epoxide hydrolase 3
HORVU2Hr1G028060	2.85914	ATP-dependent RNA helicase DOB1
HORVU0Hr1G040530	2.83861	Adenine DNA glycosylase
HORVU7Hr1G042900	2.81994	UDP-Glycosyltransferase superfamily protein
HORVU5Hr1G056620	2.81733	NAD(H) kinase 3
HORVU7Hr1G096470	2.80675	Protein AIG2
HORVU3Hr1G036710	2.80385	Nucleic acid-binding, OB-fold-like protein
HORVU4Hr1G003820	2.79554	Serine/arginine-rich splicing factor 12
HORVU1Hr1G043380	2.79431	Cotton fiber expressed protein-like protein
HORVU1Hr1G046990	2.77886	electron-transfer flavoprotein:ubiquinone oxidoreductase
HORVU4Hr1G012340	2.7653	Thioredoxin-like protein 4B
HORVU7Hr1G085120	2.7484	Aldehyde dehydrogenase family 2 member C4
HORVU1Hr1G048860	2.74385	prephenate dehydratase 1
HORVU4Hr1G023490	2.74332	cyclin-dependent kinase B1
HORVU3Hr1G067590	2.7198	Chromosome 3B, genomic scaffold, cultivar Chinese Spring
HORVU7Hr1G079640	2.71296	Class I glutamine amidotransferase-like superfamily protein
HORVU4Hr1G012630	2.70042	4-coumarate:CoA ligase 2
HORVU5Hr1G049560	2.69374	FKBP-like peptidyl-prolyl cis-trans isomerase family protein
HORVU2Hr1G069060	2.68958	SNF1-related protein kinase regulatory subunit gamma 1
HORVU3Hr1G016010	2.68231	SUMO-activating enzyme subunit 1B-1
HORVU4Hr1G052470	2.67983	30S ribosomal protein S1 homolog A
HORVU3Hr1G019720	2.67413	Clavaminate synthase-like protein
HORVU5Hr1G041660	2.66515	protein kinase family protein
HORVU5Hr1G069600	2.65432	carbonic anhydrase 2
HORVU1Hr1G004230	2.64846	ERD (early-responsive to dehydration stress) family protein
HORVU1Hr1G087100	2.64601	Protein DEHYDRATION-INDUCED 19
HORVU2Hr1G072140	2.62899	Uridylate kinase
HORVU6Hr1G064130	2.62581	protein kinase family protein
HORVU3Hr1G067770	2.62481	violaxanthin de-epoxidase-related
HORVU3Hr1G062710	2.61886	Transcription initiation factor TFIID subunit 11
HORVU4Hr1G010970	2.61752	Pentatricopeptide repeat-containing protein
HORVU2Hr1G004930	2.61527	zinc finger (Ran-binding) family protein
HORVU2Hr1G008250	2.61095	pumilio 2
HORVU7Hr1G020590	2.59677	Fe superoxide dismutase 3
HORVU1Hr1G037000	2.59175	receptor kinase 2
HORVU3Hr1G077800	2.57464	unknown function
HORVU5Hr1G002000	2.57318	Neutral ceramidase
HORVU6Hr1G076430	2.56139	nuclear pore anchor
HORVU6Hr1G020380	2.55886	Galactokinase
HORVU3Hr1G084830	2.55195	Nematode resistance protein-like HSPRO2
HORVU3Hr1G024530	2.55059	phospholipase D P2
HORVU2Hr1G071670	2.5489	DNA cross-link repair 1A protein
HORVU6Hr1G054100	2.5487	26S proteasome non-ATPase regulatory subunit 6
HORVU1Hr1G079240	2.54812	Proactivator polypeptide-like 1
HORVU3Hr1G096580	2.53974	Unconventional prefoldin RPB5 interactor
HORVU7Hr1G109990	2.53782	RING/FYVE/PHD zinc finger superfamily protein
HORVU5Hr1G093970	2.53514	Disease resistance protein
HORVU1Hr1G073610	2.52998	unknown function
HORVU7Hr1G106230	2.52799	Exonuclease 3'-5' domain-containing protein 2
HORVU3Hr1G093830	2.52145	sucrose phosphate synthase 3F
HORVU2Hr1G038760	2.51497	zinc finger (AN1-like) family protein
HORVU3Hr1G078100	2.50747	Fatty acid oxidation complex subunit alpha
HORVU2Hr1G020330	2.5066	Lipase
HORVU2Hr1G105190	2.50453	Malectin/receptor-like protein kinase family protein
HORVU5Hr1G069360	2.49882	Protein of unknown function (DUF1264)
HORVU3Hr1G036380	2.49841	NAC domain protein,
HORVU5Hr1G057460	2.49657	Chloroplastic group IIA intron splicing facilitator CRS1, chloroplastic
HORVU2Hr1G014130	2.49521	AMP deaminase
HORVU3Hr1G021220	2.49065	Chromosome 3B, genomic scaffold, cultivar Chinese Spring
HORVU2Hr1G093570	2.48969	Ubiquitin carboxyl-terminal hydrolase
HORVU5Hr1G014980	2.48586	N-carbamoyl-L-amino acid hydrolase
HORVU4Hr1G006750	2.48248	Oxysterol-binding protein-related protein 1C
HORVU4Hr1G006760	2.48248	Oxysterol-binding protein-related protein 1C
HORVU2Hr1G120060	2.47845	Sacsin
HORVU3Hr1G029350	2.46837	serine/threonine protein kinase 1
HORVU1Hr1G045640	2.46241	F-box/LRR-repeat protein
HORVU1Hr1G055510	2.4609	Protein kinase superfamily protein
HORVU3Hr1G067750	2.45764	IQ-domain 31
HORVU3Hr1G002570	2.45219	receptor-like protein kinase 4
HORVU2Hr1G002050	2.45077	AAR2 protein family
HORVU2Hr1G095690	2.45077	AAR2 protein family
HORVU1Hr1G090780	2.45061	Pentatricopeptide repeat-containing protein
HORVU1Hr1G061430	2.44679	B-cell receptor-associated 31-like
HORVU7Hr1G069230	2.4429	ATP-binding cassette 14
HORVU4Hr1G087020	2.43775	CENP-C1
HORVU7Hr1G099910	2.43744	Pentatricopeptide repeat-containing protein
HORVU6Hr1G088160	2.41696	Quinone oxidoreductase
HORVU5Hr1G062260	2.40604	Cytochrome P450 superfamily protein
HORVU5Hr1G046250	2.40604	RING/U-box superfamily protein
HORVU6Hr1G093510	2.40346	Splicing factor 3B subunit 2
HORVU3Hr1G099770	2.40315	hydroxyethylthiazole kinase family protein
HORVU0Hr1G030190	2.40149	peptidoglycan-binding LysM domain-containing protein
HORVU4Hr1G005990	2.40149	peptidoglycan-binding LysM domain-containing protein
HORVU5Hr1G021140	2.39717	Mitochondrial import inner membrane translocase subunit Tim9
HORVU7Hr1G017670	2.39251	ATP-dependent Clp protease proteolytic subunit 2
HORVU2Hr1G011030	2.37796	Prostaglandin E synthase 2
HORVU5Hr1G063170	2.37002	undescribed protein
HORVU0Hr1G014240	2.35435	Electron transfer flavoprotein subunit alpha
HORVU0Hr1G014210	2.35435	Electron transfer flavoprotein subunit alpha
HORVU5Hr1G117760	2.35435	Electron transfer flavoprotein subunit alpha
HORVU4Hr1G074120	2.35075	Histone-lysine N-methyltransferase 2A
HORVU1Hr1G082690	2.35036	AFG1-like ATPase family protein
HORVU5Hr1G065230	2.34392	Cytochrome c oxidase copper chaperone 1
HORVU5Hr1G067400	2.34235	Genome sequencing data, contig C315
HORVU3Hr1G074280	2.31671	Deoxycytidylate deaminase
HORVU5Hr1G102220	2.31567	actin-related protein 7
HORVU3Hr1G080150	2.31154	Zinc finger protein VAR3, chloroplastic
HORVU2Hr1G083980	2.31028	F-box protein
HORVU7Hr1G080210	2.30647	protein serine/threonine kinases
HORVU3Hr1G005800	2.30346	Chromosome 3B, genomic scaffold, cultivar Chinese Spring
HORVU5Hr1G049690	2.29917	Pseudouridine synthase family protein
HORVU1Hr1G051440	2.29339	unknown protein
HORVU5Hr1G044190	2.28294	Plastid transcriptionally active 5 isoform 1
HORVU5Hr1G044200	2.28294	Plastid transcriptionally active 5 isoform 1
HORVU1Hr1G090770	2.28142	Glutamyl-tRNA(Gln) amidotransferase subunit A
HORVU2Hr1G020270	2.27432	xylose isomerase family protein
HORVU7Hr1G090240	2.26829	F-box family protein
HORVU1Hr1G048250	2.26396	DNA excision repair protein ERCC-1
HORVU3Hr1G061690	2.26307	Protein DEHYDRATION-INDUCED 19 homolog 3
HORVU2Hr1G069050	2.24708	exocyst subunit exo70 family protein F1
HORVU3Hr1G115880	2.24643	AP-3 complex subunit beta-2
HORVU3Hr1G027500	2.23478	unknown function
HORVU3Hr1G079540	2.23406	Late embryogenesis abundant (LEA) hydroxyproline-rich glycoprotein family
HORVU6Hr1G034070	2.23283	SWI/SNF complex subunit SWI3B
HORVU3Hr1G066420	2.22701	Regulator of Vps4 activity in the MVB pathway protein
HORVU7Hr1G114610	2.22437	receptor kinase 2
HORVU4Hr1G027850	2.22181	RHOMBOID-like 1
HORVU2Hr1G114640	2.2179	thymidylate synthase 1
HORVU1Hr1G004970	2.21744	F-box family protein
HORVU5Hr1G078090	2.21694	SnRK1-interacting protein 1
HORVU7Hr1G050030	2.21582	tonoplast dicarboxylate transporter
HORVU2Hr1G093670	2.20981	PH01B001I13.17 protein
HORVU2Hr1G093190	2.2082	1-aminocyclopropane-1-carboxylate oxidase-like protein 1
HORVU0Hr1G015990	2.20293	unknown function
HORVU6Hr1G076750	2.20269	26S protease regulatory subunit 6B homolog
HORVU1Hr1G042820	2.20238	Metal-dependent phosphohydrolase
HORVU0Hr1G024650	2.201	50S ribosomal protein L2, chloroplastic
HORVU0Hr1G024930	2.201	50S ribosomal protein L23-B, chloroplastic
HORVU0Hr1G034300	2.201	50S ribosomal protein L2, chloroplastic
HORVU0Hr1G034750	2.201	50S ribosomal protein L2, chloroplastic
HORVU0Hr1G036510	2.201	50S ribosomal protein L2, chloroplastic
HORVU7Hr1G091680	2.201	50S ribosomal protein L2, chloroplastic
HORVU5Hr1G064900	2.201	50S ribosomal protein L23-B, chloroplastic
HORVU2Hr1G070530	2.201	50S ribosomal protein L2, chloroplastic
HORVU2Hr1G121670	2.201	50S ribosomal protein L23-B, chloroplastic
HORVU2Hr1G121540	2.201	50S ribosomal protein L2, chloroplastic
HORVU2Hr1G121680	2.201	50S ribosomal protein L2, chloroplastic
HORVU6Hr1G049480	2.201	30S ribosomal protein S3, chloroplastic
HORVU2Hr1G121390	2.201	50S ribosomal protein L2, chloroplastic
HORVU2Hr1G121870	2.201	50S ribosomal protein L23-B, chloroplastic
HORVU2Hr1G121860	2.201	50S ribosomal protein L2, chloroplastic
HORVU1Hr1G017850	2.201	50S ribosomal protein L2, chloroplastic
AGP50796	2.201	#N/A
HORVU4Hr1G007180	2.2006	microsomal glutathione s-transferase, putative
HORVU5Hr1G070450	2.19847	methyl-CPG-binding domain 8
HORVU3Hr1G072800	2.19691	RNA-binding protein, putative isoform 1
HORVU6Hr1G068060	2.19643	Tudor/PWWP/MBT superfamily protein
HORVU5Hr1G105760	2.18455	Bax inhibitor-1 family protein
HORVU7Hr1G046050	2.18322	Carboxyl-terminal-processing protease
HORVU7Hr1G046040	2.18322	Carboxyl-terminal-processing protease
HORVU7Hr1G079720	2.18282	GDSL esterase/lipase
HORVU6Hr1G035610	2.17853	Kynurenine formamidase
HORVU1Hr1G067550	2.17846	calcium-transporting ATPase, putative
HORVU4Hr1G082010	2.17194	calcium-dependent protein kinase 17
HORVU7Hr1G108640	2.17164	Mediator of RNA polymerase II transcription subunit 11
HORVU5Hr1G067390	2.17122	unknown protein
HORVU5Hr1G079990	2.16948	Tyrosine-protein kinase BAZ1B
HORVU1Hr1G041720	2.16576	Nucleotide/sugar transporter family protein
HORVU5Hr1G120550	2.16366	Serine/threonine protein phosphatase 2A 59 kDa regulatory subunit B' gamma isoform
HORVU6Hr1G062360	2.16131	Ubiquitin carboxyl-terminal hydrolase
HORVU7Hr1G044470	2.15316	undescribed protein
HORVU6Hr1G070180	2.14445	diacylglycerol acyltransferase family
HORVU3Hr1G017120	2.14271	O-fucosyltransferase family protein
HORVU5Hr1G067590	2.14214	Protein of unknown function (DUF1644)
HORVU7Hr1G052070	2.14152	Pentatricopeptide repeat-containing protein
HORVU2Hr1G029660	2.14149	undescribed protein
HORVU1Hr1G020530	2.14017	unknown function
HORVU6Hr1G029640	2.13941	heptahelical transmembrane protein2
HORVU0Hr1G016640	2.13448	AAA-type ATPase family protein
HORVU6Hr1G067630	2.13448	AAA-type ATPase family protein
HORVU7Hr1G071290	2.12557	unknown function
HORVU5Hr1G080050	2.12252	DNA polymerase delta subunit 4
HORVU1Hr1G056610	2.11777	UDP-glucose 4-epimerase
HORVU1Hr1G056630	2.11777	UDP-glucose 4-epimerase
HORVU3Hr1G038170	2.11717	Ubiquitin-associated domain-containing protein 2
HORVU5Hr1G080010	2.11092	cell division cycle 5
HORVU1Hr1G060150	2.11	unknown function
HORVU3Hr1G052280	2.10887	Pentatricopeptide repeat-containing protein
HORVU6Hr1G035600	2.10668	Exostosin family protein
HORVU3Hr1G056570	2.10477	SNF1-related protein kinase regulatory subunit gamma 1
HORVU3Hr1G015610	2.09753	Splicing factor 45
HORVU7Hr1G093200	2.09391	Protein kinase superfamily protein
HORVU5Hr1G061710	2.08783	RELA/SPOT homolog 3
HORVU6Hr1G014960	2.0791	Ubiquitin family protein
HORVU6Hr1G014910	2.0791	D.melanogaster polytene
HORVU4Hr1G011280	2.07904	CBS domain-containing protein YhcV
HORVU1Hr1G079890	2.07653	embryo defective 2752
HORVU6Hr1G091130	2.07594	3-ketoacyl-CoA thiolase
HORVU3Hr1G077080	2.07456	2-oxoglutarate (2OG) and Fe(II)-dependent oxygenase superfamily protein
HORVU7Hr1G069840	2.06874	Pre-mRNA cleavage complex 2 protein Pcf11
HORVU6Hr1G039550	2.066	GPI-anchor transamidase
HORVU3Hr1G077010	2.06073	5' exonuclease Apollo
HORVU3Hr1G097140	2.05745	Alcohol dehydrogenase
HORVU3Hr1G062980	2.0544	Chromosome 3B, genomic scaffold, cultivar Chinese Spring
HORVU4Hr1G026210	2.05041	heme oxygenase 2
HORVU7Hr1G085570	2.0479	Dehydrogenase/reductase SDR family member 12
HORVU7Hr1G096170	2.04287	Ribosomal RNA large subunit methyltransferase E
HORVU7Hr1G021810	2.04073	unknown function
HORVU4Hr1G014800	2.037	RNA-binding protein
HORVU6Hr1G020310	2.03617	2,3-bisphosphoglycerate-dependent phosphoglycerate mutase
HORVU4Hr1G060490	2.03582	serine/threonine protein phosphatase 2A
HORVU6Hr1G068750	2.03526	ornithine carbamoyltransferase
HORVU7Hr1G089280	2.03356	FAD-binding Berberine family protein
HORVU3Hr1G099430	2.02951	Histone-lysine N-methyltransferase setd3
HORVU7Hr1G089610	2.024	Pre-mRNA-splicing factor CLF1
HORVU4Hr1G060880	2.02203	SH3 domain-containing protein
HORVU6Hr1G013630	2.02083	F-box/RNI-like superfamily protein
HORVU0Hr1G012410	2.01804	Dehydrogenase/reductase SDR family member 4
HORVU5Hr1G051300	2.0172	U4/U6 small nuclear ribonucleoprotein Prp3
HORVU0Hr1G001460	2.01608	Protein of unknown function (DUF616)
HORVU3Hr1G061000	2.0158	Ras-related protein Rab-25
HORVU7Hr1G021890	2.01337	3-methylcrotonyl-CoA carboxylase
HORVU4Hr1G056670	2.01187	Pseudouridine synthase family protein
HORVU1Hr1G064780	2.01107	receptor-like protein kinase 2
HORVU6Hr1G018540	2.00902	Aspartyl/glutamyl-tRNA(Asn/Gln) amidotransferase subunit B
HORVU2Hr1G028540	2.00735	Lipase/lipooxygenase, putative isoform 3
HORVU4Hr1G069200	2.00355	Protein transport protein GOT1
HORVU3Hr1G099950	2.00282	E3 ubiquitin-protein ligase BRE1-like 2
HORVU2Hr1G093420	2.00243	Domain of unknown function (DUF3598)
HORVU2Hr1G093400	2.00243	Domain of unknown function (DUF3598)

## Sheet: Sebastian3-1DOWN
List of specifically down-regulated genes in 'Sebastian' after drought in comparison to control conditions (FC ≥ 2; P ≤ 0.05 after FDR correction).
Gene ID	FC	Description
HORVU2Hr1G042370	-101.373	cellulose-synthase like D2
HORVU4Hr1G064790	-48.9897	glutamate decarboxylase
HORVU7Hr1G001570	-48.0288	UDP-Glycosyltransferase superfamily protein
HORVU2Hr1G108780	-45.9846	Wound-responsive family protein
HORVU6Hr1G084770	-20.5792	Carboxypeptidase Y
HORVU3Hr1G104940	-17.5601	Leucine-rich repeat receptor-like protein kinase family protein
HORVU7Hr1G014710	-14.2756	EXORDIUM like 3
HORVU3Hr1G079800	-9.99172	Non-specific lipid-transfer protein-like protein
HORVU0Hr1G022450	-9.87224	Leucine-rich repeat receptor-like protein kinase family protein
HORVU7Hr1G113760	-9.87224	Transcription initiation factor TFIID subunit 5
HORVU7Hr1G044100	-8.97192	Embryogenesis transmembrane protein-like
HORVU1Hr1G049000	-8.82248	Subtilisin-like protease
HORVU6Hr1G065360	-7.71602	S-adenosyl-L-methionine-dependent methyltransferases superfamily protein
HORVU5Hr1G111620	-7.13986	methylenetetrahydrofolate reductase 2
HORVU4Hr1G072190	-7.0104	Peroxidase superfamily protein
HORVU1Hr1G052310	-6.99134	Pentatricopeptide repeat-containing protein
HORVU1Hr1G095430	-6.80256	UDP-glucose 4-epimerase 1
HORVU3Hr1G000720	-6.74428	Chromosome 3B, genomic scaffold, cultivar Chinese Spring
HORVU1Hr1G063330	-6.71891	microtubule-associated protein 65-2
HORVU4Hr1G016050	-6.6623	serpin 3
HORVU2Hr1G046050	-6.54429	nodulin MtN21 /EamA-like transporter family protein
HORVU5Hr1G125560	-6.51517	Flavin-containing monooxygenase family protein
HORVU6Hr1G025280	-6.41306	Arabinose 5-phosphate isomerase GutQ
HORVU1Hr1G014570	-6.34541	Phosphoinositide phospholipase C 2
HORVU3Hr1G110330	-6.32838	Phospholipase A1-II 6
HORVU3Hr1G030620	-6.278	3-methyl-2-oxobutanoate hydroxymethyltransferase
HORVU1Hr1G094250	-6.24094	unknown function
HORVU0Hr1G009280	-6.15809	unknown protein
HORVU2Hr1G110120	-6.12521	Adenosylhomocysteinase
HORVU1Hr1G046690	-6.02058	Monocopper oxidase-like protein SKU5
HORVU5Hr1G104260	-5.86126	undescribed protein
HORVU4Hr1G060560	-5.78688	DA1-related protein 2
HORVU7Hr1G054510	-5.61153	Peroxidase superfamily protein
HORVU7Hr1G042390	-5.57184	Gibberellin-regulated family protein
HORVU5Hr1G113630	-5.42446	Leucine-rich repeat receptor-like protein kinase family protein
HORVU3Hr1G063050	-5.41019	glutamate synthase 2
HORVU6Hr1G070900	-5.37816	microtubule-associated protein 65-2
HORVU1Hr1G093390	-5.30918	TPR repeat-containing thioredoxin TTL1
HORVU5Hr1G103190	-5.3011	Cell differentiation, Rcd1-like protein
HORVU3Hr1G106880	-5.12476	Ankyrin repeat family protein / BTB/POZ domain-containing protein
HORVU5Hr1G042230	-4.96924	Protein TERMINAL FLOWER 1
HORVU2Hr1G093580	-4.9412	Protein kinase superfamily protein
HORVU5Hr1G109610	-4.9319	unknown function
HORVU4Hr1G071790	-4.81783	Bifunctional inhibitor/lipid-transfer protein/seed storage 2S albumin superfamily protein
HORVU4Hr1G089540	-4.81533	Remorin family protein
HORVU5Hr1G024550	-4.78797	respiratory burst oxidase homologue D
HORVU4Hr1G051250	-4.75725	Dedicator of cytokinesis protein 8
HORVU1Hr1G095390	-4.68894	Zinc finger protein CONSTANS-LIKE 4
HORVU6Hr1G061270	-4.65953	Aldehyde dehydrogenase family 3 member F1
HORVU5Hr1G001220	-4.61985	ankyrin repeat family protein
HORVU5Hr1G069040	-4.38883	alpha/beta-Hydrolases superfamily protein
HORVU5Hr1G095080	-4.37234	Beta-glucosidase C
HORVU3Hr1G052490	-4.28588	5'-methylthioadenosine/S-adenosylhomocysteine nucleosidase
HORVU3Hr1G052510	-4.28588	5'-methylthioadenosine/S-adenosylhomocysteine nucleosidase
HORVU1Hr1G047690	-4.22675	Tubulin-specific chaperone D
HORVU4Hr1G073500	-4.2171	Protein of unknown function (DUF 3339)
HORVU2Hr1G018970	-4.20354	Pollen Ole e 1 allergen and extensin family protein
HORVU7Hr1G084500	-4.17828	Cytochrome P450 superfamily protein
HORVU4Hr1G012780	-4.14968	Pentatricopeptide repeat-containing protein
HORVU4Hr1G076970	-4.13949	Cyanate hydratase
HORVU0Hr1G022610	-4.12694	Terpene cyclase/mutase family member
HORVU1Hr1G005680	-4.0654	Beta-1,3-galactosyltransferase 15
ENSRNA049486921	-4.00117	#N/A
ENSRNA049486926	-4.00117	#N/A
ENSRNA049486929	-4.00117	#N/A
HORVU5Hr1G089230	-3.94564	Fatty acyl-CoA reductase 1
HORVU3Hr1G076480	-3.93631	Insulin-degrading enzyme
HORVU5Hr1G093640	-3.91316	Auxin-responsive protein IAA12
HORVU4Hr1G083020	-3.89256	hydroxyproline-rich glycoprotein family protein
HORVU1Hr1G055320	-3.88546	Chromosome 3B, genomic scaffold, cultivar Chinese Spring
HORVU2Hr1G110110	-3.88182	serine hydroxymethyltransferase 4
HORVU3Hr1G019790	-3.86927	NAD-dependent malic enzyme 1
HORVU7Hr1G074490	-3.8343	Transcription factor ICE1
HORVU2Hr1G054930	-3.7848	Folate-biopterin transporter
HORVU2Hr1G025150	-3.76378	Glycoprotein membrane precursor GPI-anchored
HORVU2Hr1G064080	-3.7499	receptor-like protein kinase 2
HORVU5Hr1G069800	-3.74197	Phosphoribosylaminoimidazole-succinocarboxamide synthase
HORVU3Hr1G019820	-3.73415	2-oxoglutarate (2OG) and Fe(II)-dependent oxygenase superfamily protein
HORVU0Hr1G013070	-3.73069	cinnamoyl coa reductase
HORVU5Hr1G065330	-3.73069	cinnamoyl coa reductase 1
HORVU7Hr1G022560	-3.65163	dual specificity protein phosphatase 1
HORVU4Hr1G002160	-3.64975	C2 calcium/lipid-binding plant phosphoribosyltransferase family protein
HORVU5Hr1G116630	-3.59655	ralf-like 33
HORVU3Hr1G088020	-3.59597	dihydroflavonol 4-reductase-like1
HORVU4Hr1G063790	-3.58082	Endo-1,4-beta-xylanase Z
HORVU3Hr1G115580	-3.56223	Haloacid dehalogenase-like hydrolase (HAD) superfamily protein
HORVU4Hr1G090550	-3.51462	E3 ubiquitin-protein ligase RFWD3
HORVU1Hr1G073840	-3.50915	ferredoxin 3
HORVU2Hr1G015360	-3.50412	Wound-induced protein 1
HORVU7Hr1G088450	-3.49109	EXS (ERD1/XPR1/SYG1) family protein
HORVU5Hr1G082460	-3.48681	Endoglucanase 24
HORVU6Hr1G063540	-3.47602	S-adenosylmethionine synthase 1
HORVU7Hr1G106540	-3.45834	Alpha-glucosidase
HORVU3Hr1G055350	-3.45599	GDSL esterase/lipase
HORVU6Hr1G084530	-3.44459	Zinc finger CCCH-type with G patch domain-containing protein
HORVU3Hr1G023910	-3.44406	Cytochrome P450 superfamily protein
HORVU2Hr1G092250	-3.42079	kinesin-like protein 1
HORVU2Hr1G125210	-3.40921	receptor kinase 1
HORVU0Hr1G001270	-3.40863	calmodulin 7
HORVU1Hr1G068440	-3.40863	calmodulin 5
HORVU3Hr1G006770	-3.39775	cullin 1
HORVU1Hr1G018540	-3.37981	alanine aminotransferase 2
HORVU5Hr1G019300	-3.37945	Endoribonuclease Dicer homolog 2a
HORVU3Hr1G081170	-3.3647	Non-specific lipid-transfer protein 3
HORVU5Hr1G021750	-3.34492	myb domain protein 59
HORVU3Hr1G028440	-3.33795	RING/U-box superfamily protein
HORVU4Hr1G069060	-3.3337	Poly(A) RNA polymerase cid14
HORVU7Hr1G090390	-3.31118	C2 and GRAM domain-containing protein
HORVU1Hr1G080640	-3.28372	rapid alkalinization factor 23
HORVU2Hr1G037550	-3.22746	tubulin alpha-4 chain
HORVU2Hr1G037570	-3.22746	tubulin alpha-4 chain
HORVU6Hr1G073390	-3.21968	Protein TIFY 7
HORVU2Hr1G098380	-3.18508	SMR domain-containing protein
HORVU4Hr1G075310	-3.18391	Kelch repeat protein F3
HORVU2Hr1G104960	-3.18215	Protein of unknown function (DUF581)
HORVU5Hr1G066160	-3.18058	RING/FYVE/PHD zinc finger superfamily protein
HORVU3Hr1G029140	-3.18058	RING/FYVE/PHD zinc finger superfamily protein
HORVU5Hr1G058950	-3.12319	enolase 1
HORVU3Hr1G019440	-3.10053	Pollen-specific protein SF21
HORVU5Hr1G055970	-3.07765	RING/U-box superfamily protein
HORVU1Hr1G058790	-3.0729	U3 small nucleolar RNA-associated protein 15 homolog
HORVU1Hr1G090490	-3.06265	ketol-acid reductoisomerase
HORVU4Hr1G086500	-3.04905	respiratory burst oxidase homolog B
HORVU5Hr1G106400	-3.04592	purple acid phosphatase 9
HORVU5Hr1G073010	-3.03092	Nucleolar protein gar2-related isoform 5
HORVU3Hr1G070080	-3.02423	Ubiquitin-like-specific protease 1D
HORVU2Hr1G028380	-3.02323	cellulose synthase-like A3
HORVU2Hr1G085360	-2.99506	Bifunctional arginine demethylase and lysyl-hydroxylase JMJD6
HORVU2Hr1G071220	-2.99506	transferases, transferring glycosyl groups
HORVU7Hr1G091490	-2.98709	Ras-related protein Rab-25
HORVU6Hr1G063570	-2.97687	S-adenosylmethionine synthase 2
HORVU6Hr1G063560	-2.97687	S-adenosylmethionine synthase 2
HORVU6Hr1G063490	-2.96816	S-adenosylmethionine synthase 3
HORVU3Hr1G042330	-2.94942	Kinesin-related protein 6
HORVU3Hr1G000400	-2.94868	RING/U-box superfamily protein
HORVU5Hr1G055430	-2.93056	unknown function
HORVU1Hr1G015590	-2.91639	Glutamate--cysteine ligase B, chloroplastic
HORVU7Hr1G043280	-2.90744	TMV-MP30 binding protein 2C
HORVU6Hr1G090560	-2.90455	Glutathione S-transferase family protein
HORVU6Hr1G032070	-2.90055	glyceraldehyde-3-phosphate dehydrogenase C2
HORVU4Hr1G084680	-2.89666	Homeobox protein knotted-1-like 3
HORVU3Hr1G096140	-2.8902	Exostosin family protein
HORVU5Hr1G006780	-2.88542	5-methyltetrahydropteroyltriglutamate--homocysteine methyltransferase 1
HORVU2Hr1G060770	-2.88353	Reticulon family protein
HORVU6Hr1G027620	-2.87667	tubulin beta chain 2
HORVU1Hr1G043710	-2.86261	Protein of unknown function (DUF789)
HORVU6Hr1G012510	-2.84033	Cold shock protein 2
HORVU5Hr1G088690	-2.83071	Early nodulin-like protein 17 isoform 2
HORVU6Hr1G076760	-2.82831	ARM repeat superfamily protein
HORVU5Hr1G106610	-2.80445	histone H1-3
HORVU2Hr1G073830	-2.80169	Late embryogenesis abundant (LEA) hydroxyproline-rich glycoprotein family
HORVU5Hr1G075550	-2.80107	Oxidoreductase, zinc-binding dehydrogenase family protein
HORVU5Hr1G034150	-2.80107	Oxidoreductase, zinc-binding dehydrogenase family protein
HORVU6Hr1G082970	-2.79316	Mitochondrial transcription termination factor family protein
HORVU5Hr1G098840	-2.78776	Leucine-rich receptor-like protein kinase family protein
HORVU5Hr1G065680	-2.7859	S-adenosyl-L-methionine-dependent methyltransferases superfamily protein
HORVU3Hr1G025670	-2.78461	phloem protein 2-A1
HORVU0Hr1G000320	-2.7765	Core-2/I-branching beta-1,6-N-acetylglucosaminyltransferase family protein
HORVU2Hr1G106080	-2.77445	WEB family protein At5g16730, chloroplastic
HORVU5Hr1G106740	-2.77165	Protein kinase family protein
HORVU6Hr1G017390	-2.76857	4-phosphopantetheine adenylyltransferase
HORVU4Hr1G012480	-2.76774	Leucine-rich receptor-like protein kinase family protein
HORVU1Hr1G084690	-2.76053	60S ribosomal protein L35a-1
HORVU5Hr1G104700	-2.75214	glutamate dehydrogenase 1
HORVU7Hr1G087980	-2.7419	Pollen-specific protein SF21
HORVU3Hr1G035420	-2.74002	ATP-dependent RNA helicase, putative
HORVU4Hr1G024400	-2.73429	hydroxyproline-rich glycoprotein family protein
HORVU1Hr1G010670	-2.73395	GDSL esterase/lipase
HORVU2Hr1G096270	-2.7295	calcium-dependent protein kinase 29
HORVU4Hr1G057910	-2.72539	Glutathione S-transferase family protein
HORVU6Hr1G069180	-2.72115	alpha/beta-Hydrolases superfamily protein
HORVU3Hr1G064950	-2.71827	ENTH/ANTH/VHS superfamily protein
HORVU5Hr1G014300	-2.69547	Auxin-responsive protein IAA30
HORVU6Hr1G043390	-2.684	SNARE-interacting protein KEULE
HORVU2Hr1G027690	-2.68333	B3 domain-containing protein
HORVU1Hr1G092790	-2.68301	undescribed protein
HORVU2Hr1G116300	-2.67523	RING/U-box superfamily protein
HORVU1Hr1G013190	-2.66049	Glycosyltransferase
HORVU7Hr1G113110	-2.65689	Protein phosphatase 2C family protein
HORVU4Hr1G059090	-2.65632	THO complex subunit 4A
HORVU2Hr1G047230	-2.65086	Rab3 GTPase-activating protein catalytic subunit
HORVU2Hr1G108250	-2.64502	Anthocyanidin reductase
HORVU1Hr1G054060	-2.64436	QWRF motif-containing protein 7
HORVU5Hr1G069350	-2.64023	Carboxypeptidase Y homolog A
HORVU2Hr1G075670	-2.63675	Pentatricopeptide repeat-containing protein
HORVU6Hr1G075070	-2.63575	Sec14p-like phosphatidylinositol transfer family protein
HORVU5Hr1G093720	-2.62632	E3 ubiquitin protein ligase DRIP2
HORVU3Hr1G067280	-2.6239	Glucan endo-1,3-beta-glucosidase 14
HORVU3Hr1G032400	-2.61866	D-alanine aminotransferase
HORVU6Hr1G009090	-2.61132	Leucine-rich repeat receptor-like protein kinase family protein
HORVU3Hr1G064230	-2.61084	Nucleotidylyl transferase superfamily protein
HORVU1Hr1G059870	-2.60955	Late embryogenesis abundant protein D-19
HORVU4Hr1G064580	-2.60168	microtubule-associated protein 65-7
HORVU7Hr1G030120	-2.60131	histone H2A 6
HORVU4Hr1G058930	-2.59654	proton pump interactor 1
HORVU7Hr1G074330	-2.5945	Protein CHUP1, chloroplastic
HORVU7Hr1G052840	-2.59352	Ras-related protein Rab-25
HORVU3Hr1G075330	-2.59241	General transcription factor IIF subunit 2
HORVU6Hr1G063700	-2.58981	BEACH domain-containing protein C2
HORVU3Hr1G083290	-2.5831	Tubby-like F-box protein 3
HORVU2Hr1G110870	-2.58152	unknown function
HORVU6Hr1G079730	-2.58022	Separin
HORVU5Hr1G055190	-2.57707	Ethylene-responsive transcription factor 10
HORVU7Hr1G114840	-2.57358	unknown function
HORVU4Hr1G057790	-2.5731	Protein of unknown function (DUF810)
HORVU3Hr1G059010	-2.5724	Actin-related protein 2/3 complex subunit 2A
HORVU0Hr1G034130	-2.57228	unknown function
HORVU0Hr1G033160	-2.57228	unknown function
HORVU0Hr1G014620	-2.57228	undescribed protein
HORVU2Hr1G054890	-2.57228	unknown function
HORVU5Hr1G017660	-2.57228	unknown function
HORVU5Hr1G038330	-2.57228	Ribosomal RNA apurinic site specific lyase-like
HORVU1Hr1G089990	-2.57176	Disease resistance protein
HORVU1Hr1G089960	-2.57176	Disease resistance protein
HORVU1Hr1G089890	-2.57176	Disease resistance protein RPP8
HORVU0Hr1G003110	-2.56818	unknown function
HORVU1Hr1G063410	-2.5672	Protein O-linked-mannose beta-1,4-N-acetylglucosaminyltransferase 2
HORVU7Hr1G091210	-2.56655	MADS-box transcription factor 16
HORVU3Hr1G054090	-2.56634	HXXXD-type acyl-transferase family protein
HORVU6Hr1G012070	-2.56559	MATE efflux family protein
HORVU3Hr1G088910	-2.56419	Mitochondrial intermediate peptidase
HORVU2Hr1G066970	-2.56124	dCTP pyrophosphatase 1
HORVU6Hr1G092150	-2.56091	Leucine-rich repeat receptor-like protein kinase family protein
HORVU5Hr1G119060	-2.56071	Protein kinase superfamily protein
HORVU4Hr1G075320	-2.55761	BHLH transcription factor PTF1-like
HORVU5Hr1G125350	-2.55667	Disease resistance protein
HORVU7Hr1G087050	-2.556	Elongation factor 1-gamma 2
HORVU7Hr1G071390	-2.55487	protein kinase family protein
HORVU3Hr1G113000	-2.54564	Chromosome 3B, genomic scaffold, cultivar Chinese Spring
HORVU5Hr1G013990	-2.54519	Cytochrome P450 superfamily protein
HORVU7Hr1G095960	-2.54277	oxophytodienoate-reductase 3
HORVU2Hr1G103580	-2.54257	SIT4 phosphatase-associated family protein isoform 5
HORVU2Hr1G010050	-2.53642	unknown function
HORVU4Hr1G090260	-2.53642	unknown function
HORVU5Hr1G041530	-2.5349	Sulfite exporter TauE/SafE family protein
HORVU5Hr1G101500	-2.53449	undescribed protein
ENSRNA049476442	-2.53449	#N/A
ENSRNA049476456	-2.53449	#N/A
ENSRNA049476463	-2.53449	#N/A
HORVU1Hr1G065810	-2.53445	Secretory carrier-associated membrane protein 3
HORVU2Hr1G074220	-2.5338	Serine decarboxylase 1
HORVU4Hr1G076720	-2.52571	CTC-interacting domain 7
HORVU4Hr1G066090	-2.52505	Lecithin-cholesterol acyltransferase-like 1
HORVU5Hr1G113550	-2.51915	BnaC09g20680D protein
HORVU5Hr1G098780	-2.51177	kinesin 4
HORVU1Hr1G041790	-2.5046	Homeobox-leucine zipper protein family
HORVU1Hr1G047110	-2.49712	Kinesin-related protein 11
HORVU1Hr1G039000	-2.49492	BEST Arabidopsis thaliana protein match is: RPM1 interacting protein 13 .
HORVU4Hr1G018640	-2.49399	Disease resistance-responsive (dirigent-like protein) family protein
HORVU4Hr1G018660	-2.49399	Disease resistance-responsive (dirigent-like protein) family protein
HORVU4Hr1G059010	-2.49396	Acyl-CoA N-acyltransferase with RING/FYVE/PHD-type zinc finger domain
HORVU3Hr1G070690	-2.49196	hexokinase 1
HORVU3Hr1G096250	-2.48215	Histone-lysine N-methyltransferase 2B
HORVU6Hr1G080920	-2.47273	Kinesin-related protein 11
HORVU7Hr1G098470	-2.46649	RING/U-box superfamily protein
HORVU0Hr1G021640	-2.44912	hemoglobin 3
HORVU2Hr1G022350	-2.43995	UDP-N-acetylglucosamine--dolichyl-phosphate N-acetylglucosaminephosphotransferase
HORVU6Hr1G032510	-2.43848	SEC14 cytosolic factor
HORVU4Hr1G086740	-2.43703	Disease resistance protein RPM1
HORVU7Hr1G019730	-2.42943	Pentatricopeptide repeat-containing protein
HORVU0Hr1G018730	-2.42301	MOB kinase activator-like 1A
HORVU6Hr1G009410	-2.42301	MOB kinase activator-like 1A
HORVU4Hr1G067370	-2.42057	tubulin alpha-4 chain
HORVU0Hr1G016660	-2.42033	Protein kinase superfamily protein
HORVU6Hr1G068270	-2.42033	Protein kinase superfamily protein
HORVU4Hr1G034300	-2.41785	Inositol monophosphatase family protein
HORVU1Hr1G088620	-2.41455	Xylanase inhibitor
HORVU2Hr1G061190	-2.40626	amino acid permease 6
HORVU4Hr1G073320	-2.40578	unknown function
HORVU6Hr1G039910	-2.40559	Serine/threonine protein phosphatase 2A 55 kDa regulatory subunit B beta isoform
HORVU3Hr1G062090	-2.4031	undescribed protein
HORVU5Hr1G115510	-2.38456	SPX domain gene 4
HORVU6Hr1G019180	-2.38456	SPX domain gene 4
HORVU4Hr1G084290	-2.38268	ABC transporter C family member 13
HORVU6Hr1G005950	-2.368	Histone H2B.2
HORVU3Hr1G010530	-2.36796	14-3-3-like protein GF14-E
HORVU6Hr1G075420	-2.36716	shikimate kinase 1
HORVU4Hr1G055690	-2.36177	E3 ubiquitin ligase BIG BROTHER
HORVU7Hr1G048040	-2.35968	loricrin-related
HORVU2Hr1G057860	-2.35732	ankyrin repeat family protein / regulator of chromosome condensation (RCC1) family protein
HORVU7Hr1G048970	-2.35252	caffeoyl-CoA 3-O-methyltransferase
HORVU3Hr1G085710	-2.35246	Ras-related protein Rab-25
HORVU5Hr1G099180	-2.3489	unknown protein
HORVU3Hr1G085720	-2.34754	BEL1-like homeodomain 8
HORVU5Hr1G106570	-2.34547	WRKY DNA-binding protein 7
HORVU7Hr1G038210	-2.34422	FACT complex subunit SPT16
HORVU7Hr1G008720	-2.33856	Guanine nucleotide-binding protein alpha-1 subunit
HORVU7Hr1G017730	-2.3358	kinesin-like protein 1
HORVU2Hr1G014030	-2.3336	unknown function
HORVU2Hr1G099810	-2.32704	Potassium transporter family protein
HORVU3Hr1G078670	-2.32478	Cysteine proteinase inhibitor 1
HORVU1Hr1G048280	-2.32476	Pectinesterase 31
HORVU4Hr1G076040	-2.32243	Dirigent protein 1
HORVU2Hr1G068660	-2.31639	MLO-like protein 1
HORVU6Hr1G059090	-2.31583	unknown function
HORVU6Hr1G077270	-2.31345	LLA-115
HORVU7Hr1G002110	-2.31247	Pectin lyase-like superfamily protein
HORVU7Hr1G063520	-2.30999	E3 ubiquitin-protein ligase MARCH2
HORVU1Hr1G076000	-2.30557	GATA transcription factor 12
HORVU6Hr1G070780	-2.28989	ADP,ATP carrier protein, mitochondrial
HORVU2Hr1G099480	-2.28653	KS protein
HORVU0Hr1G002220	-2.28156	ubiquitin-conjugating enzyme 11
HORVU1Hr1G069530	-2.28156	ubiquitin-conjugating enzyme 11
HORVU3Hr1G036130	-2.27861	Leucine-rich repeat receptor-like protein kinase family protein
HORVU3Hr1G074820	-2.27751	Subtilisin-like protease
HORVU1Hr1G022550	-2.27589	Ethylene receptor 1
HORVU5Hr1G014350	-2.27559	Pyridoxal kinase
HORVU5Hr1G044640	-2.2753	zinc induced facilitator-like 1
HORVU6Hr1G056510	-2.27469	Choline/ethanolamine kinase
HORVU3Hr1G067860	-2.27469	choline kinase 1
HORVU7Hr1G002530	-2.27453	Os010g22490-like protein
HORVU5Hr1G103180	-2.26812	Ferredoxin--NADP reductase
HORVU4Hr1G006260	-2.26607	Ethylene receptor
HORVU1Hr1G016170	-2.26418	unknown function
HORVU3Hr1G075790	-2.25889	Chromosome 3B, genomic scaffold, cultivar Chinese Spring
HORVU1Hr1G070440	-2.24927	Ribonuclease P protein subunit p29
HORVU0Hr1G017570	-2.24302	Inosine-5'-monophosphate dehydrogenase
HORVU2Hr1G055230	-2.24007	basic leucine-zipper 8
HORVU5Hr1G102720	-2.2393	S-adenosyl-L-methionine-dependent methyltransferases superfamily protein
HORVU0Hr1G001390	-2.23317	S-adenosyl-L-methionine-dependent methyltransferases superfamily protein
HORVU1Hr1G032310	-2.23174	Phospholipid-transporting ATPase 3
HORVU2Hr1G033730	-2.23016	Proteasome maturation factor UMP1 family protein
HORVU4Hr1G021190	-2.22489	Late embryogenesis abundant (LEA) hydroxyproline-rich glycoprotein family
HORVU4Hr1G021230	-2.22489	Late embryogenesis abundant (LEA) hydroxyproline-rich glycoprotein family
HORVU4Hr1G081220	-2.22401	ATP phosphoribosyltransferase, chloroplastic
HORVU5Hr1G044410	-2.2193	Hydroxymethylglutaryl-CoA lyase
HORVU3Hr1G099010	-2.2189	Chromosome 3B, genomic scaffold, cultivar Chinese Spring
HORVU5Hr1G051240	-2.21492	Bifunctional arginine demethylase and lysyl-hydroxylase JMJD6
HORVU1Hr1G064700	-2.21446	beta-hexosaminidase 3
HORVU4Hr1G016880	-2.21441	receptor kinase 2
HORVU3Hr1G059850	-2.21441	receptor kinase 2
HORVU4Hr1G060740	-2.21078	Leucine-rich repeat receptor-like protein kinase family protein
HORVU6Hr1G011160	-2.21041	Carboxypeptidase B2
HORVU1Hr1G072070	-2.2102	Ras-related protein Rab-8B
HORVU5Hr1G062410	-2.20752	Hypersensitive-induced response protein 1
HORVU2Hr1G106960	-2.20289	AP-5 complex subunit zeta-1
HORVU1Hr1G055340	-2.19847	Protein kinase superfamily protein
HORVU4Hr1G002100	-2.19449	CCR4-NOT transcription complex subunit 3
HORVU2Hr1G116150	-2.18972	RNA-binding protein 1
HORVU2Hr1G051640	-2.1861	citrate synthase 3
HORVU4Hr1G015450	-2.18067	Non-lysosomal glucosylceramidase
HORVU5Hr1G089430	-2.17611	unknown function
HORVU6Hr1G072040	-2.17554	Altered inheritance of mitochondria protein 32
HORVU3Hr1G117600	-2.17434	Jasmonate induced protein
HORVU3Hr1G117630	-2.17434	Jasmonate induced protein
HORVU4Hr1G066510	-2.17106	trehalose phosphate synthase
HORVU5Hr1G027290	-2.17016	Far upstream element-binding protein 2
HORVU3Hr1G070860	-2.16597	Protein cereblon
HORVU6Hr1G058750	-2.16133	adenosine kinase 1
HORVU7Hr1G087210	-2.15962	Transmembrane 9 superfamily member 7
HORVU2Hr1G040140	-2.156	Secretory carrier-associated membrane protein 1
HORVU7Hr1G007610	-2.15499	Ozone-responsive stress related protein
HORVU7Hr1G115760	-2.15451	Actin-related protein 2/3 complex subunit 3
HORVU3Hr1G040500	-2.15362	undescribed protein
HORVU1Hr1G069060	-2.15344	CCR4-NOT transcription complex subunit 2
HORVU2Hr1G033100	-2.15343	Alpha-1,4-glucan-protein synthase [UDP-forming] 1
HORVU7Hr1G056700	-2.1523	BAG family molecular chaperone regulator 3
HORVU2Hr1G075710	-2.14021	Etoposide-induced protein 2.4 homolog
HORVU3Hr1G090050	-2.14019	Zinc-binding dehydrogenase family protein
HORVU4Hr1G066910	-2.13826	undescribed protein
HORVU6Hr1G038540	-2.13675	Pentatricopeptide repeat-containing protein
HORVU5Hr1G041100	-2.13657	unknown function
HORVU5Hr1G047420	-2.13601	F-box/LRR-repeat protein 3
HORVU6Hr1G060700	-2.13394	Remorin family protein
HORVU5Hr1G100900	-2.13371	tubulin beta-5 chain
HORVU1Hr1G013210	-2.13269	IQ-domain 2
HORVU3Hr1G033720	-2.12894	XH/XS domain-containing protein
HORVU6Hr1G005240	-2.12049	Pentatricopeptide repeat-containing protein
HORVU5Hr1G019140	-2.11982	F-box family protein
HORVU2Hr1G003110	-2.11635	Ectonucleoside triphosphate diphosphohydrolase 5
HORVU1Hr1G033740	-2.11434	Ubiquitin carboxyl-terminal hydrolase 10
HORVU2Hr1G110900	-2.11053	Protein kinase superfamily protein
HORVU2Hr1G005950	-2.10263	unknown protein
HORVU1Hr1G047610	-2.10263	unknown protein
HORVU4Hr1G090800	-2.10194	Charged multivesicular body protein 3
HORVU1Hr1G057240	-2.10098	Plant calmodulin-binding protein-related
HORVU3Hr1G045480	-2.1007	dehydroquinate dehydratase, putative / shikimate dehydrogenase, putative
HORVU3Hr1G019570	-2.10059	Protein kinase superfamily protein
HORVU5Hr1G030970	-2.10041	Defective in cullin neddylation protein 1
HORVU2Hr1G060020	-2.09951	undescribed protein
HORVU2Hr1G112360	-2.09204	jasmonate-zim-domain protein 12
HORVU5Hr1G080870	-2.09074	NC domain-containing protein-related
HORVU4Hr1G009540	-2.08981	Inositol-tetrakisphosphate 1-kinase 3
HORVU3Hr1G088350	-2.08864	Class E vacuolar protein-sorting machinery protein hse1
HORVU7Hr1G063970	-2.08188	Polyadenylate-binding protein 2
HORVU1Hr1G004200	-2.08135	pumilio 3
HORVU5Hr1G118270	-2.08017	cellulose synthase 6
HORVU4Hr1G089350	-2.07745	WD repeat-containing protein 6
HORVU2Hr1G077080	-2.07685	chloride channel C
HORVU3Hr1G091400	-2.07621	Hexosyltransferase
HORVU2Hr1G040020	-2.07492	Brefeldin A-inhibited guanine nucleotide-exchange protein 5
HORVU4Hr1G027660	-2.07025	metallothionein 2A
HORVU3Hr1G092890	-2.06857	glyceraldehyde-3-phosphate dehydrogenase C2
HORVU4Hr1G003990	-2.06771	RNA-binding protein 1
HORVU7Hr1G098630	-2.06618	Serine/threonine-protein kinase
HORVU5Hr1G002040	-2.06472	Enolase
HORVU4Hr1G036120	-2.06403	Hepatoma-derived growth factor
HORVU7Hr1G057760	-2.06352	Protein of unknown function (DUF630 and DUF632)
HORVU6Hr1G061940	-2.061	WRKY DNA-binding protein 13
HORVU4Hr1G068830	-2.06092	Heparanase-like protein 2
HORVU5Hr1G021240	-2.06041	Nuclear pore complex protein Nup93
HORVU2Hr1G014140	-2.06036	TRICHOME BIREFRINGENCE-LIKE 28
HORVU6Hr1G090990	-2.06032	unknown function
HORVU6Hr1G058570	-2.05581	glycolipid transfer protein 1
HORVU5Hr1G077430	-2.05208	receptor kinase 2
HORVU5Hr1G055850	-2.05126	sugar transporter 14
HORVU2Hr1G085580	-2.04914	Carboxypeptidase Y homolog A
HORVU2Hr1G109380	-2.04914	Carboxypeptidase Y
HORVU2Hr1G100660	-2.0472	Ubiquitin-specific protease family C19-related protein
HORVU2Hr1G113830	-2.04363	Filament-like plant protein 7
HORVU7Hr1G030540	-2.04284	Lipid A export ATP-binding/permease protein MsbA
HORVU2Hr1G013730	-2.04273	Phosphoinositide phospholipase C 6
HORVU6Hr1G040540	-2.04006	Protein kinase family protein
HORVU6Hr1G077500	-2.0379	CYCLIN D4
HORVU4Hr1G057730	-2.03783	Pentatricopeptide repeat-containing protein
HORVU3Hr1G057390	-2.03726	defective in meristem silencing 3
HORVU3Hr1G065510	-2.03602	SWAP (Suppressor-of-White-APricot)/surp domain-containing protein
HORVU7Hr1G107760	-2.03431	Pentatricopeptide repeat-containing protein
HORVU6Hr1G085990	-2.03215	alpha-glucan phosphorylase 2
HORVU7Hr1G051590	-2.03063	Glycine-rich domain-containing protein 2
HORVU7Hr1G111040	-2.02806	Mitochondrial substrate carrier family protein
HORVU0Hr1G008980	-2.028	Mitochondrial-processing peptidase subunit beta
HORVU4Hr1G068460	-2.028	Mitochondrial-processing peptidase subunit beta
HORVU4Hr1G005740	-2.02644	Polyketide cyclase/dehydrase and lipid transport superfamily protein .
HORVU2Hr1G116390	-2.025	Chalcone synthase 1
HORVU6Hr1G058210	-2.02415	Succinyl-CoA ligase [ADP-forming] subunit beta
HORVU3Hr1G071870	-2.02392	unknown protein
HORVU3Hr1G001260	-2.02238	terpene synthase 21
HORVU7Hr1G089550	-2.0186	CMP-sialic acid transporter 1
HORVU4Hr1G063600	-2.01699	4-hydroxy-tetrahydrodipicolinate reductase
HORVU3Hr1G042440	-2.01611	Divalent metal cation transporter MntH
HORVU7Hr1G098100	-2.01565	Protein of unknown function (DUF1336)
HORVU2Hr1G091830	-2.00879	undescribed protein
HORVU2Hr1G077220	-2.00406	12-oxophytodienoate reductase 2
HORVU7Hr1G050080	-2.00306	Chaperone protein DnaJ
HORVU7Hr1G089640	-2.0007	TRICHOME BIREFRINGENCE-LIKE 25
